# Supplementary material for: Race, employment, and the pandemic: An exploration of covariate explanations of COVID-19 case fatality rate variance
Source: PLoS One. 2023 Feb 2;18(2):e0274470. doi: 10.1371/journal.pone.0274470 (PMC9894486; doi:10.1371/journal.pone.0274470)
Supplement: S1 Data — (ZIP) [file pone.0274470.s001.zip]

Archive with 32 entries (31 files):
- COVID-CodeData/
- __MACOSX/._COVID-CodeData
- COVID-CodeData/04-08-2021.csv
- __MACOSX/COVID-CodeData/._04-08-2021.csv
- COVID-CodeData/.DS_Store
- __MACOSX/COVID-CodeData/._.DS_Store
- COVID-CodeData/hispanicPop.csv
- __MACOSX/COVID-CodeData/._hispanicPop.csv
- COVID-CodeData/ststdsadata.xlsx
- __MACOSX/COVID-CodeData/._ststdsadata.xlsx
- COVID-CodeData/time_series_covid19_confirmed_US.csv
- __MACOSX/COVID-CodeData/._time_series_covid19_confirmed_US.csv
- COVID-CodeData/PopDensityAsOf.csv
- __MACOSX/COVID-CodeData/._PopDensityAsOf.csv
- COVID-CodeData/COVID-New.nb
- __MACOSX/COVID-CodeData/._COVID-New.nb
- COVID-CodeData/originalUnemployment.csv
- __MACOSX/COVID-CodeData/._originalUnemployment.csv
- COVID-CodeData/time_series_covid19_deaths_US.csv
- __MACOSX/COVID-CodeData/._time_series_covid19_deaths_US.csv
- COVID-CodeData/MedianAgeAsOf.csv
- __MACOSX/COVID-CodeData/._MedianAgeAsOf.csv
- COVID-CodeData/raceData.csv
- __MACOSX/COVID-CodeData/._raceData.csv
- COVID-CodeData/Over65.csv
- __MACOSX/COVID-CodeData/._Over65.csv
- COVID-CodeData/PopulationsAsOf.csv
- __MACOSX/COVID-CodeData/._PopulationsAsOf.csv
- COVID-CodeData/States.csv
- __MACOSX/COVID-CodeData/._States.csv
- COVID-CodeData/UnemploymentAsOf.csv
- __MACOSX/COVID-CodeData/._UnemploymentAsOf.csv
