# Supplementary material for: Race, employment, and the pandemic: An exploration of covariate explanations of COVID-19 case fatality rate variance
Source: PLoS One. 2023 Feb 2;18(2):e0274470. doi: 10.1371/journal.pone.0274470 (PMC9894486; doi:10.1371/journal.pone.0274470)
Supplement: S1 Data — (ZIP) [file pone.0274470.s001.zip › COVID-CodeData/04-08-2021.csv]

Province_State	Country_Region	Last_Update	Lat	Long_	Confirmed	Deaths	Recovered	Active	FIPS	Incident_Rate	Total_Test_Results	People_Hospitalized	Case_Fatality_Ratio	UID	ISO3	Testing_Rate	Hospitalization_Rate
Alabama	US	2021-04-09 04:30:59	32.3182	-86.9023	517916	10675			1.0	10562.848434232035	2426101.0		2.061145050548737	84000001.0	USA	49480.10323901709
Alaska	US	2021-04-09 04:30:59	61.3707	-152.4044	64531	313			2.0	8821.193501425067	1949528.0		0.4850381986952008	84000002.0	USA	266494.610721145
American Samoa	US	2021-04-09 04:30:59	-14.271	-170.132	0	0			60.0	0.0	2140.0			16.0	ASM	3846.084721698028
Arizona	US	2021-04-09 04:30:59	33.7298	-111.4312	846900	17055			4.0	11635.292318687483	8684123.0		2.0138150903294365	84000004.0	USA	119308.43031814536
Arkansas	US	2021-04-09 04:30:59	34.9697	-92.3731	331704	5662			5.0	10991.568703600366	2885764.0		1.7069435400236357	84000005.0	USA	95624.633011289
California	US	2021-04-09 07:31:00	36.1162	-119.6816	3690031	60129			6.0	9338.960756523367	55483634.0		1.6294985055681104	84000006.0	USA	140421.4437643764
Colorado	US	2021-04-09 04:30:59	39.0598	-105.3111	474053	6143			8.0	8231.893248796263	7161444.0		1.295846666933866	84000008.0	USA	124357.9146534934
Connecticut	US	2021-04-09 04:30:59	41.5978	-72.7554	319779	7940			9.0	8969.235856748699	7388341.0		2.4829647975633167	84000009.0	USA	207229.9088404384
Delaware	US	2021-04-09 04:30:59	39.3185	-75.5071	97404	1568			10.0	10002.834362330092	1604622.0		1.6097901523551394	84000010.0	USA	164785.51271149892
Diamond Princess	US	2021-04-09 04:30:59			49	0			88888.0				0.0	84088888.0	USA
District of Columbia	US	2021-04-09 04:30:59	38.8974	-77.0268	45498	1077			11.0	6446.767901902802	1405378.0		2.367137017011737	84000011.0	USA	199132.83617830134
Florida	US	2021-04-09 04:30:59	27.7663	-81.6868	2104686	33906			12.0	9799.384357858558	21258867.0		1.6109766492483917	84000012.0	USA	98980.94478016936
Georgia	US	2021-04-09 04:30:59	33.0406	-83.6431	1069689	19374			13.0	10074.845845361911	7917589.0		1.8111806328755369	84000013.0	USA	74571.66395273128
Grand Princess	US	2021-04-09 04:30:59			103	3			99999.0				2.9126213592233015	84099999.0	USA
Guam	US	2021-04-09 04:30:59	13.4443	144.7937	7830	136			66.0	4767.732860822388	133971.0		1.7369093231162196	316.0	GUM	81575.72657691395
Hawaii	US	2021-04-09 04:30:59	21.0943	-157.4983	31687	470			15.0	2237.984789585499	1310017.0		1.4832581184712974	84000015.0	USA	92523.68858201873
Idaho	US	2021-04-09 04:30:59	44.2405	-114.4788	182841	1989			16.0	10231.357001564016	683268.0		1.087830410028385	84000016.0	USA	38234.08773603647
Illinois	US	2021-04-09 04:30:59	40.3495	-88.9861	1269078	23740			17.0	10014.961543411951	20818451.0		1.8706494005884584	84000017.0	USA	164289.3393143732
Indiana	US	2021-04-09 04:30:59	39.8494	-86.2583	694836	13114			18.0	10321.054618098431	9078051.0		1.8873518355410488	84000018.0	USA	134844.85576003988
Iowa	US	2021-04-09 04:30:59	42.0115	-93.2105	355454	5843			19.0	11266.120878459114	1387442.0		1.6438132641635768	84000019.0	USA	43974.99896991192
Kansas	US	2021-04-09 04:30:59	38.5266	-96.7265	305345	4889			20.0	10481.019210424965	1331017.0		1.6011396944439895	84000020.0	USA	45687.38556846258
Kentucky	US	2021-04-09 04:30:59	37.6681	-84.6701	431487	6214			21.0	9657.980787761324	4362474.0		1.4401360875298677	84000021.0	USA	97645.329011322
Louisiana	US	2021-04-09 04:30:59	31.1695	-91.8678	448104	10200			22.0	9639.145120218276	6147533.0		2.276257297413101	84000022.0	USA	132239.30765699662
Maine	US	2021-04-09 04:30:59	44.6939	-69.3819	52996	748			23.0	3942.5328742787597	1822048.0		1.4114272775303796	84000023.0	USA	135547.66658830602
Maryland	US	2021-04-09 04:30:59	39.0639	-76.8021	421823	8410			24.0	6977.263103571476	8966009.0		1.9937272268226247	84000024.0	USA	148304.39255799178
Massachusetts	US	2021-04-09 04:30:59	42.2302	-71.5301	652966	17366			25.0	9473.56860055048	19431439.0		2.659556546588949	84000025.0	USA	281921.3716700595
Michigan	US	2021-04-09 04:30:59	43.3266	-84.5361	804031	17450			26.0	8050.891286417739	11784622.0		2.1703143286763815	84000026.0	USA	118001.30912057716
Minnesota	US	2021-04-09 04:30:59	45.6945	-93.9002	535182	7000			27.0	9489.661736794174	7862174.0		1.3079662619445347	84000027.0	USA	139409.34443949535
Mississippi	US	2021-04-09 04:30:59	32.7416	-89.6787	306851	7082			28.0	10310.337284860401	1845515.0		2.3079605411095288	84000028.0	USA	62010.16817370367
Missouri	US	2021-04-09 04:30:59	38.4561	-92.2884	586698	8879			29.0	9559.346358116136	4994536.0		1.5133850805695606	84000029.0	USA	81378.32329764194
Montana	US	2021-04-09 04:30:59	46.9219	-110.4544	105750	1494			30.0	9894.47761836415	1228062.0		1.4127659574468086	84000030.0	USA	114903.37563086068
Nebraska	US	2021-04-09 04:30:59	41.1254	-98.2681	213188	2207			31.0	11020.83945062262	2666366.0		1.035236504868942	84000031.0	USA	137838.86336284794
Nevada	US	2021-04-09 04:30:59	38.3135	-117.0554	306315	5313			32.0	9944.788510711796	2992025.0		1.7344890064149652	84000032.0	USA	97138.74881661838
New Hampshire	US	2021-04-09 04:30:59	43.4525	-71.5639	87441	1251			33.0	6430.851850135801	1700642.0		1.4306789721069064	84000033.0	USA	125073.784061466
New Jersey	US	2021-04-09 04:30:59	40.2989	-74.521	942311	24783			34.0	10608.99395306788	12486044.0		2.6300234211422766	84000034.0	USA	140573.93503178837
New Mexico	US	2021-04-09 04:30:59	34.8405	-106.2485	193247	3974			35.0	9216.154488515756	3058694.0		2.0564355462180526	84000035.0	USA	145872.36250547852
New York	US	2021-04-09 04:30:59	42.1657	-74.9481	1933807	50898			36.0	9940.632463125905	46414834.0		2.632010329882972	84000036.0	USA	238592.99590445164
North Carolina	US	2021-04-09 04:30:59	35.6301	-79.8064	926897	12224			37.0	8837.619912273776	10696319.0		1.3188088859927265	84000037.0	USA	101985.4436711224
North Dakota	US	2021-04-09 04:30:59	47.5289	-99.784	104364	1499			38.0	13694.948704961012	1477574.0		1.4363190372158985	84000038.0	USA	193891.57312659602
Northern Mariana Islands	US	2021-04-09 04:30:59	15.0979	145.6739	160	2			69.0	290.14942695488185	17542.0		1.25	580.0	MNP	31811.25779776585
Ohio	US	2021-04-09 04:30:59	40.3888	-82.7649	1033606	18741			39.0	8842.477179594665	11188672.0		1.813166719233441	84000039.0	USA	95718.8491842828
Oklahoma	US	2021-04-09 04:30:59	35.5653	-96.9289	442389	6669			40.0	11179.990957730042	3822103.0		1.5074967958064056	84000040.0	USA	96591.6353695794
Oregon	US	2021-04-09 04:30:59	44.572	-122.0709	168795	2439			41.0	4002.0276276116792	4285327.0		1.4449480138629698	84000041.0	USA	101602.51812761203
Pennsylvania	US	2021-04-09 04:30:59	40.5908	-77.2098	1061566	25312			42.0	8292.195845504944	11977359.0		2.3844019118924304	84000042.0	USA	93558.57906142555
Puerto Rico	US	2021-04-09 04:30:59	18.2208	-66.5901	111760	2146			72.0	3499.395997237056	415664.0		1.9201861130994988	630.0	PRI	13015.147975980166
Rhode Island	US	2021-04-09 04:30:59	41.6809	-71.5118	140534	2636			44.0	13265.921626338897	3635191.0		1.8757026769322729	84000044.0	USA	343149.4079921764
South Carolina	US	2021-04-09 04:30:59	33.8569	-80.945	559597	9237			45.0	10868.675168207052	5765567.0		1.6506521657549986	84000045.0	USA	111980.7198457712
South Dakota	US	2021-04-09 04:30:59	44.2998	-99.4388	119197	1939			46.0	13473.779162366516	743658.0		1.6267187932582197	84000046.0	USA	84061.54235699857
Tennessee	US	2021-04-09 04:30:59	35.7478	-86.6923	820965	11997			47.0	12021.439196014044	7312280.0		1.4613290456962231	84000047.0	USA	107074.14981665426
Texas	US	2021-04-09 04:30:59	31.0545	-97.5635	2819600	49017			48.0	9724.139783854129	21772385.0		1.7384380763228826	84000048.0	USA	75087.85471977899
Utah	US	2021-04-09 04:30:59	40.15	-111.8624	388909	2149			49.0	12130.820179178892	3131497.0		0.5525714241634933	84000049.0	USA	97677.41810716172
Vermont	US	2021-04-09 04:30:59	44.0459	-72.7107	20669	230			50.0	3312.3981352235382	1392722.0		1.1127775896269776	84000050.0	USA	223196.56275992046
Virgin Islands	US	2021-04-09 04:30:59	18.3358	-64.8963	2971	26			78.0	2769.698325688929	89456.0		0.8751262201279031	850.0	VIR	83394.86146847147
Virginia	US	2021-04-09 04:30:59	37.7693	-78.17	631083	10436			51.0	7393.610160085169	6608387.0		1.653665207270676	84000051.0	USA	77422.2047891874
Washington	US	2021-04-09 04:30:59	47.4009	-121.4905	373212	5316			53.0	4901.080028307686	6061236.0		1.424391498665638	84000053.0	USA	79597.12631549781
West Virginia	US	2021-04-09 04:30:59	38.4912	-80.9545	144820	2735			54.0	8080.810335312895	2538538.0		1.8885513050683609	84000054.0	USA	141647.86705554847
Wisconsin	US	2021-04-09 04:30:59	44.2685	-89.6165	642757	7370			55.0	11039.31792099318	7768386.0		1.1466230628371221	84000055.0	USA	133421.62401497382
Wyoming	US	2021-04-09 04:30:59	42.756	-107.3025	56802	701			56.0	9814.44780988287	694072.0		1.2341114749480653	84000056.0	USA	119924.18260450375
