# Supplementary material for: Race, employment, and the pandemic: An exploration of covariate explanations of COVID-19 case fatality rate variance
Source: PLoS One. 2023 Feb 2;18(2):e0274470. doi: 10.1371/journal.pone.0274470 (PMC9894486; doi:10.1371/journal.pone.0274470)
Supplement: S1 Data — (ZIP) [file pone.0274470.s001.zip › COVID-CodeData/hispanicPop.csv]

State	HispanicTotal	Total	HispanicPerc
New Mexico	1020820	2092450	0.4879
Texas	11116900	28260900	0.3934
California	15327700	39283500	0.3902
Arizona	2208660	7050300	0.3133
Nevada	853041	2972380	0.2870
Florida	5346680	20901600	0.2558
Colorado	1208170	5610350	0.2153
New Jersey	1794740	8878500	0.2021
New York	3720980	19572300	0.1901
Illinois	2186390	12770600	0.1712
Connecticut	574240	3575070	0.1606
Rhode Island	163226	1057230	0.1544
Utah	434832	3096850	0.1404
Oregon	537217	4129800	0.1301
Washington	937579	7404110	0.1266
Idaho	215476	1717750	0.1254
Kansas	345680	2910650	0.1188
Massachusetts	809179	6850550	0.1181
Nebraska	208271	1914570	0.1088
Oklahoma	417906	3932870	0.1063
Hawaii	149118	1422090	0.1049
Maryland	606482	6018850	0.1008
Wyoming	57341	581024	0.0987
Georgia	992394	10403800	0.0954
North Carolina	962665	10264900	0.0938
Virginia	792001	8454460	0.0937
Delaware	88364	957248	0.0923
Arkansas	224130	2999370	0.0747
Pennsylvania	935216	12791500	0.0731
Alaska	51870	737068	0.0704
Indiana	461850	6665700	0.0693
Wisconsin	394392	5790720	0.0681
Iowa	188311	3139510	0.0600
South Carolina	285458	5020810	0.0569
Tennessee	364174	6709360	0.0543
Minnesota	299556	5563380	0.0538
Louisiana	239164	4664360	0.0513
Michigan	507353	9965260	0.0509
Alabama	208626	4876250	0.0428
Missouri	254791	6104910	0.0417
Montana	40314	1050650	0.0384
Ohio	443415	11655400	0.0380
South Dakota	33024	870638	0.0379
New Hampshire	50493	1348120	0.0375
North Dakota	28317	756717	0.0374
Kentucky	162994	4449050	0.0366
Mississippi	91202	2984420	0.0306
Vermont	12038	624313	0.0193
Maine	22100	1335490	0.0165
West Virginia	28368	1817300	0.0156
