# Supplementary material for: Race, employment, and the pandemic: An exploration of covariate explanations of COVID-19 case fatality rate variance
Source: PLoS One. 2023 Feb 2;18(2):e0274470. doi: 10.1371/journal.pone.0274470 (PMC9894486; doi:10.1371/journal.pone.0274470)
Supplement: S1 Data — (ZIP) [file pone.0274470.s001.zip › COVID-CodeData/ststdsadata.xlsx]

## Sheet: ststdsadata
States and selected areas: Employment status of the civilian noninstitutional population,
January 1976 to date, seasonally adjusted
FIPS Code	State and area	Period		Civilian non-institutional population	Civilian labor force
					Total	Percent of population	Employment		Unemployment
		Year	Month				Total	Percent of population	Total	Rate
		Labor force	Labor force				Labor force		level	rate
01	Alabama	1976	01	2605000	1484555	57	1386023	53.2	98532	6.6
02	Alaska	1976	01	232000	160183	69	148820	64.1	11363	7.1
04	Arizona	1976	01	1621000	964120	59.5	865871	53.4	98249	10.2
05	Arkansas	1976	01	1536000	889044	57.9	824395	53.7	64649	7.3
06	California	1976	01	15621000	9774280	62.6	8875685	56.8	898595	9.2
037	Los Angeles County	1976	01	5273000	3381856	64.1	3081806	58.4	300050	8.9
08	Colorado	1976	01	1832000	1230966	67.2	1160104	63.3	70862	5.8
09	Connecticut	1976	01	2248000	1442847	64.2	1301974	57.9	140873	9.8
10	Delaware	1976	01	417000	261418	62.7	240543	57.7	20875	8
11	District of Columbia	1976	01	520000	334691	64.4	305677	58.8	29014	8.7
12	Florida	1976	01	6421000	3584876	55.8	3238460	50.4	346416	9.7
13	Georgia	1976	01	3522000	2244770	63.7	2056467	58.4	188303	8.4
15	Hawaii	1976	01	583000	407457	69.9	367586	63.1	39871	9.8
16	Idaho	1976	01	580000	365606	63	345182	59.5	20424	5.6
17	Illinois	1976	01	8127000	5123609	63	4786415	58.9	337194	6.6
18	Indiana	1976	01	3789000	2425346	64	2265849	59.8	159497	6.6
19	Iowa	1976	01	2066000	1329798	64.4	1272281	61.6	57517	4.3
20	Kansas	1976	01	1635000	1065059	65.1	1020396	62.4	44663	4.2
21	Kentucky	1976	01	2459000	1486550	60.5	1402625	57	83925	5.6
22	Louisiana	1976	01	2672000	1517348	56.8	1421440	53.2	95908	6.3
23	Maine	1976	01	764000	474371	62.1	433260	56.7	41111	8.7
24	Maryland	1976	01	2954000	1899337	64.3	1777055	60.2	122282	6.4
25	Massachusetts	1976	01	4194000	2717096	64.8	2432377	58	284719	10.5
26	Michigan	1976	01	6417000	3952851	61.6	3562759	55.5	390092	9.9
27	Minnesota	1976	01	2788000	1829382	65.6	1719817	61.7	109565	6
28	Mississippi	1976	01	1640000	963611	58.8	899280	54.8	64331	6.7
29	Missouri	1976	01	3464000	2094063	60.5	1969511	56.9	124552	5.9
30	Montana	1976	01	531000	332790	62.7	313402	59	19388	5.8
31	Nebraska	1976	01	1095000	711096	64.9	687431	62.8	23665	3.3
32	Nevada	1976	01	451000	321579	71.3	291933	64.7	29646	9.2
33	New Hampshire	1976	01	593000	390934	65.9	365509	61.6	25425	6.5
34	New Jersey	1976	01	5358000	3294120	61.5	2954259	55.1	339861	10.3
35	New Mexico	1976	01	792000	481330	60.8	439744	55.5	41586	8.6
36	New York	1976	01	13196000	7658970	58	6872159	52.1	786811	10.3
51000	New York city	1976	01	5694000	3066605	53.9	2723016	47.8	343589	11.2
37	North Carolina	1976	01	3898000	2590713	66.5	2424106	62.2	166607	6.4
38	North Dakota	1976	01	442000	276793	62.6	267268	60.5	9525	3.4
39	Ohio	1976	01	7701000	4754858	61.7	4368782	56.7	386076	8.1
40	Oklahoma	1976	01	1999000	1186198	59.3	1116824	55.9	69374	5.8
41	Oregon	1976	01	1716000	1078645	62.9	976450	56.9	102195	9.5
42	Pennsylvania	1976	01	8774000	5122733	58.4	4710510	53.7	412223	8
44	Rhode Island	1976	01	691000	440979	63.8	406706	58.9	34273	7.8
45	South Carolina	1976	01	1984000	1295867	65.3	1200437	60.5	95430	7.4
46	South Dakota	1976	01	477000	308031	64.6	297972	62.5	10059	3.3
47	Tennessee	1976	01	3078000	1834194	59.6	1723616	56	110578	6
48	Texas	1976	01	8818000	5623303	63.8	5294695	60	328608	5.8
49	Utah	1976	01	824000	517325	62.8	487063	59.1	30262	5.8
50	Vermont	1976	01	339000	215575	63.6	196968	58.1	18607	8.6
51	Virginia	1976	01	3534000	2330159	65.9	2187531	61.9	142628	6.1
53	Washington	1976	01	2598000	1583070	60.9	1448543	55.8	134527	8.5
54	West Virginia	1976	01	1352000	710144	52.5	657179	48.6	52965	7.5
55	Wisconsin	1976	01	3245000	2128893	65.6	2005997	61.8	122896	5.8
56	Wyoming	1976	01	270000	176214	65.3	169014	62.6	7200	4.1
01	Alabama	1976	02	2610000	1483950	56.9	1385675	53.1	98275	6.6
02	Alaska	1976	02	234000	160022	68.4	148718	63.6	11304	7.1
04	Arizona	1976	02	1626000	963394	59.2	865215	53.2	98179	10.2
05	Arkansas	1976	02	1538000	888771	57.8	824008	53.6	64763	7.3
06	California	1976	02	15657000	9768885	62.4	8871553	56.7	897332	9.2
037	Los Angeles County	1976	02	5283000	3381218	64	3081497	58.3	299721	8.9
08	Colorado	1976	02	1837000	1230680	67	1160001	63.1	70679	5.7
09	Connecticut	1976	02	2251000	1442118	64.1	1301107	57.8	141011	9.8
10	Delaware	1976	02	418000	261325	62.5	240545	57.5	20780	8
11	District of Columbia	1976	02	519000	334767	64.5	305759	58.9	29008	8.7
12	Florida	1976	02	6437000	3583970	55.7	3237372	50.3	346598	9.7
13	Georgia	1976	02	3528000	2243779	63.6	2055366	58.3	188413	8.4
15	Hawaii	1976	02	585000	407385	69.6	367403	62.8	39982	9.8
16	Idaho	1976	02	582000	365295	62.8	344916	59.3	20379	5.6
17	Illinois	1976	02	8136000	5122237	63	4785460	58.8	336777	6.6
18	Indiana	1976	02	3793000	2424387	63.9	2264552	59.7	159835	6.6
19	Iowa	1976	02	2069000	1329511	64.3	1271866	61.5	57645	4.3
20	Kansas	1976	02	1637000	1064471	65	1019842	62.3	44629	4.2
21	Kentucky	1976	02	2465000	1486110	60.3	1402206	56.9	83904	5.6
22	Louisiana	1976	02	2678000	1516595	56.6	1421064	53.1	95531	6.3
23	Maine	1976	02	766000	474272	61.9	433173	56.6	41099	8.7
24	Maryland	1976	02	2958000	1898511	64.2	1776509	60.1	122002	6.4
25	Massachusetts	1976	02	4198000	2716261	64.7	2431016	57.9	285245	10.5
26	Michigan	1976	02	6424000	3951549	61.5	3560591	55.4	390958	9.9
27	Minnesota	1976	02	2793000	1828517	65.5	1719004	61.5	109513	6
28	Mississippi	1976	02	1644000	963333	58.6	899114	54.7	64219	6.7
29	Missouri	1976	02	3469000	2092849	60.3	1968522	56.7	124327	5.9
30	Montana	1976	02	532000	332686	62.5	313365	58.9	19321	5.8
31	Nebraska	1976	02	1096000	710770	64.9	687121	62.7	23649	3.3
32	Nevada	1976	02	454000	321323	70.8	291651	64.2	29672	9.2
33	New Hampshire	1976	02	595000	390586	65.6	365177	61.4	25409	6.5
34	New Jersey	1976	02	5363000	3293155	61.4	2953668	55.1	339487	10.3
35	New Mexico	1976	02	795000	481103	60.5	439486	55.3	41617	8.7
36	New York	1976	02	13202000	7656709	58	6871169	52	785540	10.3
51000	New York city	1976	02	5692000	3065430	53.9	2722421	47.8	343009	11.2
37	North Carolina	1976	02	3905000	2589914	66.3	2422974	62	166940	6.4
38	North Dakota	1976	02	443000	276615	62.4	267143	60.3	9472	3.4
39	Ohio	1976	02	7706000	4754964	61.7	4368157	56.7	386807	8.1
40	Oklahoma	1976	02	2003000	1185846	59.2	1116531	55.7	69315	5.8
41	Oregon	1976	02	1720000	1077762	62.7	975742	56.7	102020	9.5
42	Pennsylvania	1976	02	8780000	5122163	58.3	4709350	53.6	412813	8.1
44	Rhode Island	1976	02	692000	440950	63.7	406719	58.8	34231	7.8
45	South Carolina	1976	02	1988000	1295652	65.2	1200235	60.4	95417	7.4
46	South Dakota	1976	02	478000	307916	64.4	297878	62.3	10038	3.3
47	Tennessee	1976	02	3084000	1832969	59.4	1722558	55.9	110411	6
48	Texas	1976	02	8844000	5619825	63.5	5291252	59.8	328573	5.8
49	Utah	1976	02	826000	516978	62.6	486695	58.9	30283	5.9
50	Vermont	1976	02	340000	215467	63.4	196846	57.9	18621	8.6
51	Virginia	1976	02	3543000	2329603	65.8	2187080	61.7	142523	6.1
53	Washington	1976	02	2604000	1581641	60.7	1447552	55.6	134089	8.5
54	West Virginia	1976	02	1355000	710252	52.4	657268	48.5	52984	7.5
55	Wisconsin	1976	02	3248000	2128026	65.5	2005096	61.7	122930	5.8
56	Wyoming	1976	02	271000	176014	64.9	168813	62.3	7201	4.1
01	Alabama	1976	03	2615000	1484241	56.8	1386793	53	97448	6.6
02	Alaska	1976	03	236000	160124	67.8	148935	63.1	11189	7
04	Arizona	1976	03	1631000	963556	59.1	865905	53.1	97651	10.1
05	Arkansas	1976	03	1539000	888557	57.7	823855	53.5	64702	7.3
06	California	1976	03	15694000	9768531	62.2	8875700	56.6	892831	9.1
037	Los Angeles County	1976	03	5292000	3381679	63.9	3083346	58.3	298333	8.8
08	Colorado	1976	03	1841000	1229907	66.8	1159916	63	69991	5.7
09	Connecticut	1976	03	2253000	1442585	64	1301919	57.8	140666	9.8
10	Delaware	1976	03	418000	261306	62.5	240523	57.5	20783	8
11	District of Columbia	1976	03	519000	334769	64.5	305939	58.9	28830	8.6
12	Florida	1976	03	6452000	3583894	55.5	3238803	50.2	345091	9.6
13	Georgia	1976	03	3534000	2244320	63.5	2056476	58.2	187844	8.4
15	Hawaii	1976	03	586000	407576	69.6	367608	62.7	39968	9.8
16	Idaho	1976	03	583000	365320	62.7	344962	59.2	20358	5.6
17	Illinois	1976	03	8146000	5123914	62.9	4787596	58.8	336318	6.6
18	Indiana	1976	03	3797000	2424005	63.8	2265615	59.7	158390	6.5
19	Iowa	1976	03	2072000	1329559	64.2	1272124	61.4	57435	4.3
20	Kansas	1976	03	1640000	1064641	64.9	1020044	62.2	44597	4.2
21	Kentucky	1976	03	2470000	1486259	60.2	1402586	56.8	83673	5.6
22	Louisiana	1976	03	2685000	1516489	56.5	1420882	52.9	95607	6.3
23	Maine	1976	03	767000	474440	61.9	433462	56.5	40978	8.6
24	Maryland	1976	03	2962000	1898022	64.1	1776482	60	121540	6.4
25	Massachusetts	1976	03	4201000	2715115	64.6	2430783	57.9	284332	10.5
26	Michigan	1976	03	6430000	3953694	61.5	3562811	55.4	390883	9.9
27	Minnesota	1976	03	2797000	1828605	65.4	1720108	61.5	108497	5.9
28	Mississippi	1976	03	1647000	963510	58.5	900093	54.7	63417	6.6
29	Missouri	1976	03	3473000	2093314	60.3	1969025	56.7	124289	5.9
30	Montana	1976	03	533000	332560	62.4	313352	58.8	19208	5.8
31	Nebraska	1976	03	1097000	710627	64.8	687236	62.6	23391	3.3
32	Nevada	1976	03	456000	321400	70.5	291820	64	29580	9.2
33	New Hampshire	1976	03	596000	390816	65.6	365391	61.3	25425	6.5
34	New Jersey	1976	03	5367000	3294615	61.4	2955302	55.1	339313	10.3
35	New Mexico	1976	03	798000	481308	60.3	439624	55.1	41684	8.7
36	New York	1976	03	13207000	7657019	58	6874360	52.1	782659	10.2
51000	New York city	1976	03	5690000	3064867	53.9	2722931	47.9	341936	11.2
37	North Carolina	1976	03	3912000	2591051	66.2	2424774	62	166277	6.4
38	North Dakota	1976	03	444000	276633	62.3	267177	60.2	9456	3.4
39	Ohio	1976	03	7711000	4755734	61.7	4369756	56.7	385978	8.1
40	Oklahoma	1976	03	2007000	1185640	59.1	1116631	55.6	69009	5.8
41	Oregon	1976	03	1724000	1076843	62.5	975675	56.6	101168	9.4
42	Pennsylvania	1976	03	8786000	5123224	58.3	4708719	53.6	414505	8.1
44	Rhode Island	1976	03	693000	441054	63.6	406950	58.7	34104	7.7
45	South Carolina	1976	03	1992000	1295432	65	1200705	60.3	94727	7.3
46	South Dakota	1976	03	478000	307864	64.4	297968	62.3	9896	3.2
47	Tennessee	1976	03	3091000	1832485	59.3	1722558	55.7	109927	6
48	Texas	1976	03	8870000	5623418	63.4	5293477	59.7	329941	5.9
49	Utah	1976	03	828000	517186	62.5	486955	58.8	30231	5.8
50	Vermont	1976	03	341000	215624	63.2	196979	57.8	18645	8.6
51	Virginia	1976	03	3551000	2329408	65.6	2187833	61.6	141575	6.1
53	Washington	1976	03	2611000	1581050	60.6	1447484	55.4	133566	8.4
54	West Virginia	1976	03	1358000	710795	52.3	657702	48.4	53093	7.5
55	Wisconsin	1976	03	3252000	2127839	65.4	2005801	61.7	122038	5.7
56	Wyoming	1976	03	272000	176105	64.7	168932	62.1	7173	4.1
01	Alabama	1976	04	2620000	1487233	56.8	1390787	53.1	96446	6.5
02	Alaska	1976	04	237000	161033	67.9	149867	63.2	11166	6.9
04	Arizona	1976	04	1636000	966567	59.1	870141	53.2	96426	10
05	Arkansas	1976	04	1541000	888945	57.7	825015	53.5	63930	7.2
06	California	1976	04	15731000	9789023	62.2	8902662	56.6	886361	9.1
037	Los Angeles County	1976	04	5302000	3385126	63.8	3089190	58.3	295936	8.7
08	Colorado	1976	04	1846000	1229301	66.6	1160052	62.8	69249	5.6
09	Connecticut	1976	04	2255000	1446319	64.1	1307272	58	139047	9.6
10	Delaware	1976	04	419000	261570	62.4	240379	57.4	21191	8.1
11	District of Columbia	1976	04	518000	334217	64.5	305824	59	28393	8.5
12	Florida	1976	04	6468000	3586526	55.5	3246473	50.2	340053	9.5
13	Georgia	1976	04	3540000	2249492	63.5	2063590	58.3	185902	8.3
15	Hawaii	1976	04	588000	408192	69.4	368776	62.7	39416	9.7
16	Idaho	1976	04	585000	366582	62.7	346124	59.2	20458	5.6
17	Illinois	1976	04	8155000	5131695	62.9	4795335	58.8	336360	6.6
18	Indiana	1976	04	3801000	2426376	63.8	2273481	59.8	152895	6.3
19	Iowa	1976	04	2075000	1330950	64.1	1274556	61.4	56394	4.2
20	Kansas	1976	04	1642000	1067139	65	1022562	62.3	44577	4.2
21	Kentucky	1976	04	2475000	1488051	60.1	1404930	56.8	83121	5.6
22	Louisiana	1976	04	2692000	1519054	56.4	1422019	52.8	97035	6.4
23	Maine	1976	04	769000	475164	61.8	434471	56.5	40693	8.6
24	Maryland	1976	04	2966000	1900112	64.1	1778204	60	121908	6.4
25	Massachusetts	1976	04	4204000	2715481	64.6	2436049	57.9	279432	10.3
26	Michigan	1976	04	6436000	3963423	61.6	3576236	55.6	387187	9.8
27	Minnesota	1976	04	2802000	1832231	65.4	1726077	61.6	106154	5.8
28	Mississippi	1976	04	1650000	964902	58.5	903082	54.7	61820	6.4
29	Missouri	1976	04	3477000	2099444	60.4	1973947	56.8	125497	6
30	Montana	1976	04	534000	332503	62.3	313343	58.7	19160	5.8
31	Nebraska	1976	04	1098000	711432	64.8	688636	62.7	22796	3.2
32	Nevada	1976	04	458000	322625	70.4	293430	64.1	29195	9
33	New Hampshire	1976	04	598000	392772	65.7	367257	61.4	25515	6.5
34	New Jersey	1976	04	5372000	3301383	61.5	2961197	55.1	340186	10.3
35	New Mexico	1976	04	801000	482739	60.3	441037	55.1	41702	8.6
36	New York	1976	04	13213000	7664202	58	6884805	52.1	779397	10.2
51000	New York city	1976	04	5689000	3067313	53.9	2726299	47.9	341014	11.1
37	North Carolina	1976	04	3919000	2595746	66.2	2432742	62.1	163004	6.3
38	North Dakota	1976	04	444000	277360	62.5	267713	60.3	9647	3.5
39	Ohio	1976	04	7716000	4755492	61.6	4375662	56.7	379830	8
40	Oklahoma	1976	04	2011000	1186430	59	1118154	55.6	68276	5.8
41	Oregon	1976	04	1728000	1078204	62.4	978506	56.6	99698	9.2
42	Pennsylvania	1976	04	8792000	5126833	58.3	4710603	53.6	416230	8.1
44	Rhode Island	1976	04	693000	441240	63.7	407314	58.8	33926	7.7
45	South Carolina	1976	04	1996000	1295324	64.9	1202589	60.2	92735	7.2
46	South Dakota	1976	04	479000	308191	64.3	298513	62.3	9678	3.1
47	Tennessee	1976	04	3097000	1835764	59.3	1726382	55.7	109382	6
48	Texas	1976	04	8896000	5646313	63.5	5312877	59.7	333436	5.9
49	Utah	1976	04	830000	519054	62.5	489107	58.9	29947	5.8
50	Vermont	1976	04	341000	216413	63.5	197785	58	18628	8.6
51	Virginia	1976	04	3559000	2330733	65.5	2191295	61.6	139438	6
53	Washington	1976	04	2617000	1585515	60.6	1451387	55.5	134128	8.5
54	West Virginia	1976	04	1360000	711428	52.3	658257	48.4	53171	7.5
55	Wisconsin	1976	04	3256000	2130436	65.4	2011006	61.8	119430	5.6
56	Wyoming	1976	04	273000	177119	64.9	170037	62.3	7082	4
01	Alabama	1976	05	2626000	1491392	56.8	1395320	53.1	96072	6.4
02	Alaska	1976	05	239000	162338	67.9	151056	63.2	11282	6.9
04	Arizona	1976	05	1642000	971080	59.1	875687	53.3	95393	9.8
05	Arkansas	1976	05	1542000	889913	57.7	827062	53.6	62851	7.1
06	California	1976	05	15768000	9821255	62.3	8938559	56.7	882696	9
037	Los Angeles County	1976	05	5311000	3389808	63.8	3095552	58.3	294256	8.7
08	Colorado	1976	05	1850000	1229470	66.5	1160471	62.7	68999	5.6
09	Connecticut	1976	05	2257000	1451616	64.3	1314537	58.2	137079	9.4
10	Delaware	1976	05	420000	262016	62.4	240214	57.2	21802	8.3
11	District of Columbia	1976	05	518000	333396	64.4	305434	59	27962	8.4
12	Florida	1976	05	6483000	3591097	55.4	3256638	50.2	334459	9.3
13	Georgia	1976	05	3547000	2256660	63.6	2073036	58.4	183624	8.1
15	Hawaii	1976	05	590000	408933	69.3	370291	62.8	38642	9.4
16	Idaho	1976	05	587000	368506	62.8	347899	59.3	20607	5.6
17	Illinois	1976	05	8164000	5141790	63	4804374	58.8	337416	6.6
18	Indiana	1976	05	3806000	2431160	63.9	2284630	60	146530	6
19	Iowa	1976	05	2078000	1332994	64.1	1277930	61.5	55064	4.1
20	Kansas	1976	05	1644000	1070872	65.1	1026320	62.4	44552	4.2
21	Kentucky	1976	05	2480000	1490599	60.1	1408137	56.8	82462	5.5
22	Louisiana	1976	05	2699000	1523344	56.4	1424086	52.8	99258	6.5
23	Maine	1976	05	771000	476012	61.7	435612	56.5	40400	8.5
24	Maryland	1976	05	2971000	1904080	64.1	1781196	60	122884	6.5
25	Massachusetts	1976	05	4207000	2718111	64.6	2444886	58.1	273225	10.1
26	Michigan	1976	05	6442000	3975642	61.7	3594264	55.8	381378	9.6
27	Minnesota	1976	05	2806000	1837908	65.5	1733886	61.8	104022	5.7
28	Mississippi	1976	05	1653000	966754	58.5	906282	54.8	60472	6.3
29	Missouri	1976	05	3481000	2108332	60.6	1981037	56.9	127295	6
30	Montana	1976	05	535000	332602	62.2	313383	58.6	19219	5.8
31	Nebraska	1976	05	1100000	712943	64.8	690704	62.8	22239	3.1
32	Nevada	1976	05	460000	324425	70.5	295681	64.3	28744	8.9
33	New Hampshire	1976	05	599000	395493	66	369866	61.7	25627	6.5
34	New Jersey	1976	05	5376000	3309870	61.6	2968185	55.2	341685	10.3
35	New Mexico	1976	05	804000	484676	60.3	443026	55.1	41650	8.6
36	New York	1976	05	13219000	7675792	58.1	6896958	52.2	778834	10.1
51000	New York city	1976	05	5687000	3071973	54	2730681	48	341292	11.1
37	North Carolina	1976	05	3926000	2601868	66.3	2442874	62.2	158994	6.1
38	North Dakota	1976	05	445000	278481	62.6	268524	60.3	9957	3.6
39	Ohio	1976	05	7721000	4754562	61.6	4382938	56.8	371624	7.8
40	Oklahoma	1976	05	2015000	1187895	59	1120284	55.6	67611	5.7
41	Oregon	1976	05	1732000	1081658	62.5	983065	56.8	98593	9.1
42	Pennsylvania	1976	05	8798000	5130966	58.3	4715133	53.6	415833	8.1
44	Rhode Island	1976	05	694000	441388	63.6	407576	58.7	33812	7.7
45	South Carolina	1976	05	2001000	1295580	64.7	1204846	60.2	90734	7
46	South Dakota	1976	05	480000	308798	64.3	299264	62.3	9534	3.1
47	Tennessee	1976	05	3103000	1841933	59.4	1732735	55.8	109198	5.9
48	Texas	1976	05	8922000	5676963	63.6	5339976	59.9	336987	5.9
49	Utah	1976	05	833000	521698	62.6	492102	59.1	29596	5.7
50	Vermont	1976	05	342000	217411	63.6	198845	58.1	18566	8.5
51	Virginia	1976	05	3567000	2333352	65.4	2195739	61.6	137613	5.9
53	Washington	1976	05	2623000	1593274	60.7	1457626	55.6	135648	8.5
54	West Virginia	1976	05	1363000	711509	52.2	658512	48.3	52997	7.4
55	Wisconsin	1976	05	3260000	2134954	65.5	2018302	61.9	116652	5.5
56	Wyoming	1976	05	274000	178560	65.2	171583	62.6	6977	3.9
01	Alabama	1976	06	2631000	1496160	56.9	1399430	53.2	96730	6.5
02	Alaska	1976	06	240000	163908	68.3	152324	63.5	11584	7.1
04	Arizona	1976	06	1647000	976461	59.3	881602	53.5	94859	9.7
05	Arkansas	1976	06	1544000	891434	57.7	829833	53.7	61601	6.9
06	California	1976	06	15804000	9861887	62.4	8977255	56.8	884632	9
037	Los Angeles County	1976	06	5321000	3394977	63.8	3100801	58.3	294176	8.7
08	Colorado	1976	06	1855000	1231223	66.4	1161704	62.6	69519	5.6
09	Connecticut	1976	06	2259000	1457006	64.5	1322011	58.5	134995	9.3
10	Delaware	1976	06	420000	262640	62.5	240155	57.2	22485	8.6
11	District of Columbia	1976	06	517000	332440	64.3	304715	58.9	27725	8.3
12	Florida	1976	06	6499000	3597210	55.4	3267451	50.3	329759	9.2
13	Georgia	1976	06	3553000	2265027	63.7	2083290	58.6	181737	8
15	Hawaii	1976	06	591000	409662	69.3	371836	62.9	37826	9.2
16	Idaho	1976	06	588000	370833	63.1	350070	59.5	20763	5.6
17	Illinois	1976	06	8174000	5151113	63	4812220	58.9	338893	6.6
18	Indiana	1976	06	3810000	2438240	64	2296745	60.3	141495	5.8
19	Iowa	1976	06	2081000	1335252	64.2	1281456	61.6	53796	4
20	Kansas	1976	06	1647000	1075261	65.3	1030858	62.6	44403	4.1
21	Kentucky	1976	06	2485000	1493134	60.1	1411443	56.8	81691	5.5
22	Louisiana	1976	06	2705000	1528892	56.5	1427096	52.8	101796	6.7
23	Maine	1976	06	772000	476725	61.8	436500	56.5	40225	8.4
24	Maryland	1976	06	2975000	1909635	64.2	1785402	60	124233	6.5
25	Massachusetts	1976	06	4210000	2723768	64.7	2456971	58.4	266797	9.8
26	Michigan	1976	06	6448000	3987683	61.8	3613034	56	374649	9.4
27	Minnesota	1976	06	2811000	1845509	65.7	1742473	62	103036	5.6
28	Mississippi	1976	06	1656000	968797	58.5	908939	54.9	59858	6.2
29	Missouri	1976	06	3485000	2118778	60.8	1989320	57.1	129458	6.1
30	Montana	1976	06	536000	333040	62.1	313675	58.5	19365	5.8
31	Nebraska	1976	06	1101000	715081	64.9	693197	63	21884	3.1
32	Nevada	1976	06	462000	326591	70.7	298204	64.5	28387	8.7
33	New Hampshire	1976	06	601000	398473	66.3	372765	62	25708	6.5
34	New Jersey	1976	06	5381000	3318612	61.7	2975187	55.3	343425	10.3
35	New Mexico	1976	06	807000	487022	60.3	445278	55.2	41744	8.6
36	New York	1976	06	13224000	7688483	58.1	6907840	52.2	780643	10.2
51000	New York city	1976	06	5685000	3077212	54.1	2735049	48.1	342163	11.1
37	North Carolina	1976	06	3933000	2608026	66.3	2452391	62.4	155635	6
38	North Dakota	1976	06	446000	279841	62.7	269504	60.4	10337	3.7
39	Ohio	1976	06	7726000	4753211	61.5	4389731	56.8	363480	7.6
40	Oklahoma	1976	06	2019000	1189831	58.9	1122849	55.6	66982	5.6
41	Oregon	1976	06	1736000	1087580	62.6	989181	57	98399	9
42	Pennsylvania	1976	06	8804000	5135162	58.3	4722519	53.6	412643	8
44	Rhode Island	1976	06	695000	441442	63.5	407522	58.6	33920	7.7
45	South Carolina	1976	06	2005000	1296350	64.7	1207151	60.2	89199	6.9
46	South Dakota	1976	06	480000	309715	64.5	300120	62.5	9595	3.1
47	Tennessee	1976	06	3110000	1850737	59.5	1740968	56	109769	5.9
48	Texas	1976	06	8948000	5708574	63.8	5369891	60	338683	5.9
49	Utah	1976	06	835000	524656	62.8	495414	59.3	29242	5.6
50	Vermont	1976	06	342000	218340	63.8	199914	58.5	18426	8.4
51	Virginia	1976	06	3575000	2337293	65.4	2200717	61.6	136576	5.8
53	Washington	1976	06	2630000	1604380	61	1466236	55.8	138144	8.6
54	West Virginia	1976	06	1366000	710644	52	658327	48.2	52317	7.4
55	Wisconsin	1976	06	3263000	2141170	65.6	2026605	62.1	114565	5.4
56	Wyoming	1976	06	275000	180143	65.5	173267	63	6876	3.8
01	Alabama	1976	07	2636000	1500730	56.9	1402364	53.2	98366	6.6
02	Alaska	1976	07	242000	165368	68.3	153282	63.3	12086	7.3
04	Arizona	1976	07	1652000	981975	59.4	887162	53.7	94813	9.7
05	Arkansas	1976	07	1545000	893053	57.8	832622	53.9	60431	6.8
06	California	1976	07	15841000	9903604	62.5	9010377	56.9	893227	9
037	Los Angeles County	1976	07	5330000	3399094	63.8	3103079	58.2	296015	8.7
08	Colorado	1976	07	1859000	1234684	66.4	1163541	62.6	71143	5.8
09	Connecticut	1976	07	2261000	1460635	64.6	1327624	58.7	133011	9.1
10	Delaware	1976	07	421000	263315	62.5	240211	57.1	23104	8.8
11	District of Columbia	1976	07	517000	331507	64.1	303684	58.7	27823	8.4
12	Florida	1976	07	6514000	3602782	55.3	3275577	50.3	327205	9.1
13	Georgia	1976	07	3559000	2273239	63.9	2092242	58.8	180997	8
15	Hawaii	1976	07	593000	410102	69.2	373058	62.9	37044	9
16	Idaho	1976	07	590000	373107	63.2	352181	59.7	20926	5.6
17	Illinois	1976	07	8183000	5156594	63	4816599	58.9	339995	6.6
18	Indiana	1976	07	3814000	2445243	64.1	2306108	60.5	139135	5.7
19	Iowa	1976	07	2084000	1337276	64.2	1284353	61.6	52923	4
20	Kansas	1976	07	1649000	1079247	65.4	1035054	62.8	44193	4.1
21	Kentucky	1976	07	2490000	1494780	60	1413722	56.8	81058	5.4
22	Louisiana	1976	07	2712000	1534267	56.6	1430273	52.7	103994	6.8
23	Maine	1976	07	774000	477095	61.6	436790	56.4	40305	8.4
24	Maryland	1976	07	2979000	1915202	64.3	1789408	60.1	125794	6.6
25	Massachusetts	1976	07	4213000	2730674	64.8	2469470	58.6	261204	9.6
26	Michigan	1976	07	6454000	3996327	61.9	3627749	56.2	368578	9.2
27	Minnesota	1976	07	2815000	1853413	65.8	1749799	62.2	103614	5.6
28	Mississippi	1976	07	1659000	970764	58.5	910473	54.9	60291	6.2
29	Missouri	1976	07	3489000	2128622	61	1996806	57.2	131816	6.2
30	Montana	1976	07	537000	333822	62.2	314232	58.5	19590	5.9
31	Nebraska	1976	07	1102000	717323	65.1	695483	63.1	21840	3
32	Nevada	1976	07	464000	328735	70.8	300492	64.8	28243	8.6
33	New Hampshire	1976	07	602000	401028	66.6	375302	62.3	25726	6.4
34	New Jersey	1976	07	5385000	3325758	61.8	2980510	55.3	345248	10.4
35	New Mexico	1976	07	810000	489256	60.4	447267	55.2	41989	8.6
36	New York	1976	07	13230000	7696362	58.2	6912373	52.2	783989	10.2
51000	New York city	1976	07	5683000	3081073	54.2	2737981	48.2	343092	11.1
37	North Carolina	1976	07	3940000	2612384	66.3	2458363	62.4	154021	5.9
38	North Dakota	1976	07	447000	281143	62.9	270419	60.5	10724	3.8
39	Ohio	1976	07	7731000	4750580	61.4	4392879	56.8	357701	7.5
40	Oklahoma	1976	07	2023000	1191650	58.9	1125315	55.6	66335	5.6
41	Oregon	1976	07	1740000	1094956	62.9	995571	57.2	99385	9.1
42	Pennsylvania	1976	07	8810000	5138310	58.3	4729977	53.7	408333	7.9
44	Rhode Island	1976	07	696000	441304	63.4	406937	58.5	34367	7.8
45	South Carolina	1976	07	2009000	1297400	64.6	1208997	60.2	88403	6.8
46	South Dakota	1976	07	481000	310718	64.6	300829	62.5	9889	3.2
47	Tennessee	1976	07	3116000	1860137	59.7	1748920	56.1	111217	6
48	Texas	1976	07	8974000	5732915	63.9	5395557	60.1	337358	5.9
49	Utah	1976	07	837000	527210	63	498273	59.5	28937	5.5
50	Vermont	1976	07	343000	218925	63.8	200721	58.5	18204	8.3
51	Virginia	1976	07	3583000	2341316	65.3	2205025	61.5	136291	5.8
53	Washington	1976	07	2636000	1617348	61.4	1475933	56	141415	8.7
54	West Virginia	1976	07	1369000	708875	51.8	657571	48	51304	7.2
55	Wisconsin	1976	07	3267000	2147574	65.7	2033622	62.2	113952	5.3
56	Wyoming	1976	07	276000	181523	65.8	174732	63.3	6791	3.7
01	Alabama	1976	08	2641000	1505121	57	1404636	53.2	100485	6.7
02	Alaska	1976	08	243000	166416	68.5	153715	63.3	12701	7.6
04	Arizona	1976	08	1658000	987541	59.6	892485	53.8	95056	9.6
05	Arkansas	1976	08	1548000	894755	57.8	835190	54	59565	6.7
06	California	1976	08	15879000	9943383	62.6	9037097	56.9	906286	9.1
037	Los Angeles County	1976	08	5335000	3402483	63.8	3103316	58.2	299167	8.8
08	Colorado	1976	08	1865000	1239866	66.5	1166313	62.5	73553	5.9
09	Connecticut	1976	08	2263000	1461961	64.6	1330847	58.8	131114	9
10	Delaware	1976	08	422000	263947	62.5	240436	57	23511	8.9
11	District of Columbia	1976	08	517000	330756	64	302555	58.5	28201	8.5
12	Florida	1976	08	6532000	3607644	55.2	3280710	50.2	326934	9.1
13	Georgia	1976	08	3567000	2280846	63.9	2099313	58.9	181533	8
15	Hawaii	1976	08	594000	410357	69.1	373926	63	36431	8.9
16	Idaho	1976	08	592000	375109	63.4	354023	59.8	21086	5.6
17	Illinois	1976	08	8192000	5158806	63	4818730	58.8	340076	6.6
18	Indiana	1976	08	3819000	2450242	64.2	2311280	60.5	138962	5.7
19	Iowa	1976	08	2086000	1339651	64.2	1287034	61.7	52617	3.9
20	Kansas	1976	08	1651000	1082510	65.6	1038432	62.9	44078	4.1
21	Kentucky	1976	08	2494000	1495671	60	1415395	56.8	80276	5.4
22	Louisiana	1976	08	2718000	1538687	56.6	1433303	52.7	105384	6.8
23	Maine	1976	08	775000	477210	61.6	436562	56.3	40648	8.5
24	Maryland	1976	08	2984000	1919926	64.3	1792801	60.1	127125	6.6
25	Massachusetts	1976	08	4217000	2736966	64.9	2480126	58.8	256840	9.4
26	Michigan	1976	08	6462000	4001428	61.9	3637189	56.3	364239	9.1
27	Minnesota	1976	08	2819000	1860447	66	1755105	62.3	105342	5.7
28	Mississippi	1976	08	1662000	972756	58.5	911266	54.8	61490	6.3
29	Missouri	1976	08	3493000	2137004	61.2	2002746	57.3	134258	6.3
30	Montana	1976	08	538000	334898	62.2	315090	58.6	19808	5.9
31	Nebraska	1976	08	1103000	719393	65.2	697327	63.2	22066	3.1
32	Nevada	1976	08	466000	330696	71	302339	64.9	28357	8.6
33	New Hampshire	1976	08	604000	402883	66.7	377207	62.5	25676	6.4
34	New Jersey	1976	08	5389000	3331284	61.8	2984381	55.4	346903	10.4
35	New Mexico	1976	08	813000	491177	60.4	448792	55.2	42385	8.6
36	New York	1976	08	13231000	7697049	58.2	6910069	52.2	786980	10.2
51000	New York city	1976	08	5677000	3082731	54.3	2739158	48.3	343573	11.1
37	North Carolina	1976	08	3948000	2615329	66.2	2460401	62.3	154928	5.9
38	North Dakota	1976	08	448000	282200	63	271148	60.5	11052	3.9
39	Ohio	1976	08	7738000	4748526	61.4	4393870	56.8	354656	7.5
40	Oklahoma	1976	08	2027000	1193335	58.9	1127599	55.6	65736	5.5
41	Oregon	1976	08	1745000	1102501	63.2	1001472	57.4	101029	9.2
42	Pennsylvania	1976	08	8816000	5141829	58.3	4736852	53.7	404977	7.9
44	Rhode Island	1976	08	697000	441117	63.3	406023	58.3	35094	8
45	South Carolina	1976	08	2014000	1298899	64.5	1210629	60.1	88270	6.8
46	South Dakota	1976	08	482000	311636	64.7	301341	62.5	10295	3.3
47	Tennessee	1976	08	3122000	1869160	59.9	1755915	56.2	113245	6.1
48	Texas	1976	08	8997000	5748413	63.9	5414486	60.2	333927	5.8
49	Utah	1976	08	840000	529123	63	500375	59.6	28748	5.4
50	Vermont	1976	08	344000	219150	63.7	201245	58.5	17905	8.2
51	Virginia	1976	08	3590000	2345276	65.3	2208979	61.5	136297	5.8
53	Washington	1976	08	2643000	1630362	61.7	1485599	56.2	144763	8.9
54	West Virginia	1976	08	1371000	706460	51.5	656636	47.9	49824	7.1
55	Wisconsin	1976	08	3272000	2153381	65.8	2038648	62.3	114733	5.3
56	Wyoming	1976	08	277000	182561	65.9	175824	63.5	6737	3.7
01	Alabama	1976	09	2645000	1509649	57.1	1407083	53.2	102566	6.8
02	Alaska	1976	09	243000	167180	68.8	153851	63.3	13329	8
04	Arizona	1976	09	1665000	993413	59.7	898289	54	95124	9.6
05	Arkansas	1976	09	1552000	896624	57.8	837593	54	59031	6.6
06	California	1976	09	15916000	9982133	62.7	9062648	56.9	919485	9.2
037	Los Angeles County	1976	09	5341000	3405877	63.8	3103689	58.1	302188	8.9
08	Colorado	1976	09	1870000	1246348	66.6	1170214	62.6	76134	6.1
09	Connecticut	1976	09	2265000	1461610	64.5	1332667	58.8	128943	8.8
10	Delaware	1976	09	422000	264516	62.7	240732	57	23784	9
11	District of Columbia	1976	09	516000	330093	64	301461	58.4	28632	8.7
12	Florida	1976	09	6549000	3611679	55.1	3284182	50.1	327497	9.1
13	Georgia	1976	09	3574000	2288373	64	2105436	58.9	182937	8
15	Hawaii	1976	09	596000	410704	68.9	374686	62.9	36018	8.8
16	Idaho	1976	09	594000	376968	63.5	355686	59.9	21282	5.6
17	Illinois	1976	09	8200000	5159507	62.9	4821126	58.8	338381	6.6
18	Indiana	1976	09	3823000	2452705	64.2	2312824	60.5	139881	5.7
19	Iowa	1976	09	2089000	1342976	64.3	1290218	61.8	52758	3.9
20	Kansas	1976	09	1653000	1085274	65.7	1041128	63	44146	4.1
21	Kentucky	1976	09	2499000	1496361	59.9	1417188	56.7	79173	5.3
22	Louisiana	1976	09	2723000	1542014	56.6	1436017	52.7	105997	6.9
23	Maine	1976	09	777000	477240	61.4	436065	56.1	41175	8.6
24	Maryland	1976	09	2988000	1923870	64.4	1795726	60.1	128144	6.7
25	Massachusetts	1976	09	4220000	2740809	64.9	2487985	59	252824	9.2
26	Michigan	1976	09	6470000	4005290	61.9	3643758	56.3	361532	9
27	Minnesota	1976	09	2823000	1866528	66.1	1759271	62.3	107257	5.7
28	Mississippi	1976	09	1665000	974831	58.5	912030	54.8	62801	6.4
29	Missouri	1976	09	3497000	2144329	61.3	2007558	57.4	136771	6.4
30	Montana	1976	09	539000	336167	62.4	316209	58.7	19958	5.9
31	Nebraska	1976	09	1104000	721181	65.3	698890	63.3	22291	3.1
32	Nevada	1976	09	469000	332594	70.9	303985	64.8	28609	8.6
33	New Hampshire	1976	09	606000	404352	66.7	378725	62.5	25627	6.3
34	New Jersey	1976	09	5394000	3336447	61.9	2987935	55.4	348512	10.4
35	New Mexico	1976	09	815000	493080	60.5	450077	55.2	43003	8.7
36	New York	1976	09	13233000	7691659	58.1	6903919	52.2	787740	10.2
51000	New York city	1976	09	5672000	3081830	54.3	2739239	48.3	342591	11.1
37	North Carolina	1976	09	3955000	2617712	66.2	2460023	62.2	157689	6
38	North Dakota	1976	09	448000	282985	63.2	271679	60.6	11306	4
39	Ohio	1976	09	7745000	4748258	61.3	4394507	56.7	353751	7.5
40	Oklahoma	1976	09	2030000	1195031	58.9	1129978	55.7	65053	5.4
41	Oregon	1976	09	1751000	1109625	63.4	1007029	57.5	102596	9.2
42	Pennsylvania	1976	09	8822000	5145831	58.3	4741596	53.7	404235	7.9
44	Rhode Island	1976	09	698000	441067	63.2	405075	58	35992	8.2
45	South Carolina	1976	09	2018000	1300801	64.5	1212463	60.1	88338	6.8
46	South Dakota	1976	09	482000	312405	64.8	301733	62.6	10672	3.4
47	Tennessee	1976	09	3129000	1877764	60	1762321	56.3	115443	6.1
48	Texas	1976	09	9021000	5760462	63.9	5429512	60.2	330950	5.7
49	Utah	1976	09	842000	530674	63	501982	59.6	28692	5.4
50	Vermont	1976	09	345000	219230	63.5	201667	58.5	17563	8
51	Virginia	1976	09	3598000	2349043	65.3	2213245	61.5	135798	5.8
53	Washington	1976	09	2650000	1642767	62	1494839	56.4	147928	9
54	West Virginia	1976	09	1374000	704288	51.3	655887	47.7	48401	6.9
55	Wisconsin	1976	09	3276000	2157929	65.9	2042335	62.3	115594	5.4
56	Wyoming	1976	09	278000	183449	66	176702	63.6	6747	3.7
01	Alabama	1976	10	2650000	1514447	57.1	1409795	53.2	104652	6.9
02	Alaska	1976	10	244000	167790	68.8	153868	63.1	13922	8.3
04	Arizona	1976	10	1671000	999463	59.8	904453	54.1	95010	9.5
05	Arkansas	1976	10	1555000	898793	57.8	839863	54	58930	6.6
06	California	1976	10	15954000	10020044	62.8	9089492	57	930552	9.3
037	Los Angeles County	1976	10	5346000	3409972	63.8	3105661	58.1	304311	8.9
08	Colorado	1976	10	1876000	1253820	66.8	1175284	62.6	78536	6.3
09	Connecticut	1976	10	2267000	1460490	64.4	1333848	58.8	126642	8.7
10	Delaware	1976	10	423000	265109	62.7	241053	57	24056	9.1
11	District of Columbia	1976	10	516000	329502	63.9	300500	58.2	29002	8.8
12	Florida	1976	10	6567000	3615025	55	3286676	50	328349	9.1
13	Georgia	1976	10	3582000	2295743	64.1	2110772	58.9	184971	8.1
15	Hawaii	1976	10	597000	411303	68.9	375500	62.9	35803	8.7
16	Idaho	1976	10	595000	378803	63.7	357186	60	21617	5.7
17	Illinois	1976	10	8209000	5161172	62.9	4826180	58.8	334992	6.5
18	Indiana	1976	10	3828000	2452800	64.1	2311115	60.4	141685	5.8
19	Iowa	1976	10	2091000	1347410	64.4	1294102	61.9	53308	4
20	Kansas	1976	10	1655000	1087745	65.7	1043241	63	44504	4.1
21	Kentucky	1976	10	2503000	1497599	59.8	1419389	56.7	78210	5.2
22	Louisiana	1976	10	2729000	1544486	56.6	1438250	52.7	106236	6.9
23	Maine	1976	10	778000	477449	61.4	435542	56	41907	8.8
24	Maryland	1976	10	2993000	1927709	64.4	1798458	60.1	129251	6.7
25	Massachusetts	1976	10	4224000	2741315	64.9	2492084	59	249231	9.1
26	Michigan	1976	10	6477000	4010071	61.9	3649206	56.3	360865	9
27	Minnesota	1976	10	2827000	1871691	66.2	1762742	62.4	108949	5.8
28	Mississippi	1976	10	1667000	976863	58.6	912806	54.8	64057	6.6
29	Missouri	1976	10	3501000	2150638	61.4	2011493	57.5	139145	6.5
30	Montana	1976	10	540000	337644	62.5	317497	58.8	20147	6
31	Nebraska	1976	10	1105000	722709	65.4	700287	63.4	22422	3.1
32	Nevada	1976	10	471000	334508	71	305580	64.9	28928	8.6
33	New Hampshire	1976	10	608000	405650	66.7	379970	62.5	25680	6.3
34	New Jersey	1976	10	5398000	3341949	61.9	2991372	55.4	350577	10.5
35	New Mexico	1976	10	818000	495215	60.5	451379	55.2	43836	8.9
36	New York	1976	10	13234000	7684134	58.1	6897272	52.1	786862	10.2
51000	New York city	1976	10	5666000	3079423	54.3	2738977	48.3	340446	11.1
37	North Carolina	1976	10	3963000	2619883	66.1	2458321	62	161562	6.2
38	North Dakota	1976	10	449000	283528	63.1	272003	60.6	11525	4.1
39	Ohio	1976	10	7752000	4750895	61.3	4395543	56.7	355352	7.5
40	Oklahoma	1976	10	2034000	1197318	58.9	1132849	55.7	64469	5.4
41	Oregon	1976	10	1756000	1116143	63.6	1012091	57.6	104052	9.3
42	Pennsylvania	1976	10	8828000	5150807	58.3	4743684	53.7	407123	7.9
44	Rhode Island	1976	10	699000	441421	63.2	404409	57.9	37012	8.4
45	South Carolina	1976	10	2023000	1303240	64.4	1214447	60	88793	6.8
46	South Dakota	1976	10	483000	313053	64.8	302045	62.5	11008	3.5
47	Tennessee	1976	10	3135000	1885881	60.2	1768008	56.4	117873	6.3
48	Texas	1976	10	9044000	5772866	63.8	5442664	60.2	330202	5.7
49	Utah	1976	10	845000	532107	63	503267	59.6	28840	5.4
50	Vermont	1976	10	345000	219366	63.6	202110	58.6	17256	7.9
51	Virginia	1976	10	3605000	2352889	65.3	2217915	61.5	134974	5.7
53	Washington	1976	10	2657000	1653777	62.2	1502690	56.6	151087	9.1
54	West Virginia	1976	10	1376000	703408	51.1	655510	47.6	47898	6.8
55	Wisconsin	1976	10	3281000	2161240	65.9	2044855	62.3	116385	5.4
56	Wyoming	1976	10	279000	184315	66.1	177487	63.6	6828	3.7
01	Alabama	1976	11	2654000	1519811	57.3	1412921	53.2	106890	7
02	Alaska	1976	11	244000	168258	69	153794	63	14464	8.6
04	Arizona	1976	11	1678000	1005364	59.9	910597	54.3	94767	9.4
05	Arkansas	1976	11	1558000	901341	57.9	842135	54.1	59206	6.6
06	California	1976	11	15991000	10057937	62.9	9120389	57	937548	9.3
037	Los Angeles County	1976	11	5351000	3414552	63.8	3109521	58.1	305031	8.9
08	Colorado	1976	11	1881000	1261349	67.1	1180591	62.8	80758	6.4
09	Connecticut	1976	11	2270000	1459621	64.3	1335330	58.8	124291	8.5
10	Delaware	1976	11	424000	265836	62.7	241509	57	24327	9.2
11	District of Columbia	1976	11	515000	328979	63.9	299729	58.2	29250	8.9
12	Florida	1976	11	6584000	3618451	55	3289366	50	329085	9.1
13	Georgia	1976	11	3590000	2302597	64.1	2115728	58.9	186869	8.1
15	Hawaii	1976	11	599000	412145	68.8	376474	62.9	35671	8.7
16	Idaho	1976	11	597000	380682	63.8	358606	60.1	22076	5.8
17	Illinois	1976	11	8218000	5166453	62.9	4835787	58.8	330666	6.4
18	Indiana	1976	11	3833000	2451136	63.9	2307957	60.2	143179	5.8
19	Iowa	1976	11	2093000	1352912	64.6	1298854	62.1	54058	4
20	Kansas	1976	11	1658000	1090148	65.8	1045111	63	45037	4.1
21	Kentucky	1976	11	2507000	1500135	59.8	1422507	56.7	77628	5.2
22	Louisiana	1976	11	2734000	1546793	56.6	1440358	52.7	106435	6.9
23	Maine	1976	11	780000	477981	61.3	435208	55.8	42773	8.9
24	Maryland	1976	11	2997000	1931829	64.5	1801646	60.1	130183	6.7
25	Massachusetts	1976	11	4227000	2738644	64.8	2492649	59	245995	9
26	Michigan	1976	11	6485000	4017008	61.9	3655726	56.4	361282	9
27	Minnesota	1976	11	2831000	1876237	66.3	1766050	62.4	110187	5.9
28	Mississippi	1976	11	1670000	978822	58.6	913557	54.7	65265	6.7
29	Missouri	1976	11	3505000	2155782	61.5	2015230	57.5	140552	6.5
30	Montana	1976	11	542000	339163	62.6	318803	58.8	20360	6
31	Nebraska	1976	11	1106000	724199	65.5	701693	63.4	22506	3.1
32	Nevada	1976	11	474000	336491	71	307303	64.8	29188	8.7
33	New Hampshire	1976	11	610000	406994	66.7	381158	62.5	25836	6.3
34	New Jersey	1976	11	5403000	3348160	62	2995183	55.4	352977	10.5
35	New Mexico	1976	11	820000	497601	60.7	452921	55.2	44680	9
36	New York	1976	11	13235000	7678510	58	6893843	52.1	784667	10.2
51000	New York city	1976	11	5660000	3076833	54.4	2739097	48.4	337736	11
37	North Carolina	1976	11	3971000	2622472	66	2456782	61.9	165690	6.3
38	North Dakota	1976	11	449000	283975	63.2	272196	60.6	11779	4.1
39	Ohio	1976	11	7759000	4756815	61.3	4399284	56.7	357531	7.5
40	Oklahoma	1976	11	2038000	1200617	58.9	1136665	55.8	63952	5.3
41	Oregon	1976	11	1761000	1121842	63.7	1016783	57.7	105059	9.4
42	Pennsylvania	1976	11	8835000	5157677	58.4	4744837	53.7	412840	8
44	Rhode Island	1976	11	700000	442229	63.2	404217	57.7	38012	8.6
45	South Carolina	1976	11	2027000	1306377	64.4	1216485	60	89892	6.9
46	South Dakota	1976	11	483000	313656	64.9	302342	62.6	11314	3.6
47	Tennessee	1976	11	3142000	1894081	60.3	1773459	56.4	120622	6.4
48	Texas	1976	11	9067000	5788621	63.8	5456390	60.2	332231	5.7
49	Utah	1976	11	847000	533597	63	504477	59.6	29120	5.5
50	Vermont	1976	11	346000	219725	63.5	202700	58.6	17025	7.7
51	Virginia	1976	11	3612000	2357368	65.3	2223244	61.6	134124	5.7
53	Washington	1976	11	2664000	1662926	62.4	1508919	56.6	154007	9.3
54	West Virginia	1976	11	1378000	704057	51.1	655743	47.6	48314	6.9
55	Wisconsin	1976	11	3286000	2164150	65.9	2046725	62.3	117425	5.4
56	Wyoming	1976	11	280000	185232	66.2	178305	63.7	6927	3.7
01	Alabama	1976	12	2659000	1525827	57.4	1416558	53.3	109269	7.2
02	Alaska	1976	12	245000	168729	68.9	153764	62.8	14965	8.9
04	Arizona	1976	12	1684000	1010968	60	916504	54.4	94464	9.3
05	Arkansas	1976	12	1561000	904128	57.9	844483	54.1	59645	6.6
06	California	1976	12	16029000	10096320	63	9157978	57.1	938342	9.3
037	Los Angeles County	1976	12	5356000	3419226	63.8	3115416	58.2	303810	8.9
08	Colorado	1976	12	1887000	1267965	67.2	1185243	62.8	82722	6.5
09	Connecticut	1976	12	2272000	1460013	64.3	1338214	58.9	121799	8.3
10	Delaware	1976	12	424000	266789	62.9	242278	57.1	24511	9.2
11	District of Columbia	1976	12	515000	328590	63.8	299282	58.1	29308	8.9
12	Florida	1976	12	6602000	3623116	54.9	3294008	49.9	329108	9.1
13	Georgia	1976	12	3597000	2308443	64.2	2120947	59	187496	8.1
15	Hawaii	1976	12	600000	413102	68.9	377652	62.9	35450	8.6
16	Idaho	1976	12	599000	382595	63.9	360070	60.1	22525	5.9
17	Illinois	1976	12	8226000	5176898	62.9	4851125	59	325773	6.3
18	Indiana	1976	12	3837000	2449493	63.8	2305881	60.1	143612	5.9
19	Iowa	1976	12	2095000	1359146	64.9	1304426	62.3	54720	4
20	Kansas	1976	12	1660000	1092638	65.8	1047167	63.1	45471	4.2
21	Kentucky	1976	12	2511000	1504306	59.9	1427009	56.8	77297	5.1
22	Louisiana	1976	12	2740000	1549828	56.6	1443275	52.7	106553	6.9
23	Maine	1976	12	781000	478753	61.3	435270	55.7	43483	9.1
24	Maryland	1976	12	3002000	1936427	64.5	1806057	60.2	130370	6.7
25	Massachusetts	1976	12	4231000	2734512	64.6	2491762	58.9	242750	8.9
26	Michigan	1976	12	6493000	4025914	62	3665132	56.4	360782	9
27	Minnesota	1976	12	2835000	1880772	66.3	1769888	62.4	110884	5.9
28	Mississippi	1976	12	1673000	980708	58.6	914229	54.6	66479	6.8
29	Missouri	1976	12	3509000	2159928	61.6	2019695	57.6	140233	6.5
30	Montana	1976	12	543000	340542	62.7	320032	58.9	20510	6
31	Nebraska	1976	12	1107000	725854	65.6	703293	63.5	22561	3.1
32	Nevada	1976	12	476000	338492	71.1	309309	65	29183	8.6
33	New Hampshire	1976	12	612000	408535	66.8	382533	62.5	26002	6.4
34	New Jersey	1976	12	5407000	3354816	62	3000486	55.5	354330	10.6
35	New Mexico	1976	12	823000	500021	60.8	454863	55.3	45158	9
36	New York	1976	12	13237000	7677887	58	6896742	52.1	781145	10.2
51000	New York city	1976	12	5654000	3074891	54.4	2740292	48.5	334599	10.9
37	North Carolina	1976	12	3978000	2626102	66	2457392	61.8	168710	6.4
38	North Dakota	1976	12	450000	284456	63.2	272406	60.5	12050	4.2
39	Ohio	1976	12	7766000	4765878	61.4	4408359	56.8	357519	7.5
40	Oklahoma	1976	12	2041000	1205019	59	1141451	55.9	63568	5.3
41	Oregon	1976	12	1766000	1126674	63.8	1021476	57.8	105198	9.3
42	Pennsylvania	1976	12	8841000	5165781	58.4	4747630	53.7	418151	8.1
44	Rhode Island	1976	12	701000	443359	63.2	404581	57.7	38778	8.7
45	South Carolina	1976	12	2032000	1309983	64.5	1218598	60	91385	7
46	South Dakota	1976	12	484000	314251	64.9	302710	62.5	11541	3.7
47	Tennessee	1976	12	3148000	1902750	60.4	1779576	56.5	123174	6.5
48	Texas	1976	12	9091000	5808871	63.9	5473400	60.2	335471	5.8
49	Utah	1976	12	850000	535252	63	505850	59.5	29402	5.5
50	Vermont	1976	12	347000	220391	63.5	203518	58.7	16873	7.7
51	Virginia	1976	12	3620000	2362512	65.3	2229219	61.6	133293	5.6
53	Washington	1976	12	2671000	1670136	62.5	1513953	56.7	156183	9.4
54	West Virginia	1976	12	1381000	705922	51.1	656747	47.6	49175	7
55	Wisconsin	1976	12	3290000	2167060	65.9	2048919	62.3	118141	5.5
56	Wyoming	1976	12	281000	186275	66.3	179265	63.8	7010	3.8
01	Alabama	1977	01	2663000	1532500	57.5	1420756	53.4	111744	7.3
02	Alaska	1977	01	245000	169309	69.1	153861	62.8	15448	9.1
04	Arizona	1977	01	1690000	1016746	60.2	922388	54.6	94358	9.3
05	Arkansas	1977	01	1565000	907157	58	847017	54.1	60140	6.6
06	California	1977	01	16066000	10137699	63.1	9204162	57.3	933537	9.2
037	Los Angeles County	1977	01	5362000	3425617	63.9	3124784	58.3	300833	8.8
08	Colorado	1977	01	1892000	1273628	67.3	1189423	62.9	84205	6.6
09	Connecticut	1977	01	2274000	1462469	64.3	1343245	59.1	119224	8.2
10	Delaware	1977	01	425000	268020	63.1	243447	57.3	24573	9.2
11	District of Columbia	1977	01	515000	328434	63.8	299236	58.1	29198	8.9
12	Florida	1977	01	6619000	3630976	54.9	3302385	49.9	328591	9
13	Georgia	1977	01	3605000	2313375	64.2	2127069	59	186306	8.1
15	Hawaii	1977	01	601000	414171	68.9	379072	63.1	35099	8.5
16	Idaho	1977	01	601000	384586	64	361733	60.2	22853	5.9
17	Illinois	1977	01	8235000	5193912	63.1	4872374	59.2	321538	6.2
18	Indiana	1977	01	3842000	2450491	63.8	2307252	60.1	143239	5.8
19	Iowa	1977	01	2098000	1365628	65.1	1310500	62.5	55128	4
20	Kansas	1977	01	1662000	1095411	65.9	1049736	63.2	45675	4.2
21	Kentucky	1977	01	2516000	1510207	60	1433142	57	77065	5.1
22	Louisiana	1977	01	2745000	1554869	56.6	1448136	52.8	106733	6.9
23	Maine	1977	01	782000	479593	61.3	435759	55.7	43834	9.1
24	Maryland	1977	01	3006000	1942032	64.6	1812177	60.3	129855	6.7
25	Massachusetts	1977	01	4234000	2732019	64.5	2492531	58.9	239488	8.8
26	Michigan	1977	01	6501000	4037088	62.1	3678582	56.6	358506	8.9
27	Minnesota	1977	01	2839000	1886443	66.4	1775327	62.5	111116	5.9
28	Mississippi	1977	01	1676000	982678	58.6	914855	54.6	67823	6.9
29	Missouri	1977	01	3513000	2164323	61.6	2025636	57.7	138687	6.4
30	Montana	1977	01	544000	341955	62.9	321329	59.1	20626	6
31	Nebraska	1977	01	1108000	727894	65.7	705244	63.7	22650	3.1
32	Nevada	1977	01	478000	340562	71.2	311692	65.2	28870	8.5
33	New Hampshire	1977	01	614000	410360	66.8	384242	62.6	26118	6.4
34	New Jersey	1977	01	5411000	3362453	62.1	3008717	55.6	353736	10.5
35	New Mexico	1977	01	825000	502346	60.9	457333	55.4	45013	9
36	New York	1977	01	13238000	7684683	58.1	6907949	52.2	776734	10.1
51000	New York city	1977	01	5649000	3074060	54.4	2742616	48.6	331444	10.8
37	North Carolina	1977	01	3986000	2631693	66	2461717	61.8	169976	6.5
38	North Dakota	1977	01	450000	285094	63.4	272785	60.6	12309	4.3
39	Ohio	1977	01	7773000	4777884	61.5	4423399	56.9	354485	7.4
40	Oklahoma	1977	01	2045000	1210578	59.2	1146952	56.1	63626	5.3
41	Oregon	1977	01	1772000	1131002	63.8	1026636	57.9	104366	9.2
42	Pennsylvania	1977	01	8847000	5175278	58.5	4754499	53.7	420779	8.1
44	Rhode Island	1977	01	701000	444572	63.4	405453	57.8	39119	8.8
45	South Carolina	1977	01	2036000	1314128	64.5	1221010	60	93118	7.1
46	South Dakota	1977	01	484000	314893	65.1	303215	62.6	11678	3.7
47	Tennessee	1977	01	3154000	1911947	60.6	1786806	56.7	125141	6.5
48	Texas	1977	01	9114000	5833413	64	5495729	60.3	337684	5.8
49	Utah	1977	01	852000	537210	63.1	507568	59.6	29642	5.5
50	Vermont	1977	01	348000	221382	63.6	204595	58.8	16787	7.6
51	Virginia	1977	01	3627000	2368354	65.3	2235660	61.6	132694	5.6
53	Washington	1977	01	2678000	1676060	62.6	1518686	56.7	157374	9.4
54	West Virginia	1977	01	1383000	708669	51.2	658618	47.6	50051	7.1
55	Wisconsin	1977	01	3295000	2170776	65.9	2052500	62.3	118276	5.4
56	Wyoming	1977	01	282000	187519	66.5	180462	64	7057	3.8
01	Alabama	1977	02	2668000	1539540	57.7	1425519	53.4	114021	7.4
02	Alaska	1977	02	246000	170059	69.1	154151	62.7	15908	9.4
04	Arizona	1977	02	1697000	1022718	60.3	928545	54.7	94173	9.2
05	Arkansas	1977	02	1568000	910425	58.1	849927	54.2	60498	6.6
06	California	1977	02	16104000	10181250	63.2	9257576	57.5	923674	9.1
037	Los Angeles County	1977	02	5367000	3433862	64	3137571	58.5	296291	8.6
08	Colorado	1977	02	1898000	1278608	67.4	1193757	62.9	84851	6.6
09	Connecticut	1977	02	2276000	1466408	64.4	1350005	59.3	116403	7.9
10	Delaware	1977	02	426000	269382	63.2	244907	57.5	24475	9.1
11	District of Columbia	1977	02	514000	328371	63.9	299404	58.2	28967	8.8
12	Florida	1977	02	6637000	3642388	54.9	3315211	50	327177	9
13	Georgia	1977	02	3613000	2317034	64.1	2134005	59.1	183029	7.9
15	Hawaii	1977	02	603000	415302	68.9	380690	63.1	34612	8.3
16	Idaho	1977	02	603000	386665	64.1	363639	60.3	23026	6
17	Illinois	1977	02	8244000	5215337	63.3	4896698	59.4	318639	6.1
18	Indiana	1977	02	3847000	2455009	63.8	2312464	60.1	142545	5.8
19	Iowa	1977	02	2100000	1371494	65.3	1316273	62.7	55221	4
20	Kansas	1977	02	1664000	1098464	66	1052872	63.3	45592	4.2
21	Kentucky	1977	02	2520000	1516976	60.2	1440433	57.2	76543	5
22	Louisiana	1977	02	2751000	1562347	56.8	1455407	52.9	106940	6.8
23	Maine	1977	02	784000	480268	61.3	436515	55.7	43753	9.1
24	Maryland	1977	02	3011000	1948097	64.7	1819543	60.4	128554	6.6
25	Massachusetts	1977	02	4238000	2732682	64.5	2496933	58.9	235749	8.6
26	Michigan	1977	02	6508000	4049764	62.2	3695690	56.8	354074	8.7
27	Minnesota	1977	02	2844000	1893882	66.6	1783150	62.7	110732	5.8
28	Mississippi	1977	02	1678000	984737	58.7	915568	54.6	69169	7
29	Missouri	1977	02	3517000	2169804	61.7	2033162	57.8	136642	6.3
30	Montana	1977	02	545000	343335	63	322604	59.2	20731	6
31	Nebraska	1977	02	1110000	730301	65.8	707462	63.7	22839	3.1
32	Nevada	1977	02	481000	342693	71.2	314431	65.4	28262	8.2
33	New Hampshire	1977	02	617000	412311	66.8	386244	62.6	26067	6.3
34	New Jersey	1977	02	5416000	3370870	62.2	3020321	55.8	350549	10.4
35	New Mexico	1977	02	828000	504635	60.9	460311	55.6	44324	8.8
36	New York	1977	02	13239000	7696320	58.1	6927449	52.3	768871	10
51000	New York city	1977	02	5643000	3072906	54.5	2745433	48.7	327473	10.7
37	North Carolina	1977	02	3994000	2639061	66.1	2469743	61.8	169318	6.4
38	North Dakota	1977	02	451000	285882	63.4	273346	60.6	12536	4.4
39	Ohio	1977	02	7781000	4791267	61.6	4442618	57.1	348649	7.3
40	Oklahoma	1977	02	2049000	1216872	59.4	1152915	56.3	63957	5.3
41	Oregon	1977	02	1777000	1135050	63.9	1032866	58.1	102184	9
42	Pennsylvania	1977	02	8853000	5185328	58.6	4765769	53.8	419559	8.1
44	Rhode Island	1977	02	702000	445698	63.5	406682	57.9	39016	8.8
45	South Carolina	1977	02	2041000	1318327	64.6	1223694	60	94633	7.2
46	South Dakota	1977	02	485000	315613	65.1	303874	62.7	11739	3.7
47	Tennessee	1977	02	3161000	1920544	60.8	1794397	56.8	126147	6.6
48	Texas	1977	02	9137000	5859779	64.1	5522799	60.4	336980	5.8
49	Utah	1977	02	855000	539394	63.1	509639	59.6	29755	5.5
50	Vermont	1977	02	348000	222546	64	205845	59.2	16701	7.5
51	Virginia	1977	02	3634000	2374567	65.3	2242210	61.7	132357	5.6
53	Washington	1977	02	2685000	1681207	62.6	1523951	56.8	157256	9.4
54	West Virginia	1977	02	1385000	711756	51.4	661197	47.7	50559	7.1
55	Wisconsin	1977	02	3300000	2174998	65.9	2057551	62.4	117447	5.4
56	Wyoming	1977	02	284000	188943	66.5	181908	64.1	7035	3.7
01	Alabama	1977	03	2673000	1546469	57.9	1430705	53.5	115764	7.5
02	Alaska	1977	03	246000	170890	69.5	154549	62.8	16341	9.6
04	Arizona	1977	03	1703000	1028518	60.4	934873	54.9	93645	9.1
05	Arkansas	1977	03	1571000	913766	58.2	853232	54.3	60534	6.6
06	California	1977	03	16142000	10224344	63.3	9314250	57.7	910094	8.9
037	Los Angeles County	1977	03	5372000	3442982	64.1	3152166	58.7	290816	8.4
08	Colorado	1977	03	1904000	1282540	67.4	1198006	62.9	84534	6.6
09	Connecticut	1977	03	2278000	1470575	64.6	1357309	59.6	113266	7.7
10	Delaware	1977	03	426000	270672	63.5	246509	57.9	24163	8.9
11	District of Columbia	1977	03	514000	328183	63.8	299474	58.3	28709	8.7
12	Florida	1977	03	6655000	3656369	54.9	3331918	50.1	324451	8.9
13	Georgia	1977	03	3620000	2319081	64.1	2141153	59.1	177928	7.7
15	Hawaii	1977	03	604000	416181	68.9	382290	63.3	33891	8.1
16	Idaho	1977	03	605000	388697	64.2	365573	60.4	23124	5.9
17	Illinois	1977	03	8252000	5236698	63.5	4919338	59.6	317360	6.1
18	Indiana	1977	03	3851000	2461767	63.9	2319985	60.2	141782	5.8
19	Iowa	1977	03	2102000	1375874	65.5	1320614	62.8	55260	4
20	Kansas	1977	03	1666000	1101440	66.1	1056231	63.4	45209	4.1
21	Kentucky	1977	03	2524000	1523209	60.3	1447618	57.4	75591	5
22	Louisiana	1977	03	2757000	1571507	57	1464623	53.1	106884	6.8
23	Maine	1977	03	785000	480628	61.2	437337	55.7	43291	9
24	Maryland	1977	03	3015000	1953439	64.8	1826939	60.6	126500	6.5
25	Massachusetts	1977	03	4242000	2736364	64.5	2505037	59.1	231327	8.5
26	Michigan	1977	03	6516000	4062586	62.3	3714184	57	348402	8.6
27	Minnesota	1977	03	2848000	1902622	66.8	1792903	63	109719	5.8
28	Mississippi	1977	03	1681000	986812	58.7	916432	54.5	70380	7.1
29	Missouri	1977	03	3521000	2176482	61.8	2041608	58	134874	6.2
30	Montana	1977	03	546000	344493	63.1	323681	59.3	20812	6
31	Nebraska	1977	03	1111000	732724	66	709613	63.9	23111	3.2
32	Nevada	1977	03	483000	344696	71.4	317304	65.7	27392	7.9
33	New Hampshire	1977	03	619000	414091	66.9	388330	62.7	25761	6.2
34	New Jersey	1977	03	5420000	3378105	62.3	3033741	56	344364	10.2
35	New Mexico	1977	03	830000	506851	61.1	463479	55.8	43372	8.6
36	New York	1977	03	13241000	7707711	58.2	6951957	52.5	755754	9.8
51000	New York city	1977	03	5637000	3070256	54.5	2748001	48.7	322255	10.5
37	North Carolina	1977	03	4001000	2647364	66.2	2480267	62	167097	6.3
38	North Dakota	1977	03	452000	286647	63.4	273927	60.6	12720	4.4
39	Ohio	1977	03	7788000	4803584	61.7	4463552	57.3	340032	7.1
40	Oklahoma	1977	03	2052000	1223069	59.6	1158992	56.5	64077	5.2
41	Oregon	1977	03	1782000	1138751	63.9	1040124	58.4	98627	8.7
42	Pennsylvania	1977	03	8859000	5194346	58.6	4779019	53.9	415327	8
44	Rhode Island	1977	03	703000	446606	63.5	408031	58	38575	8.6
45	South Carolina	1977	03	2045000	1321504	64.6	1226364	60	95140	7.2
46	South Dakota	1977	03	485000	316279	65.2	304590	62.8	11689	3.7
47	Tennessee	1977	03	3167000	1926764	60.8	1800677	56.9	126087	6.5
48	Texas	1977	03	9161000	5883658	64.2	5551092	60.6	332566	5.7
49	Utah	1977	03	857000	541441	63.2	511738	59.7	29703	5.5
50	Vermont	1977	03	349000	223676	64.1	207118	59.3	16558	7.4
51	Virginia	1977	03	3642000	2380226	65.4	2248350	61.7	131876	5.5
53	Washington	1977	03	2692000	1685774	62.6	1529930	56.8	155844	9.2
54	West Virginia	1977	03	1388000	714534	51.5	663983	47.8	50551	7.1
55	Wisconsin	1977	03	3304000	2178663	65.9	2063288	62.4	115375	5.3
56	Wyoming	1977	03	285000	190383	66.8	183468	64.4	6915	3.6
01	Alabama	1977	04	2677000	1553113	58	1436379	53.7	116734	7.5
02	Alaska	1977	04	247000	171666	69.5	154963	62.7	16703	9.7
04	Arizona	1977	04	1710000	1034436	60.5	941652	55.1	92784	9
05	Arkansas	1977	04	1574000	917194	58.3	856933	54.4	60261	6.6
06	California	1977	04	16179000	10266363	63.5	9370903	57.9	895460	8.7
037	Los Angeles County	1977	04	5377000	3451823	64.2	3166301	58.9	285522	8.3
08	Colorado	1977	04	1909000	1285532	67.3	1202099	63	83433	6.5
09	Connecticut	1977	04	2280000	1474428	64.7	1364425	59.8	110003	7.5
10	Delaware	1977	04	427000	271739	63.6	248093	58.1	23646	8.7
11	District of Columbia	1977	04	513000	327826	63.9	299287	58.3	28539	8.7
12	Florida	1977	04	6672000	3672409	55	3351772	50.2	320637	8.7
13	Georgia	1977	04	3628000	2319954	63.9	2148119	59.2	171835	7.4
15	Hawaii	1977	04	606000	416555	68.7	383686	63.3	32869	7.9
16	Idaho	1977	04	606000	390737	64.5	367507	60.6	23230	5.9
17	Illinois	1977	04	8261000	5255900	63.6	4937963	59.8	317937	6
18	Indiana	1977	04	3856000	2469207	64	2327939	60.4	141268	5.7
19	Iowa	1977	04	2104000	1378683	65.5	1323236	62.9	55447	4
20	Kansas	1977	04	1668000	1104151	66.2	1059538	63.5	44613	4
21	Kentucky	1977	04	2528000	1528373	60.5	1453931	57.5	74442	4.9
22	Louisiana	1977	04	2762000	1581436	57.3	1474786	53.4	106650	6.7
23	Maine	1977	04	787000	480700	61.1	438142	55.7	42558	8.9
24	Maryland	1977	04	3020000	1957357	64.8	1833610	60.7	123747	6.3
25	Massachusetts	1977	04	4245000	2742178	64.6	2515558	59.3	226620	8.3
26	Michigan	1977	04	6524000	4075317	62.5	3732059	57.2	343258	8.4
27	Minnesota	1977	04	2852000	1911524	67	1803405	63.2	108119	5.7
28	Mississippi	1977	04	1684000	989123	58.7	917666	54.5	71457	7.2
29	Missouri	1977	04	3525000	2184265	62	2050468	58.2	133797	6.1
30	Montana	1977	04	547000	345729	63.2	324823	59.4	20906	6
31	Nebraska	1977	04	1112000	735037	66.1	711593	64	23444	3.2
32	Nevada	1977	04	486000	346504	71.3	320144	65.9	26360	7.6
33	New Hampshire	1977	04	621000	415612	66.9	390405	62.9	25207	6.1
34	New Jersey	1977	04	5425000	3383239	62.4	3047295	56.2	335944	9.9
35	New Mexico	1977	04	833000	508830	61.1	466544	56	42286	8.3
36	New York	1977	04	13242000	7716524	58.3	6977815	52.7	738709	9.6
51000	New York city	1977	04	5631000	3066318	54.5	2749662	48.8	316656	10.3
37	North Carolina	1977	04	4009000	2656658	66.3	2492422	62.2	164236	6.2
38	North Dakota	1977	04	452000	287302	63.6	274447	60.7	12855	4.5
39	Ohio	1977	04	7795000	4813786	61.8	4484384	57.5	329402	6.8
40	Oklahoma	1977	04	2056000	1228874	59.8	1165110	56.7	63764	5.2
41	Oregon	1977	04	1787000	1142148	63.9	1047965	58.6	94183	8.2
42	Pennsylvania	1977	04	8865000	5201972	58.7	4791748	54.1	410224	7.9
44	Rhode Island	1977	04	704000	447272	63.5	409341	58.1	37931	8.5
45	South Carolina	1977	04	2050000	1323419	64.6	1229025	60	94394	7.1
46	South Dakota	1977	04	486000	316797	65.2	305293	62.8	11504	3.6
47	Tennessee	1977	04	3174000	1930531	60.8	1805495	56.9	125036	6.5
48	Texas	1977	04	9184000	5903231	64.3	5578003	60.7	325228	5.5
49	Utah	1977	04	860000	543176	63.2	513643	59.7	29533	5.4
50	Vermont	1977	04	350000	224714	64.2	208360	59.5	16354	7.3
51	Virginia	1977	04	3649000	2385076	65.4	2254172	61.8	130904	5.5
53	Washington	1977	04	2699000	1690618	62.6	1537243	57	153375	9.1
54	West Virginia	1977	04	1390000	716722	51.6	666586	48	50136	7
55	Wisconsin	1977	04	3309000	2181642	65.9	2068988	62.5	112654	5.2
56	Wyoming	1977	04	286000	191769	67.1	185068	64.7	6701	3.5
01	Alabama	1977	05	2682000	1559061	58.1	1442398	53.8	116663	7.5
02	Alaska	1977	05	247000	172323	69.8	155348	62.9	16975	9.9
04	Arizona	1977	05	1716000	1040390	60.6	948785	55.3	91605	8.8
05	Arkansas	1977	05	1578000	920623	58.3	860767	54.5	59856	6.5
06	California	1977	05	16217000	10307069	63.6	9425458	58.1	881611	8.6
037	Los Angeles County	1977	05	5383000	3459397	64.3	3178200	59	281197	8.1
08	Colorado	1977	05	1915000	1287908	67.3	1205911	63	81997	6.4
09	Connecticut	1977	05	2283000	1477942	64.7	1371085	60.1	106857	7.2
10	Delaware	1977	05	428000	272407	63.6	249412	58.3	22995	8.4
11	District of Columbia	1977	05	513000	327391	63.8	298915	58.3	28476	8.7
12	Florida	1977	05	6690000	3690082	55.2	3373835	50.4	316247	8.6
13	Georgia	1977	05	3636000	2320345	63.8	2154717	59.3	165628	7.1
15	Hawaii	1977	05	607000	416495	68.6	384774	63.4	31721	7.6
16	Idaho	1977	05	608000	392872	64.6	369495	60.8	23377	6
17	Illinois	1977	05	8270000	5272548	63.8	4952150	59.9	320398	6.1
18	Indiana	1977	05	3861000	2475611	64.1	2334498	60.5	141113	5.7
19	Iowa	1977	05	2107000	1380961	65.5	1325161	62.9	55800	4
20	Kansas	1977	05	1671000	1106593	66.2	1062605	63.6	43988	4
21	Kentucky	1977	05	2533000	1532490	60.5	1459179	57.6	73311	4.8
22	Louisiana	1977	05	2768000	1591139	57.5	1484511	53.6	106628	6.7
23	Maine	1977	05	788000	480593	61	438931	55.7	41662	8.7
24	Maryland	1977	05	3024000	1960090	64.8	1839333	60.8	120757	6.2
25	Massachusetts	1977	05	4249000	2748364	64.7	2526345	59.5	222019	8.1
26	Michigan	1977	05	6532000	4088157	62.6	3748837	57.4	339320	8.3
27	Minnesota	1977	05	2856000	1919054	67.2	1812949	63.5	106105	5.5
28	Mississippi	1977	05	1687000	991558	58.8	919212	54.5	72346	7.3
29	Missouri	1977	05	3529000	2192597	62.1	2059251	58.4	133346	6.1
30	Montana	1977	05	549000	347120	63.2	326055	59.4	21065	6.1
31	Nebraska	1977	05	1113000	737203	66.2	713338	64.1	23865	3.2
32	Nevada	1977	05	488000	348097	71.3	322831	66.2	25266	7.3
33	New Hampshire	1977	05	623000	416907	66.9	392415	63	24492	5.9
34	New Jersey	1977	05	5429000	3386108	62.4	3059508	56.4	326600	9.6
35	New Mexico	1977	05	835000	510353	61.1	469244	56.2	41109	8.1
36	New York	1977	05	13243000	7722450	58.3	7001957	52.9	720493	9.3
51000	New York city	1977	05	5626000	3061884	54.4	2750138	48.9	311746	10.2
37	North Carolina	1977	05	4017000	2666733	66.4	2505488	62.4	161245	6
38	North Dakota	1977	05	453000	287861	63.5	274898	60.7	12963	4.5
39	Ohio	1977	05	7802000	4822173	61.8	4503693	57.7	318480	6.6
40	Oklahoma	1977	05	2060000	1234100	59.9	1171064	56.8	63036	5.1
41	Oregon	1977	05	1793000	1145299	63.9	1055777	58.9	89522	7.8
42	Pennsylvania	1977	05	8872000	5208228	58.7	4802426	54.1	405802	7.8
44	Rhode Island	1977	05	705000	447839	63.5	410616	58.2	37223	8.3
45	South Carolina	1977	05	2054000	1324298	64.5	1231580	60	92718	7
46	South Dakota	1977	05	486000	317113	65.2	305925	62.9	11188	3.5
47	Tennessee	1977	05	3180000	1932920	60.8	1809761	56.9	123159	6.4
48	Texas	1977	05	9207000	5920374	64.3	5602796	60.9	317578	5.4
49	Utah	1977	05	862000	544493	63.2	515225	59.8	29268	5.4
50	Vermont	1977	05	351000	225736	64.3	209609	59.7	16127	7.1
51	Virginia	1977	05	3656000	2389632	65.4	2259989	61.8	129643	5.4
53	Washington	1977	05	2706000	1696005	62.7	1545973	57.1	150032	8.8
54	West Virginia	1977	05	1392000	718206	51.6	668659	48	49547	6.9
55	Wisconsin	1977	05	3314000	2183858	65.9	2073669	62.6	110189	5
56	Wyoming	1977	05	287000	193094	67.3	186652	65	6442	3.3
01	Alabama	1977	06	2686000	1564005	58.2	1448414	53.9	115591	7.4
02	Alaska	1977	06	248000	172866	69.7	155694	62.8	17172	9.9
04	Arizona	1977	06	1723000	1045877	60.7	955723	55.5	90154	8.6
05	Arkansas	1977	06	1581000	924098	58.5	864595	54.7	59503	6.4
06	California	1977	06	16254000	10347934	63.7	9478129	58.3	869805	8.4
037	Los Angeles County	1977	06	5388000	3465957	64.3	3187840	59.2	278117	8
08	Colorado	1977	06	1920000	1290471	67.2	1209567	63	80904	6.3
09	Connecticut	1977	06	2285000	1481616	64.8	1377539	60.3	104077	7
10	Delaware	1977	06	428000	272689	63.7	250353	58.5	22336	8.2
11	District of Columbia	1977	06	512000	326947	63.9	298471	58.3	28476	8.7
12	Florida	1977	06	6707000	3709261	55.3	3397435	50.7	311826	8.4
13	Georgia	1977	06	3643000	2321264	63.7	2160930	59.3	160334	6.9
15	Hawaii	1977	06	609000	416242	68.3	385472	63.3	30770	7.4
16	Idaho	1977	06	610000	395170	64.8	371613	60.9	23557	6
17	Illinois	1977	06	8278000	5286840	63.9	4962047	59.9	324793	6.1
18	Indiana	1977	06	3865000	2480736	64.2	2339464	60.5	141272	5.7
19	Iowa	1977	06	2109000	1383988	65.6	1327693	63	56295	4.1
20	Kansas	1977	06	1673000	1108792	66.3	1065321	63.7	43471	3.9
21	Kentucky	1977	06	2537000	1536153	60.5	1463773	57.7	72380	4.7
22	Louisiana	1977	06	2773000	1599923	57.7	1492891	53.8	107032	6.7
23	Maine	1977	06	790000	480498	60.8	439748	55.7	40750	8.5
24	Maryland	1977	06	3029000	1962771	64.8	1844443	60.9	118328	6
25	Massachusetts	1977	06	4252000	2753602	64.8	2535716	59.6	217886	7.9
26	Michigan	1977	06	6539000	4101573	62.7	3764233	57.6	337340	8.2
27	Minnesota	1977	06	2860000	1924225	67.3	1820361	63.6	103864	5.4
28	Mississippi	1977	06	1689000	993860	58.8	920837	54.5	73023	7.3
29	Missouri	1977	06	3533000	2201004	62.3	2067621	58.5	133383	6.1
30	Montana	1977	06	550000	348478	63.4	327195	59.5	21283	6.1
31	Nebraska	1977	06	1114000	739247	66.4	714793	64.2	24454	3.3
32	Nevada	1977	06	491000	349554	71.2	325371	66.3	24183	6.9
33	New Hampshire	1977	06	625000	418089	66.9	394373	63.1	23716	5.7
34	New Jersey	1977	06	5434000	3386733	62.3	3069031	56.5	317702	9.4
35	New Mexico	1977	06	838000	511473	61	471568	56.3	39905	7.8
36	New York	1977	06	13245000	7726627	58.3	7022113	53	704514	9.1
51000	New York city	1977	06	5620000	3057869	54.4	2749330	48.9	308539	10.1
37	North Carolina	1977	06	4024000	2677091	66.5	2518347	62.6	158744	5.9
38	North Dakota	1977	06	453000	288371	63.7	275316	60.8	13055	4.5
39	Ohio	1977	06	7809000	4830025	61.9	4521087	57.9	308938	6.4
40	Oklahoma	1977	06	2063000	1238796	60	1176898	57	61898	5
41	Oregon	1977	06	1798000	1148487	63.9	1063351	59.1	85136	7.4
42	Pennsylvania	1977	06	8878000	5213385	58.7	4810786	54.2	402599	7.7
44	Rhode Island	1977	06	706000	448478	63.5	411942	58.3	36536	8.1
45	South Carolina	1977	06	2059000	1324773	64.3	1234043	59.9	90730	6.8
46	South Dakota	1977	06	487000	317281	65.2	306467	62.9	10814	3.4
47	Tennessee	1977	06	3187000	1935169	60.7	1814204	56.9	120965	6.3
48	Texas	1977	06	9231000	5938639	64.3	5625881	60.9	312758	5.3
49	Utah	1977	06	865000	545495	63.1	516537	59.7	28958	5.3
50	Vermont	1977	06	351000	226863	64.6	210937	60.1	15926	7
51	Virginia	1977	06	3664000	2395066	65.4	2266334	61.9	128732	5.4
53	Washington	1977	06	2713000	1701658	62.7	1555195	57.3	146463	8.6
54	West Virginia	1977	06	1395000	719030	51.5	670029	48	49001	6.8
55	Wisconsin	1977	06	3318000	2185243	65.9	2076817	62.6	108426	5
56	Wyoming	1977	06	288000	194364	67.5	188159	65.3	6205	3.2
01	Alabama	1977	07	2691000	1568040	58.3	1454342	54	113698	7.3
02	Alaska	1977	07	248000	173415	69.9	156153	63	17262	10
04	Arizona	1977	07	1729000	1050508	60.8	961989	55.6	88519	8.4
05	Arkansas	1977	07	1584000	927649	58.6	868342	54.8	59307	6.4
06	California	1977	07	16292000	10390933	63.8	9531197	58.5	859736	8.3
037	Los Angeles County	1977	07	5393000	3471831	64.4	3195870	59.3	275961	7.9
08	Colorado	1977	07	1926000	1293655	67.2	1213549	63	80106	6.2
09	Connecticut	1977	07	2287000	1486025	65	1384345	60.5	101680	6.8
10	Delaware	1977	07	429000	272803	63.6	251028	58.5	21775	8
11	District of Columbia	1977	07	512000	326628	63.8	298172	58.2	28456	8.7
12	Florida	1977	07	6725000	3729918	55.5	3422425	50.9	307493	8.2
13	Georgia	1977	07	3651000	2323878	63.7	2167460	59.4	156418	6.7
15	Hawaii	1977	07	610000	416163	68.2	385900	63.3	30263	7.3
16	Idaho	1977	07	612000	397793	65	374058	61.1	23735	6
17	Illinois	1977	07	8287000	5299007	63.9	4969329	60	329678	6.2
18	Indiana	1977	07	3870000	2485585	64.2	2343587	60.6	141998	5.7
19	Iowa	1977	07	2111000	1387630	65.7	1330982	63	56648	4.1
20	Kansas	1977	07	1675000	1111025	66.3	1068008	63.8	43017	3.9
21	Kentucky	1977	07	2541000	1539883	60.6	1468088	57.8	71795	4.7
22	Louisiana	1977	07	2779000	1607658	57.9	1499479	54	108179	6.7
23	Maine	1977	07	791000	480513	60.7	440598	55.7	39915	8.3
24	Maryland	1977	07	3033000	1966792	64.8	1850084	61	116708	5.9
25	Massachusetts	1977	07	4256000	2757404	64.8	2543243	59.8	214161	7.8
26	Michigan	1977	07	6547000	4115746	62.9	3778785	57.7	336961	8.2
27	Minnesota	1977	07	2864000	1927382	67.3	1825937	63.8	101445	5.3
28	Mississippi	1977	07	1692000	995889	58.9	922545	54.5	73344	7.4
29	Missouri	1977	07	3537000	2209179	62.5	2075998	58.7	133181	6
30	Montana	1977	07	551000	349793	63.5	328229	59.6	21564	6.2
31	Nebraska	1977	07	1115000	741323	66.5	716212	64.2	25111	3.4
32	Nevada	1977	07	493000	351062	71.2	327915	66.5	23147	6.6
33	New Hampshire	1977	07	627000	419439	66.9	396476	63.2	22963	5.5
34	New Jersey	1977	07	5438000	3386161	62.3	3076371	56.6	309790	9.1
35	New Mexico	1977	07	840000	512607	61	473724	56.4	38883	7.6
36	New York	1977	07	13246000	7731601	58.4	7039090	53.1	692511	9
51000	New York city	1977	07	5614000	3054913	54.4	2747823	48.9	307090	10.1
37	North Carolina	1977	07	4032000	2687831	66.7	2531170	62.8	156661	5.8
38	North Dakota	1977	07	454000	288884	63.6	275787	60.7	13097	4.5
39	Ohio	1977	07	7816000	4838588	61.9	4536628	58	301960	6.2
40	Oklahoma	1977	07	2067000	1243222	60.1	1182950	57.2	60272	4.8
41	Oregon	1977	07	1803000	1152320	63.9	1070796	59.4	81524	7.1
42	Pennsylvania	1977	07	8884000	5218043	58.7	4817772	54.2	400271	7.7
44	Rhode Island	1977	07	707000	449368	63.6	413444	58.5	35924	8
45	South Carolina	1977	07	2063000	1325778	64.3	1236729	59.9	89049	6.7
46	South Dakota	1977	07	487000	317448	65.2	306994	63	10454	3.3
47	Tennessee	1977	07	3193000	1938850	60.7	1819567	57	119283	6.2
48	Texas	1977	07	9254000	5961078	64.4	5649079	61	311999	5.2
49	Utah	1977	07	867000	546531	63	517873	59.7	28658	5.2
50	Vermont	1977	07	352000	228192	64.8	212406	60.3	15786	6.9
51	Virginia	1977	07	3671000	2402257	65.4	2273625	61.9	128632	5.4
53	Washington	1977	07	2720000	1707122	62.8	1564389	57.5	142733	8.4
54	West Virginia	1977	07	1397000	719611	51.5	670851	48	48760	6.8
55	Wisconsin	1977	07	3323000	2186348	65.8	2079045	62.6	107303	4.9
56	Wyoming	1977	07	289000	195666	67.7	189613	65.6	6053	3.1
01	Alabama	1977	08	2696000	1571784	58.3	1460345	54.2	111439	7.1
02	Alaska	1977	08	249000	174145	69.9	156805	63	17340	10
04	Arizona	1977	08	1736000	1053908	60.7	967428	55.7	86480	8.2
05	Arkansas	1977	08	1587000	931105	58.7	871730	54.9	59375	6.4
06	California	1977	08	16333000	10437515	63.9	9586963	58.7	850552	8.1
037	Los Angeles County	1977	08	5401000	3477544	64.4	3203438	59.3	274106	7.9
08	Colorado	1977	08	1932000	1297942	67.2	1217890	63	80052	6.2
09	Connecticut	1977	08	2289000	1491184	65.1	1391618	60.8	99566	6.7
10	Delaware	1977	08	430000	272954	63.5	251623	58.5	21331	7.8
11	District of Columbia	1977	08	512000	326684	63.8	298324	58.3	28360	8.7
12	Florida	1977	08	6746000	3751640	55.6	3448538	51.1	303102	8.1
13	Georgia	1977	08	3658000	2328901	63.7	2175258	59.5	153643	6.6
15	Hawaii	1977	08	611000	416424	68.2	386240	63.2	30184	7.2
16	Idaho	1977	08	614000	400617	65.2	376819	61.4	23798	5.9
17	Illinois	1977	08	8294000	5310874	64	4977120	60	333754	6.3
18	Indiana	1977	08	3875000	2491619	64.3	2348162	60.6	143457	5.8
19	Iowa	1977	08	2113000	1391639	65.9	1335019	63.2	56620	4.1
20	Kansas	1977	08	1677000	1113387	66.4	1070976	63.9	42411	3.8
21	Kentucky	1977	08	2545000	1543990	60.7	1472004	57.8	71986	4.7
22	Louisiana	1977	08	2784000	1615027	58	1504683	54	110344	6.8
23	Maine	1977	08	792000	480626	60.7	441458	55.7	39168	8.1
24	Maryland	1977	08	3037000	1973027	65	1857159	61.2	115868	5.9
25	Massachusetts	1977	08	4260000	2760933	64.8	2550296	59.9	210637	7.6
26	Michigan	1977	08	6555000	4130542	63	3793723	57.9	336819	8.2
27	Minnesota	1977	08	2868000	1929732	67.3	1830733	63.8	98999	5.1
28	Mississippi	1977	08	1695000	997747	58.9	924346	54.5	73401	7.4
29	Missouri	1977	08	3541000	2216927	62.6	2084787	58.9	132140	6
30	Montana	1977	08	552000	351098	63.6	329241	59.6	21857	6.2
31	Nebraska	1977	08	1116000	743540	66.6	717818	64.3	25722	3.5
32	Nevada	1977	08	496000	352740	71.1	330606	66.7	22134	6.3
33	New Hampshire	1977	08	629000	421041	66.9	398761	63.4	22280	5.3
34	New Jersey	1977	08	5443000	3386448	62.2	3083716	56.7	302732	8.9
35	New Mexico	1977	08	842000	513950	61	475953	56.5	37997	7.4
36	New York	1977	08	13246000	7740387	58.4	7055788	53.3	684599	8.8
51000	New York city	1977	08	5609000	3053950	54.4	2747108	49	306842	10
37	North Carolina	1977	08	4039000	2699489	66.8	2544500	63	154989	5.7
38	North Dakota	1977	08	454000	289510	63.8	276413	60.9	13097	4.5
39	Ohio	1977	08	7823000	4847616	62	4550019	58.2	297597	6.1
40	Oklahoma	1977	08	2071000	1247472	60.2	1189503	57.4	57969	4.6
41	Oregon	1977	08	1808000	1157045	64	1078203	59.6	78842	6.8
42	Pennsylvania	1977	08	8889000	5222797	58.8	4824494	54.3	398303	7.6
44	Rhode Island	1977	08	708000	450423	63.6	415074	58.6	35349	7.8
45	South Carolina	1977	08	2068000	1328000	64.2	1240060	60	87940	6.6
46	South Dakota	1977	08	487000	317754	65.2	307555	63.2	10199	3.2
47	Tennessee	1977	08	3198000	1944229	60.8	1825667	57.1	118562	6.1
48	Texas	1977	08	9278000	5988974	64.6	5674441	61.2	314533	5.3
49	Utah	1977	08	870000	547783	63	519495	59.7	28288	5.2
50	Vermont	1977	08	353000	229695	65.1	213977	60.6	15718	6.8
51	Virginia	1977	08	3679000	2410982	65.5	2281680	62	129302	5.4
53	Washington	1977	08	2729000	1712699	62.8	1573857	57.7	138842	8.1
54	West Virginia	1977	08	1398000	720598	51.5	671545	48	49053	6.8
55	Wisconsin	1977	08	3327000	2188409	65.8	2081321	62.6	107088	4.9
56	Wyoming	1977	08	290000	197016	67.9	191051	65.9	5965	3
01	Alabama	1977	09	2701000	1576145	58.4	1467013	54.3	109132	6.9
02	Alaska	1977	09	249000	175120	70.3	157589	63.3	17531	10
04	Arizona	1977	09	1743000	1056149	60.6	972116	55.8	84033	8
05	Arkansas	1977	09	1590000	933994	58.7	874376	55	59618	6.4
06	California	1977	09	16375000	10486367	64	9645317	58.9	841050	8
037	Los Angeles County	1977	09	5410000	3482913	64.4	3210968	59.4	271945	7.8
08	Colorado	1977	09	1938000	1303046	67.2	1222319	63.1	80727	6.2
09	Connecticut	1977	09	2292000	1496356	65.3	1398935	61	97421	6.5
10	Delaware	1977	09	430000	273216	63.5	252281	58.7	20935	7.7
11	District of Columbia	1977	09	512000	327213	63.9	299049	58.4	28164	8.6
12	Florida	1977	09	6767000	3774005	55.8	3475764	51.4	298241	7.9
13	Georgia	1977	09	3665000	2335763	63.7	2184698	59.6	151065	6.5
15	Hawaii	1977	09	612000	416900	68.1	386614	63.2	30286	7.3
16	Idaho	1977	09	616000	403297	65.5	379667	61.6	23630	5.9
17	Illinois	1977	09	8301000	5324424	64.1	4987757	60.1	336667	6.3
18	Indiana	1977	09	3881000	2499543	64.4	2354777	60.7	144766	5.8
19	Iowa	1977	09	2114000	1395638	66	1339473	63.4	56165	4
20	Kansas	1977	09	1679000	1115774	66.5	1074193	64	41581	3.7
21	Kentucky	1977	09	2548000	1548742	60.8	1475727	57.9	73015	4.7
22	Louisiana	1977	09	2789000	1622764	58.2	1509317	54.1	113447	7
23	Maine	1977	09	794000	480787	60.6	442397	55.7	38390	8
24	Maryland	1977	09	3041000	1980942	65.1	1865563	61.3	115379	5.8
25	Massachusetts	1977	09	4263000	2765044	64.9	2558216	60	206828	7.5
26	Michigan	1977	09	6562000	4144508	63.2	3809417	58.1	335091	8.1
27	Minnesota	1977	09	2872000	1932129	67.3	1835735	63.9	96394	5
28	Mississippi	1977	09	1697000	999702	58.9	926468	54.6	73234	7.3
29	Missouri	1977	09	3545000	2224195	62.7	2093817	59.1	130378	5.9
30	Montana	1977	09	554000	352340	63.6	330260	59.6	22080	6.3
31	Nebraska	1977	09	1117000	745768	66.8	719509	64.4	26259	3.5
32	Nevada	1977	09	499000	354609	71.1	333479	66.8	21130	6
33	New Hampshire	1977	09	631000	422677	67	401053	63.6	21624	5.1
34	New Jersey	1977	09	5449000	3388528	62.2	3092735	56.8	295793	8.7
35	New Mexico	1977	09	845000	515382	61	478359	56.6	37023	7.2
36	New York	1977	09	13247000	7751263	58.5	7072870	53.4	678393	8.8
51000	New York city	1977	09	5605000	3054635	54.5	2747754	49	306881	10
37	North Carolina	1977	09	4046000	2712141	67	2558565	63.2	153576	5.7
38	North Dakota	1977	09	455000	290287	63.8	277221	60.9	13066	4.5
39	Ohio	1977	09	7830000	4855454	62	4561572	58.3	293882	6.1
40	Oklahoma	1977	09	2075000	1251478	60.3	1196086	57.6	55392	4.4
41	Oregon	1977	09	1813000	1162221	64.1	1085607	59.9	76614	6.6
42	Pennsylvania	1977	09	8893000	5228259	58.8	4832146	54.3	396113	7.6
44	Rhode Island	1977	09	708000	451340	63.7	416620	58.8	34720	7.7
45	South Carolina	1977	09	2073000	1331242	64.2	1244269	60	86973	6.5
46	South Dakota	1977	09	488000	318176	65.2	308126	63.1	10050	3.2
47	Tennessee	1977	09	3203000	1949574	60.9	1831288	57.2	118286	6.1
48	Texas	1977	09	9302000	6020049	64.7	5701720	61.3	318329	5.3
49	Utah	1977	09	872000	549286	63	521507	59.8	27779	5.1
50	Vermont	1977	09	353000	231200	65.5	215539	61.1	15661	6.8
51	Virginia	1977	09	3686000	2420280	65.7	2289959	62.1	130321	5.4
53	Washington	1977	09	2738000	1718677	62.8	1584096	57.9	134581	7.8
54	West Virginia	1977	09	1400000	721931	51.6	672499	48	49432	6.8
55	Wisconsin	1977	09	3330000	2192177	65.8	2084487	62.6	107690	4.9
56	Wyoming	1977	09	292000	198391	67.9	192487	65.9	5904	3
01	Alabama	1977	10	2705000	1581419	58.5	1474464	54.5	106955	6.8
02	Alaska	1977	10	250000	176221	70.5	158336	63.3	17885	10.1
04	Arizona	1977	10	1749000	1056975	60.4	975843	55.8	81132	7.7
05	Arkansas	1977	10	1592000	935888	58.8	876021	55	59867	6.4
06	California	1977	10	16416000	10534456	64.2	9703565	59.1	830891	7.9
037	Los Angeles County	1977	10	5418000	3487972	64.4	3218708	59.4	269264	7.7
08	Colorado	1977	10	1944000	1308068	67.3	1226587	63.1	81481	6.2
09	Connecticut	1977	10	2294000	1500513	65.4	1405569	61.3	94944	6.3
10	Delaware	1977	10	431000	273476	63.5	252930	58.7	20546	7.5
11	District of Columbia	1977	10	511000	328075	64.2	300241	58.8	27834	8.5
12	Florida	1977	10	6787000	3796283	55.9	3503644	51.6	292639	7.7
13	Georgia	1977	10	3672000	2342992	63.8	2195220	59.8	147772	6.3
15	Hawaii	1977	10	613000	417401	68.1	387011	63.1	30390	7.3
16	Idaho	1977	10	617000	405489	65.7	382255	62	23234	5.7
17	Illinois	1977	10	8308000	5339074	64.3	5000783	60.2	338291	6.3
18	Indiana	1977	10	3886000	2508606	64.6	2363304	60.8	145302	5.8
19	Iowa	1977	10	2116000	1398887	66.1	1343411	63.5	55476	4
20	Kansas	1977	10	1681000	1117972	66.5	1077286	64.1	40686	3.6
21	Kentucky	1977	10	2552000	1554032	60.9	1479553	58	74479	4.8
22	Louisiana	1977	10	2794000	1631159	58.4	1514052	54.2	117107	7.2
23	Maine	1977	10	795000	480822	60.5	443403	55.8	37419	7.8
24	Maryland	1977	10	3045000	1989485	65.3	1874329	61.6	115156	5.8
25	Massachusetts	1977	10	4267000	2769818	64.9	2567545	60.2	202273	7.3
26	Michigan	1977	10	6570000	4155230	63.2	3824989	58.2	330241	7.9
27	Minnesota	1977	10	2875000	1934783	67.3	1841485	64.1	93298	4.8
28	Mississippi	1977	10	1700000	1001705	58.9	928995	54.6	72710	7.3
29	Missouri	1977	10	3549000	2230818	62.9	2102362	59.2	128456	5.8
30	Montana	1977	10	555000	353485	63.7	331261	59.7	22224	6.3
31	Nebraska	1977	10	1118000	747789	66.9	721021	64.5	26768	3.6
32	Nevada	1977	10	502000	356553	71	336441	67	20112	5.6
33	New Hampshire	1977	10	632000	424067	67.1	403137	63.8	20930	4.9
34	New Jersey	1977	10	5454000	3391462	62.2	3103493	56.9	287969	8.5
35	New Mexico	1977	10	847000	516682	61	480850	56.8	35832	6.9
36	New York	1977	10	13247000	7759503	58.6	7088701	53.5	670802	8.6
51000	New York city	1977	10	5600000	3055174	54.6	2749350	49.1	305824	10
37	North Carolina	1977	10	4053000	2724034	67.2	2572595	63.5	151439	5.6
38	North Dakota	1977	10	455000	291055	64	278086	61.1	12969	4.5
39	Ohio	1977	10	7836000	4859809	62	4570806	58.3	289003	5.9
40	Oklahoma	1977	10	2079000	1255007	60.4	1201790	57.8	53217	4.2
41	Oregon	1977	10	1818000	1167335	64.2	1093045	60.1	74290	6.4
42	Pennsylvania	1977	10	8898000	5234321	58.8	4840769	54.4	393552	7.5
44	Rhode Island	1977	10	709000	451753	63.7	417781	58.9	33972	7.5
45	South Carolina	1977	10	2077000	1334631	64.3	1249105	60.1	85526	6.4
46	South Dakota	1977	10	488000	318557	65.3	308635	63.2	9922	3.1
47	Tennessee	1977	10	3208000	1952908	60.9	1835060	57.2	117848	6
48	Texas	1977	10	9326000	6050362	64.9	5728897	61.4	321465	5.3
49	Utah	1977	10	875000	550972	63	523813	59.9	27159	4.9
50	Vermont	1977	10	354000	232510	65.7	216962	61.3	15548	6.7
51	Virginia	1977	10	3694000	2428517	65.7	2297252	62.2	131265	5.4
53	Washington	1977	10	2747000	1725263	62.8	1595302	58.1	129961	7.5
54	West Virginia	1977	10	1401000	723443	51.6	673866	48.1	49577	6.9
55	Wisconsin	1977	10	3334000	2197460	65.9	2089121	62.7	108339	4.9
56	Wyoming	1977	10	293000	199790	68.2	193906	66.2	5884	2.9
01	Alabama	1977	11	2710000	1587306	58.6	1482145	54.7	105161	6.6
02	Alaska	1977	11	251000	177332	70.7	158943	63.3	18389	10.4
04	Arizona	1977	11	1756000	1056804	60.2	978885	55.7	77919	7.4
05	Arkansas	1977	11	1595000	936923	58.7	876942	55	59981	6.4
06	California	1977	11	16458000	10581258	64.3	9759799	59.3	821459	7.8
037	Los Angeles County	1977	11	5427000	3493820	64.4	3227373	59.5	266447	7.6
08	Colorado	1977	11	1950000	1313067	67.3	1231098	63.1	81969	6.2
09	Connecticut	1977	11	2296000	1502919	65.5	1410727	61.4	92192	6.1
10	Delaware	1977	11	431000	273690	63.5	253473	58.8	20217	7.4
11	District of Columbia	1977	11	511000	329110	64.4	301677	59	27433	8.3
12	Florida	1977	11	6808000	3817877	56.1	3531189	51.9	286688	7.5
13	Georgia	1977	11	3679000	2349801	63.9	2206064	60	143737	6.1
15	Hawaii	1977	11	615000	417787	67.9	387400	63	30387	7.3
16	Idaho	1977	11	619000	407144	65.8	384429	62.1	22715	5.6
17	Illinois	1977	11	8316000	5353609	64.4	5014697	60.3	338912	6.3
18	Indiana	1977	11	3891000	2518474	64.7	2372642	61	145832	5.8
19	Iowa	1977	11	2118000	1400861	66.1	1345838	63.5	55023	3.9
20	Kansas	1977	11	1683000	1119892	66.5	1080023	64.2	39869	3.6
21	Kentucky	1977	11	2555000	1559259	61	1483273	58.1	75986	4.9
22	Louisiana	1977	11	2799000	1640001	58.6	1519251	54.3	120750	7.4
23	Maine	1977	11	796000	480614	60.4	444382	55.8	36232	7.5
24	Maryland	1977	11	3049000	1997911	65.5	1882607	61.7	115304	5.8
25	Massachusetts	1977	11	4270000	2775507	65	2578383	60.4	197124	7.1
26	Michigan	1977	11	6578000	4162300	63.3	3839810	58.4	322490	7.7
27	Minnesota	1977	11	2879000	1937923	67.3	1848243	64.2	89680	4.6
28	Mississippi	1977	11	1703000	1003627	58.9	931592	54.7	72035	7.2
29	Missouri	1977	11	3553000	2237042	63	2109927	59.4	127115	5.7
30	Montana	1977	11	556000	354633	63.8	332320	59.8	22313	6.3
31	Nebraska	1977	11	1119000	749481	67	722182	64.5	27299	3.6
32	Nevada	1977	11	505000	358473	71	339372	67.2	19101	5.3
33	New Hampshire	1977	11	634000	425079	67	404887	63.9	20192	4.8
34	New Jersey	1977	11	5459000	3394599	62.2	3115244	57.1	279355	8.2
35	New Mexico	1977	11	849000	517854	61	483363	56.9	34491	6.7
36	New York	1977	11	13247000	7764199	58.6	7103182	53.6	661017	8.5
51000	New York city	1977	11	5595000	3054758	54.6	2751768	49.2	302990	9.9
37	North Carolina	1977	11	4060000	2733262	67.3	2585436	63.7	147826	5.4
38	North Dakota	1977	11	456000	291687	64	278870	61.2	12817	4.4
39	Ohio	1977	11	7843000	4860487	62	4576604	58.4	283883	5.8
40	Oklahoma	1977	11	2083000	1257863	60.4	1206136	57.9	51727	4.1
41	Oregon	1977	11	1824000	1172334	64.3	1100479	60.3	71855	6.1
42	Pennsylvania	1977	11	8903000	5240358	58.9	4849324	54.5	391034	7.5
44	Rhode Island	1977	11	710000	451501	63.6	418412	58.9	33089	7.3
45	South Carolina	1977	11	2082000	1337576	64.2	1254195	60.2	83381	6.2
46	South Dakota	1977	11	488000	318841	65.3	309048	63.3	9793	3.1
47	Tennessee	1977	11	3214000	1953442	60.8	1836283	57.1	117159	6
48	Texas	1977	11	9350000	6077074	65	5754302	61.5	322772	5.3
49	Utah	1977	11	877000	552802	63	526278	60	26524	4.8
50	Vermont	1977	11	355000	233493	65.8	218143	61.4	15350	6.6
51	Virginia	1977	11	3701000	2435033	65.8	2303075	62.2	131958	5.4
53	Washington	1977	11	2756000	1732731	62.9	1607216	58.3	125515	7.2
54	West Virginia	1977	11	1402000	725206	51.7	675508	48.2	49698	6.9
55	Wisconsin	1977	11	3338000	2203714	66	2095181	62.8	108533	4.9
56	Wyoming	1977	11	294000	201196	68.4	195319	66.4	5877	2.9
01	Alabama	1977	12	2715000	1593178	58.7	1489366	54.9	103812	6.5
02	Alaska	1977	12	251000	178335	71	159372	63.5	18963	10.6
04	Arizona	1977	12	1763000	1056575	59.9	981858	55.7	74717	7.1
05	Arkansas	1977	12	1598000	937455	58.7	877620	54.9	59835	6.4
06	California	1977	12	16499000	10627337	64.4	9812886	59.5	814451	7.7
037	Los Angeles County	1977	12	5435000	3501463	64.4	3237287	59.6	264176	7.5
08	Colorado	1977	12	1956000	1318028	67.4	1236006	63.2	82022	6.2
09	Connecticut	1977	12	2298000	1503090	65.4	1413652	61.5	89438	6
10	Delaware	1977	12	432000	273850	63.4	253892	58.8	19958	7.3
11	District of Columbia	1977	12	511000	330064	64.6	302996	59.3	27068	8.2
12	Florida	1977	12	6829000	3838156	56.2	3557099	52.1	281057	7.3
13	Georgia	1977	12	3686000	2355973	63.9	2216406	60.1	139567	5.9
15	Hawaii	1977	12	616000	417968	67.9	387725	62.9	30243	7.2
16	Idaho	1977	12	621000	408347	65.8	386130	62.2	22217	5.4
17	Illinois	1977	12	8323000	5367032	64.5	5027450	60.4	339582	6.3
18	Indiana	1977	12	3896000	2528228	64.9	2381677	61.1	146551	5.8
19	Iowa	1977	12	2119000	1401483	66.1	1346396	63.5	55087	3.9
20	Kansas	1977	12	1685000	1121666	66.6	1082489	64.2	39177	3.5
21	Kentucky	1977	12	2559000	1563514	61.1	1486288	58.1	77226	4.9
22	Louisiana	1977	12	2804000	1648535	58.8	1524704	54.4	123831	7.5
23	Maine	1977	12	797000	480174	60.2	445196	55.9	34978	7.3
24	Maryland	1977	12	3053000	2005674	65.7	1889956	61.9	115718	5.8
25	Massachusetts	1977	12	4274000	2781537	65.1	2589633	60.6	191904	6.9
26	Michigan	1977	12	6585000	4166986	63.3	3853518	58.5	313468	7.5
27	Minnesota	1977	12	2883000	1941683	67.3	1855715	64.4	85968	4.4
28	Mississippi	1977	12	1705000	1005225	59	933739	54.8	71486	7.1
29	Missouri	1977	12	3557000	2242850	63.1	2116444	59.5	126406	5.6
30	Montana	1977	12	557000	355847	63.9	333523	59.9	22324	6.3
31	Nebraska	1977	12	1120000	750719	67	723036	64.6	27683	3.7
32	Nevada	1977	12	508000	360338	70.9	342151	67.4	18187	5
33	New Hampshire	1977	12	636000	425762	66.9	406303	63.9	19459	4.6
34	New Jersey	1977	12	5464000	3397725	62.2	3126825	57.2	270900	8
35	New Mexico	1977	12	851000	519107	61	485758	57.1	33349	6.4
36	New York	1977	12	13248000	7766972	58.6	7116749	53.7	650223	8.4
51000	New York city	1977	12	5590000	3053551	54.6	2754761	49.3	298790	9.8
37	North Carolina	1977	12	4067000	2739356	67.4	2596123	63.8	143233	5.2
38	North Dakota	1977	12	456000	292125	64.1	279475	61.3	12650	4.3
39	Ohio	1977	12	7850000	4859590	61.9	4579781	58.3	279809	5.8
40	Oklahoma	1977	12	2087000	1259989	60.4	1209139	57.9	50850	4
41	Oregon	1977	12	1829000	1177161	64.4	1107507	60.6	69654	5.9
42	Pennsylvania	1977	12	8907000	5245827	58.9	4856853	54.5	388974	7.4
44	Rhode Island	1977	12	710000	450684	63.5	418563	59	32121	7.1
45	South Carolina	1977	12	2087000	1339831	64.2	1259101	60.3	80730	6
46	South Dakota	1977	12	488000	319028	65.4	309376	63.4	9652	3
47	Tennessee	1977	12	3219000	1951796	60.6	1835421	57	116375	6
48	Texas	1977	12	9374000	6098267	65.1	5776455	61.6	321812	5.3
49	Utah	1977	12	880000	554702	63	528754	60.1	25948	4.7
50	Vermont	1977	12	355000	234132	66	219062	61.7	15070	6.4
51	Virginia	1977	12	3709000	2440406	65.8	2307939	62.2	132467	5.4
53	Washington	1977	12	2765000	1741347	63	1619321	58.6	122026	7
54	West Virginia	1977	12	1404000	726699	51.8	677101	48.2	49598	6.8
55	Wisconsin	1977	12	3341000	2210293	66.2	2101771	62.9	108522	4.9
56	Wyoming	1977	12	296000	202538	68.4	196708	66.5	5830	2.9
01	Alabama	1978	01	2720000	1598628	58.8	1495923	55	102705	6.4
02	Alaska	1978	01	252000	179245	71.1	159746	63.4	19499	10.9
04	Arizona	1978	01	1770000	1056990	59.7	985414	55.7	71576	6.8
05	Arkansas	1978	01	1601000	937964	58.6	878647	54.9	59317	6.3
06	California	1978	01	16540000	10673813	64.5	9864666	59.6	809147	7.6
037	Los Angeles County	1978	01	5443000	3510977	64.5	3248508	59.7	262469	7.5
08	Colorado	1978	01	1961000	1323160	67.5	1241466	63.3	81694	6.2
09	Connecticut	1978	01	2301000	1501705	65.3	1414927	61.5	86778	5.8
10	Delaware	1978	01	432000	273982	63.4	254265	58.9	19717	7.2
11	District of Columbia	1978	01	511000	330733	64.7	303985	59.5	26748	8.1
12	Florida	1978	01	6850000	3857700	56.3	3581959	52.3	275741	7.1
13	Georgia	1978	01	3692000	2361935	64	2226250	60.3	135685	5.7
15	Hawaii	1978	01	617000	417915	67.7	388005	62.9	29910	7.2
16	Idaho	1978	01	623000	409286	65.7	387496	62.2	21790	5.3
17	Illinois	1978	01	8330000	5378828	64.6	5038963	60.5	339865	6.3
18	Indiana	1978	01	3902000	2536828	65	2389946	61.2	146882	5.8
19	Iowa	1978	01	2121000	1401720	66.1	1346260	63.5	55460	4
20	Kansas	1978	01	1687000	1123568	66.6	1085131	64.3	38437	3.4
21	Kentucky	1978	01	2562000	1566520	61.1	1488643	58.1	77877	5
22	Louisiana	1978	01	2808000	1655767	59	1530108	54.5	125659	7.6
23	Maine	1978	01	799000	479688	60	445987	55.8	33701	7
24	Maryland	1978	01	3056000	2012589	65.9	1896862	62.1	115727	5.8
25	Massachusetts	1978	01	4277000	2787287	65.2	2600479	60.8	186808	6.7
26	Michigan	1978	01	6593000	4170914	63.3	3866733	58.6	304181	7.3
27	Minnesota	1978	01	2887000	1946032	67.4	1863538	64.5	82494	4.2
28	Mississippi	1978	01	1708000	1006366	58.9	935360	54.8	71006	7.1
29	Missouri	1978	01	3561000	2247827	63.1	2122559	59.6	125268	5.6
30	Montana	1978	01	559000	357075	63.9	334914	59.9	22161	6.2
31	Nebraska	1978	01	1121000	751478	67	723859	64.6	27619	3.7
32	Nevada	1978	01	511000	362135	70.9	344783	67.5	17352	4.8
33	New Hampshire	1978	01	638000	426389	66.8	407655	63.9	18734	4.4
34	New Jersey	1978	01	5470000	3401169	62.2	3137878	57.4	263291	7.7
35	New Mexico	1978	01	854000	520554	61	487990	57.1	32564	6.3
36	New York	1978	01	13248000	7770273	58.7	7131276	53.8	638997	8.2
51000	New York city	1978	01	5586000	3052301	54.6	2758836	49.4	293465	9.6
37	North Carolina	1978	01	4074000	2742962	67.3	2604759	63.9	138203	5
38	North Dakota	1978	01	456000	292435	64.1	279974	61.4	12461	4.3
39	Ohio	1978	01	7857000	4861374	61.9	4584851	58.4	276523	5.7
40	Oklahoma	1978	01	2090000	1261708	60.4	1211724	58	49984	4
41	Oregon	1978	01	1834000	1181956	64.4	1114069	60.7	67887	5.7
42	Pennsylvania	1978	01	8912000	5251023	58.9	4864770	54.6	386253	7.4
44	Rhode Island	1978	01	711000	449681	63.2	418504	58.9	31177	6.9
45	South Carolina	1978	01	2092000	1341655	64.1	1263749	60.4	77906	5.8
46	South Dakota	1978	01	489000	319220	65.3	309733	63.3	9487	3
47	Tennessee	1978	01	3224000	1950231	60.5	1834880	56.9	115351	5.9
48	Texas	1978	01	9398000	6115243	65.1	5796759	61.7	318484	5.2
49	Utah	1978	01	882000	556616	63.1	531279	60.2	25337	4.6
50	Vermont	1978	01	356000	234551	65.9	219841	61.8	14710	6.3
51	Virginia	1978	01	3716000	2446221	65.8	2313616	62.3	132605	5.4
53	Washington	1978	01	2773000	1751416	63.2	1631692	58.8	119724	6.8
54	West Virginia	1978	01	1405000	727585	51.8	678608	48.3	48977	6.7
55	Wisconsin	1978	01	3345000	2216473	66.3	2108384	63	108089	4.9
56	Wyoming	1978	01	297000	203809	68.6	198061	66.7	5748	2.8
01	Alabama	1978	02	2725000	1603342	58.8	1501651	55.1	101691	6.3
02	Alaska	1978	02	253000	180057	71.2	160171	63.3	19886	11
04	Arizona	1978	02	1776000	1058641	59.6	989740	55.7	68901	6.5
05	Arkansas	1978	02	1604000	938787	58.5	880204	54.9	58583	6.2
06	California	1978	02	16582000	10722565	64.7	9916934	59.8	805631	7.5
037	Los Angeles County	1978	02	5452000	3522721	64.6	3261325	59.8	261396	7.4
08	Colorado	1978	02	1967000	1328600	67.5	1247521	63.4	81079	6.1
09	Connecticut	1978	02	2303000	1500367	65.1	1415964	61.5	84403	5.6
10	Delaware	1978	02	433000	274220	63.3	254704	58.8	19516	7.1
11	District of Columbia	1978	02	510000	331194	64.9	304674	59.7	26520	8
12	Florida	1978	02	6870000	3878267	56.5	3606773	52.5	271494	7
13	Georgia	1978	02	3699000	2368666	64	2235798	60.4	132868	5.6
15	Hawaii	1978	02	618000	417797	67.6	388302	62.8	29495	7.1
16	Idaho	1978	02	624000	410157	65.7	388687	62.3	21470	5.2
17	Illinois	1978	02	8337000	5389045	64.6	5049961	60.6	339084	6.3
18	Indiana	1978	02	3907000	2544422	65.1	2397765	61.4	146657	5.8
19	Iowa	1978	02	2123000	1402808	66.1	1346932	63.4	55876	4
20	Kansas	1978	02	1689000	1125697	66.6	1088184	64.4	37513	3.3
21	Kentucky	1978	02	2566000	1568631	61.1	1490603	58.1	78028	5
22	Louisiana	1978	02	2813000	1661051	59	1535121	54.6	125930	7.6
23	Maine	1978	02	800000	479514	59.9	447081	55.9	32433	6.8
24	Maryland	1978	02	3060000	2019169	66	1903925	62.2	115244	5.7
25	Massachusetts	1978	02	4281000	2792964	65.2	2610674	61	182290	6.5
26	Michigan	1978	02	6601000	4175740	63.3	3879701	58.8	296039	7.1
27	Minnesota	1978	02	2890000	1950724	67.5	1871091	64.7	79633	4.1
28	Mississippi	1978	02	1711000	1007101	58.9	936438	54.7	70663	7
29	Missouri	1978	02	3565000	2251933	63.2	2128735	59.7	123198	5.5
30	Montana	1978	02	560000	358433	64	336613	60.1	21820	6.1
31	Nebraska	1978	02	1123000	751843	66.9	724839	64.5	27004	3.6
32	Nevada	1978	02	515000	363893	70.7	347265	67.4	16628	4.6
33	New Hampshire	1978	02	640000	427342	66.8	409241	63.9	18101	4.2
34	New Jersey	1978	02	5475000	3405968	62.2	3148547	57.5	257421	7.6
35	New Mexico	1978	02	856000	522145	61	490061	57.3	32084	6.1
36	New York	1978	02	13248000	7776274	58.7	7147465	54	628809	8.1
51000	New York city	1978	02	5581000	3052029	54.7	2764189	49.5	287840	9.4
37	North Carolina	1978	02	4082000	2745056	67.2	2611930	64	133126	4.8
38	North Dakota	1978	02	457000	292761	64.1	280491	61.4	12270	4.2
39	Ohio	1978	02	7863000	4869671	61.9	4595746	58.4	273925	5.6
40	Oklahoma	1978	02	2094000	1263307	60.3	1214527	58	48780	3.9
41	Oregon	1978	02	1839000	1186991	64.5	1120038	60.9	66953	5.6
42	Pennsylvania	1978	02	8917000	5257244	59	4874749	54.7	382495	7.3
44	Rhode Island	1978	02	712000	448858	63	418571	58.8	30287	6.7
45	South Carolina	1978	02	2097000	1343779	64.1	1268079	60.5	75700	5.6
46	South Dakota	1978	02	489000	319561	65.3	310189	63.4	9372	2.9
47	Tennessee	1978	02	3229000	1951302	60.4	1837108	56.9	114194	5.9
48	Texas	1978	02	9422000	6131558	65.1	5817873	61.7	313685	5.1
49	Utah	1978	02	885000	558472	63.1	533863	60.3	24609	4.4
50	Vermont	1978	02	357000	234976	65.8	220645	61.8	14331	6.1
51	Virginia	1978	02	3724000	2453725	65.9	2321340	62.3	132385	5.4
53	Washington	1978	02	2782000	1762917	63.4	1644406	59.1	118511	6.7
54	West Virginia	1978	02	1406000	727903	51.8	680152	48.4	47751	6.6
55	Wisconsin	1978	02	3349000	2222152	66.4	2114828	63.1	107324	4.8
56	Wyoming	1978	02	298000	205022	68.8	199341	66.9	5681	2.8
01	Alabama	1978	03	2730000	1607107	58.9	1506400	55.2	100707	6.3
02	Alaska	1978	03	253000	180709	71.4	160654	63.5	20055	11.1
04	Arizona	1978	03	1783000	1061837	59.6	995104	55.8	66733	6.3
05	Arkansas	1978	03	1607000	940085	58.5	882240	54.9	57845	6.2
06	California	1978	03	16623000	10773803	64.8	9969880	60	803923	7.5
037	Los Angeles County	1978	03	5460000	3536517	64.8	3276011	60	260506	7.4
08	Colorado	1978	03	1973000	1334471	67.6	1254233	63.6	80238	6
09	Connecticut	1978	03	2305000	1500230	65.1	1417714	61.5	82516	5.5
10	Delaware	1978	03	433000	274710	63.4	255275	59	19435	7.1
11	District of Columbia	1978	03	510000	331608	65	305195	59.8	26413	8
12	Florida	1978	03	6891000	3900271	56.6	3631188	52.7	269083	6.9
13	Georgia	1978	03	3706000	2377142	64.1	2245222	60.6	131920	5.5
15	Hawaii	1978	03	619000	417964	67.5	388731	62.8	29233	7
16	Idaho	1978	03	626000	411281	65.7	389964	62.3	21317	5.2
17	Illinois	1978	03	8344000	5398095	64.7	5060566	60.6	337529	6.3
18	Indiana	1978	03	3912000	2552406	65.2	2406614	61.5	145792	5.7
19	Iowa	1978	03	2124000	1405578	66.2	1349695	63.5	55883	4
20	Kansas	1978	03	1691000	1128019	66.7	1091567	64.6	36452	3.2
21	Kentucky	1978	03	2570000	1570484	61.1	1492542	58.1	77942	5
22	Louisiana	1978	03	2818000	1664387	59.1	1539828	54.6	124559	7.5
23	Maine	1978	03	801000	479938	59.9	448590	56	31348	6.5
24	Maryland	1978	03	3064000	2026131	66.1	1911487	62.4	114644	5.7
25	Massachusetts	1978	03	4285000	2798679	65.3	2619923	61.1	178756	6.4
26	Michigan	1978	03	6608000	4182308	63.3	3891561	58.9	290747	7
27	Minnesota	1978	03	2894000	1955574	67.6	1877904	64.9	77670	4
28	Mississippi	1978	03	1713000	1007621	58.8	937045	54.7	70576	7
29	Missouri	1978	03	3569000	2255306	63.2	2134971	59.8	120335	5.3
30	Montana	1978	03	561000	360035	64.2	338639	60.4	21396	5.9
31	Nebraska	1978	03	1124000	751970	66.9	726016	64.6	25954	3.5
32	Nevada	1978	03	518000	365735	70.6	349657	67.5	16078	4.4
33	New Hampshire	1978	03	642000	428814	66.8	411179	64	17635	4.1
34	New Jersey	1978	03	5480000	3413414	62.3	3159610	57.7	253804	7.4
35	New Mexico	1978	03	858000	523955	61.1	492089	57.4	31866	6.1
36	New York	1978	03	13249000	7786471	58.8	7165251	54.1	621220	8
51000	New York city	1978	03	5576000	3052822	54.7	2770144	49.7	282678	9.3
37	North Carolina	1978	03	4089000	2746468	67.2	2617826	64	128642	4.7
38	North Dakota	1978	03	457000	293232	64.2	281130	61.5	12102	4.1
39	Ohio	1978	03	7870000	4885448	62.1	4613039	58.6	272409	5.6
40	Oklahoma	1978	03	2098000	1264771	60.3	1217678	58	47093	3.7
41	Oregon	1978	03	1844000	1192356	64.7	1125393	61	66963	5.6
42	Pennsylvania	1978	03	8921000	5265346	59	4887426	54.8	377920	7.2
44	Rhode Island	1978	03	712000	448388	63	418939	58.8	29449	6.6
45	South Carolina	1978	03	2102000	1347167	64.1	1272249	60.5	74918	5.6
46	South Dakota	1978	03	489000	320194	65.5	310753	63.5	9441	2.9
47	Tennessee	1978	03	3234000	1956274	60.5	1843002	57	113272	5.8
48	Texas	1978	03	9446000	6150322	65.1	5841570	61.8	308752	5
49	Utah	1978	03	888000	560293	63.1	536568	60.4	23725	4.2
50	Vermont	1978	03	357000	235573	66	221563	62.1	14010	5.9
51	Virginia	1978	03	3732000	2463260	66	2331195	62.5	132065	5.4
53	Washington	1978	03	2791000	1775497	63.6	1657177	59.4	118320	6.7
54	West Virginia	1978	03	1408000	728061	51.7	681907	48.4	46154	6.3
55	Wisconsin	1978	03	3352000	2227663	66.5	2120948	63.3	106715	4.8
56	Wyoming	1978	03	300000	206215	68.7	200541	66.8	5674	2.8
01	Alabama	1978	04	2734000	1610270	58.9	1510271	55.2	99999	6.2
02	Alaska	1978	04	254000	181209	71.3	161171	63.5	20038	11.1
04	Arizona	1978	04	1790000	1066144	59.6	1001458	55.9	64686	6.1
05	Arkansas	1978	04	1609000	941983	58.5	884710	55	57273	6.1
06	California	1978	04	16665000	10825396	65	10023312	60.1	802084	7.4
037	Los Angeles County	1978	04	5469000	3552136	65	3293475	60.2	258661	7.3
08	Colorado	1978	04	1979000	1340464	67.7	1261301	63.7	79163	5.9
09	Connecticut	1978	04	2307000	1501549	65.1	1420464	61.6	81085	5.4
10	Delaware	1978	04	434000	275507	63.5	256031	59	19476	7.1
11	District of Columbia	1978	04	510000	331980	65.1	305628	59.9	26352	7.9
12	Florida	1978	04	6912000	3922808	56.8	3654670	52.9	268138	6.8
13	Georgia	1978	04	3713000	2387496	64.3	2254504	60.7	132992	5.6
15	Hawaii	1978	04	620000	418653	67.5	389373	62.8	29280	7
16	Idaho	1978	04	628000	412772	65.7	391365	62.3	21407	5.2
17	Illinois	1978	04	8351000	5405730	64.7	5070632	60.7	335098	6.2
18	Indiana	1978	04	3917000	2561882	65.4	2417503	61.7	144379	5.6
19	Iowa	1978	04	2126000	1410018	66.3	1354819	63.7	55199	3.9
20	Kansas	1978	04	1693000	1130364	66.8	1095042	64.7	35322	3.1
21	Kentucky	1978	04	2573000	1572319	61.1	1494528	58.1	77791	4.9
22	Louisiana	1978	04	2823000	1666219	59	1544372	54.7	121847	7.3
23	Maine	1978	04	802000	481003	60	450390	56.2	30613	6.4
24	Maryland	1978	04	3068000	2033530	66.3	1919446	62.6	114084	5.6
25	Massachusetts	1978	04	4288000	2803770	65.4	2627721	61.3	176049	6.3
26	Michigan	1978	04	6616000	4190589	63.3	3901892	59	288697	6.9
27	Minnesota	1978	04	2898000	1960744	67.7	1884183	65	76561	3.9
28	Mississippi	1978	04	1716000	1008133	58.7	937539	54.6	70594	7
29	Missouri	1978	04	3573000	2257911	63.2	2140957	59.9	116954	5.2
30	Montana	1978	04	562000	361683	64.4	340721	60.6	20962	5.8
31	Nebraska	1978	04	1125000	751868	66.8	727277	64.6	24591	3.3
32	Nevada	1978	04	521000	367713	70.6	351989	67.6	15724	4.3
33	New Hampshire	1978	04	643000	430756	67	413458	64.3	17298	4
34	New Jersey	1978	04	5485000	3423894	62.4	3171940	57.8	251954	7.4
35	New Mexico	1978	04	860000	526156	61.2	494191	57.5	31965	6.1
36	New York	1978	04	13249000	7800480	58.9	7184303	54.2	616177	7.9
51000	New York city	1978	04	5571000	3054195	54.8	2775954	49.8	278241	9.1
37	North Carolina	1978	04	4096000	2748872	67.1	2623674	64.1	125198	4.6
38	North Dakota	1978	04	458000	293831	64.2	281867	61.5	11964	4.1
39	Ohio	1978	04	7877000	4906798	62.3	4634840	58.8	271958	5.5
40	Oklahoma	1978	04	2102000	1265648	60.2	1220869	58.1	44779	3.5
41	Oregon	1978	04	1849000	1198044	64.8	1130299	61.1	67745	5.7
42	Pennsylvania	1978	04	8926000	5275090	59.1	4902442	54.9	372648	7.1
44	Rhode Island	1978	04	713000	448405	62.9	419659	58.9	28746	6.4
45	South Carolina	1978	04	2106000	1351655	64.2	1276103	60.6	75552	5.6
46	South Dakota	1978	04	489000	321066	65.7	311368	63.7	9698	3
47	Tennessee	1978	04	3239000	1964022	60.6	1851012	57.1	113010	5.8
48	Texas	1978	04	9470000	6171665	65.2	5867132	62	304533	4.9
49	Utah	1978	04	890000	562105	63.2	539408	60.6	22697	4
50	Vermont	1978	04	358000	236338	66	222587	62.2	13751	5.8
51	Virginia	1978	04	3739000	2473990	66.2	2342156	62.6	131834	5.3
53	Washington	1978	04	2800000	1787791	63.8	1668751	59.6	119040	6.7
54	West Virginia	1978	04	1409000	728559	51.7	683818	48.5	44741	6.1
55	Wisconsin	1978	04	3356000	2233194	66.5	2126801	63.4	106393	4.8
56	Wyoming	1978	04	301000	207414	68.9	201662	67	5752	2.8
01	Alabama	1978	05	2739000	1613550	58.9	1513699	55.3	99851	6.2
02	Alaska	1978	05	255000	181554	71.2	161664	63.4	19890	11
04	Arizona	1978	05	1797000	1071375	59.6	1008536	56.1	62839	5.9
05	Arkansas	1978	05	1612000	944470	58.6	887385	55	57085	6
06	California	1978	05	16706000	10875201	65.1	10076881	60.3	798320	7.3
037	Los Angeles County	1978	05	5477000	3569967	65.2	3314839	60.5	255128	7.1
08	Colorado	1978	05	1985000	1346240	67.8	1268450	63.9	77790	5.8
09	Connecticut	1978	05	2310000	1504068	65.1	1424056	61.6	80012	5.3
10	Delaware	1978	05	434000	276587	63.7	257009	59.2	19578	7.1
11	District of Columbia	1978	05	510000	332281	65.2	306021	60	26260	7.9
12	Florida	1978	05	6933000	3945035	56.9	3677009	53	268026	6.8
13	Georgia	1978	05	3720000	2398968	64.5	2263497	60.8	135471	5.6
15	Hawaii	1978	05	622000	419820	67.5	390231	62.7	29589	7
16	Idaho	1978	05	630000	414435	65.8	392696	62.3	21739	5.2
17	Illinois	1978	05	8359000	5412839	64.8	5081049	60.8	331790	6.1
18	Indiana	1978	05	3923000	2573041	65.6	2430244	61.9	142797	5.5
19	Iowa	1978	05	2128000	1415307	66.5	1361285	64	54022	3.8
20	Kansas	1978	05	1695000	1132531	66.8	1098347	64.8	34184	3
21	Kentucky	1978	05	2577000	1574332	61.1	1496406	58.1	77926	4.9
22	Louisiana	1978	05	2828000	1667218	59	1548841	54.8	118377	7.1
23	Maine	1978	05	804000	482573	60	452281	56.3	30292	6.3
24	Maryland	1978	05	3072000	2041147	66.4	1927577	62.7	113570	5.6
25	Massachusetts	1978	05	4292000	2808122	65.4	2634179	61.4	173943	6.2
26	Michigan	1978	05	6624000	4200277	63.4	3911070	59	289207	6.9
27	Minnesota	1978	05	2902000	1966662	67.8	1890523	65.1	76139	3.9
28	Mississippi	1978	05	1719000	1008966	58.7	938434	54.6	70532	7
29	Missouri	1978	05	3577000	2259982	63.2	2146530	60	113452	5
30	Montana	1978	05	564000	363333	64.4	342793	60.8	20540	5.7
31	Nebraska	1978	05	1126000	751657	66.8	728608	64.7	23049	3.1
32	Nevada	1978	05	524000	369854	70.6	354273	67.6	15581	4.2
33	New Hampshire	1978	05	645000	432987	67.1	415946	64.5	17041	3.9
34	New Jersey	1978	05	5491000	3437219	62.6	3186114	58	251105	7.3
35	New Mexico	1978	05	863000	528659	61.3	496363	57.5	32296	6.1
36	New York	1978	05	13249000	7817720	59	7204757	54.4	612963	7.8
51000	New York city	1978	05	5567000	3056271	54.9	2781380	50	274891	9
37	North Carolina	1978	05	4103000	2753904	67.1	2630814	64.1	123090	4.5
38	North Dakota	1978	05	458000	294459	64.3	282598	61.7	11861	4
39	Ohio	1978	05	7884000	4930395	62.5	4658453	59.1	271942	5.5
40	Oklahoma	1978	05	2106000	1265907	60.1	1223885	58.1	42022	3.3
41	Oregon	1978	05	1855000	1203952	64.9	1134701	61.2	69251	5.8
42	Pennsylvania	1978	05	8931000	5286307	59.2	4918457	55.1	367850	7
44	Rhode Island	1978	05	714000	448824	62.9	420617	58.9	28207	6.3
45	South Carolina	1978	05	2111000	1356617	64.3	1279689	60.6	76928	5.7
46	South Dakota	1978	05	490000	322031	65.7	311977	63.7	10054	3.1
47	Tennessee	1978	05	3245000	1972218	60.8	1858500	57.3	113718	5.8
48	Texas	1978	05	9494000	6194406	65.2	5892873	62.1	301533	4.9
49	Utah	1978	05	893000	564046	63.2	542364	60.7	21682	3.8
50	Vermont	1978	05	359000	237161	66.1	223630	62.3	13531	5.7
51	Virginia	1978	05	3747000	2484164	66.3	2352600	62.8	131564	5.3
53	Washington	1978	05	2809000	1798853	64	1678413	59.8	120440	6.7
54	West Virginia	1978	05	1410000	729823	51.8	685824	48.6	43999	6
55	Wisconsin	1978	05	3360000	2239416	66.6	2132958	63.5	106458	4.8
56	Wyoming	1978	05	302000	208622	69.1	202714	67.1	5908	2.8
01	Alabama	1978	06	2744000	1617496	58.9	1517187	55.3	100309	6.2
02	Alaska	1978	06	255000	181747	71.3	162101	63.6	19646	10.8
04	Arizona	1978	06	1803000	1077443	59.8	1016059	56.4	61384	5.7
05	Arkansas	1978	06	1615000	947133	58.6	889782	55.1	57351	6.1
06	California	1978	06	16748000	10918582	65.2	10128069	60.5	790513	7.2
037	Los Angeles County	1978	06	5486000	3588196	65.4	3338587	60.9	249609	7
08	Colorado	1978	06	1991000	1351735	67.9	1275809	64.1	75926	5.6
09	Connecticut	1978	06	2312000	1507105	65.2	1428056	61.8	79049	5.2
10	Delaware	1978	06	435000	277656	63.8	258013	59.3	19643	7.1
11	District of Columbia	1978	06	509000	332492	65.3	306430	60.2	26062	7.8
12	Florida	1978	06	6953000	3965759	57	3698065	53.2	267694	6.8
13	Georgia	1978	06	3727000	2409887	64.7	2271819	61	138068	5.7
15	Hawaii	1978	06	623000	421208	67.6	391316	62.8	29892	7.1
16	Idaho	1978	06	631000	415928	65.9	393728	62.4	22200	5.3
17	Illinois	1978	06	8366000	5420516	64.8	5093233	60.9	327283	6
18	Indiana	1978	06	3928000	2584575	65.8	2443163	62.2	141412	5.5
19	Iowa	1978	06	2129000	1420083	66.7	1367402	64.2	52681	3.7
20	Kansas	1978	06	1697000	1134426	66.8	1101281	64.9	33145	2.9
21	Kentucky	1978	06	2580000	1576429	61.1	1498063	58.1	78366	5
22	Louisiana	1978	06	2833000	1667912	58.9	1553153	54.8	114759	6.9
23	Maine	1978	06	805000	484340	60.2	454112	56.4	30228	6.2
24	Maryland	1978	06	3076000	2048180	66.6	1935339	62.9	112841	5.5
25	Massachusetts	1978	06	4295000	2811794	65.5	2639849	61.5	171945	6.1
26	Michigan	1978	06	6631000	4210324	63.5	3919596	59.1	290728	6.9
27	Minnesota	1978	06	2905000	1973159	67.9	1897164	65.3	75995	3.9
28	Mississippi	1978	06	1721000	1010092	58.7	940087	54.6	70005	6.9
29	Missouri	1978	06	3581000	2261750	63.2	2151608	60.1	110142	4.9
30	Montana	1978	06	565000	364964	64.6	344819	61	20145	5.5
31	Nebraska	1978	06	1127000	751432	66.7	729952	64.8	21480	2.9
32	Nevada	1978	06	527000	372141	70.6	356515	67.6	15626	4.2
33	New Hampshire	1978	06	647000	435186	67.3	418396	64.7	16790	3.9
34	New Jersey	1978	06	5496000	3452625	62.8	3202523	58.3	250102	7.2
35	New Mexico	1978	06	865000	531120	61.4	498481	57.6	32639	6.1
36	New York	1978	06	13250000	7835746	59.1	7226363	54.5	609383	7.8
51000	New York city	1978	06	5562000	3058314	55	2786035	50.1	272279	8.9
37	North Carolina	1978	06	4110000	2761126	67.2	2639080	64.2	122046	4.4
38	North Dakota	1978	06	459000	295016	64.3	283212	61.7	11804	4
39	Ohio	1978	06	7890000	4952204	62.8	4680784	59.3	271420	5.5
40	Oklahoma	1978	06	2110000	1265963	60	1226564	58.1	39399	3.1
41	Oregon	1978	06	1860000	1209727	65	1138430	61.2	71297	5.9
42	Pennsylvania	1978	06	8935000	5297581	59.3	4933262	55.2	364319	6.9
44	Rhode Island	1978	06	714000	449425	62.9	421597	59	27828	6.2
45	South Carolina	1978	06	2116000	1360925	64.3	1282952	60.6	77973	5.7
46	South Dakota	1978	06	490000	322913	65.9	312537	63.8	10376	3.2
47	Tennessee	1978	06	3250000	1979214	60.9	1864255	57.4	114959	5.8
48	Texas	1978	06	9518000	6217251	65.3	5917371	62.2	299880	4.8
49	Utah	1978	06	895000	566267	63.3	545443	60.9	20824	3.7
50	Vermont	1978	06	359000	237893	66.3	224570	62.6	13323	5.6
51	Virginia	1978	06	3754000	2491918	66.4	2360942	62.9	130976	5.3
53	Washington	1978	06	2818000	1808520	64.2	1686847	59.9	121673	6.7
54	West Virginia	1978	06	1412000	731978	51.8	687958	48.7	44020	6
55	Wisconsin	1978	06	3363000	2246528	66.8	2139676	63.6	106852	4.8
56	Wyoming	1978	06	304000	209832	69	203748	67	6084	2.9
01	Alabama	1978	07	2749000	1622316	59	1520668	55.3	101648	6.3
02	Alaska	1978	07	256000	181963	71.1	162538	63.5	19425	10.7
04	Arizona	1978	07	1810000	1083840	59.9	1023252	56.5	60588	5.6
05	Arkansas	1978	07	1618000	949586	58.7	891556	55.1	58030	6.1
06	California	1978	07	16789000	10953156	65.2	10173539	60.6	779617	7.1
037	Los Angeles County	1978	07	5494000	3605263	65.6	3362253	61.2	243010	6.7
08	Colorado	1978	07	1997000	1356935	67.9	1282962	64.2	73973	5.5
09	Connecticut	1978	07	2314000	1510340	65.3	1432107	61.9	78233	5.2
10	Delaware	1978	07	435000	278411	64	258761	59.5	19650	7.1
11	District of Columbia	1978	07	509000	332618	65.3	306854	60.3	25764	7.7
12	Florida	1978	07	6974000	3984312	57.1	3717463	53.3	266849	6.7
13	Georgia	1978	07	3734000	2418937	64.8	2279013	61	139924	5.8
15	Hawaii	1978	07	624000	422532	67.7	392547	62.9	29985	7.1
16	Idaho	1978	07	633000	416874	65.9	394138	62.3	22736	5.5
17	Illinois	1978	07	8373000	5429310	64.8	5106550	61	322760	5.9
18	Indiana	1978	07	3933000	2594992	66	2454315	62.4	140677	5.4
19	Iowa	1978	07	2131000	1423737	66.8	1371805	64.4	51932	3.6
20	Kansas	1978	07	1699000	1136149	66.9	1103652	65	32497	2.9
21	Kentucky	1978	07	2584000	1578742	61.1	1499614	58	79128	5
22	Louisiana	1978	07	2838000	1668777	58.8	1557268	54.9	111509	6.7
23	Maine	1978	07	806000	486127	60.3	455807	56.6	30320	6.2
24	Maryland	1978	07	3080000	2054433	66.7	1941983	63.1	112450	5.5
25	Massachusetts	1978	07	4299000	2814916	65.5	2644777	61.5	170139	6
26	Michigan	1978	07	6639000	4220681	63.6	3927787	59.2	292894	6.9
27	Minnesota	1978	07	2909000	1979619	68.1	1903597	65.4	76022	3.8
28	Mississippi	1978	07	1724000	1011334	58.7	942286	54.7	69048	6.8
29	Missouri	1978	07	3585000	2263551	63.1	2155973	60.1	107578	4.8
30	Montana	1978	07	566000	366346	64.7	346542	61.2	19804	5.4
31	Nebraska	1978	07	1128000	751279	66.6	731028	64.8	20251	2.7
32	Nevada	1978	07	530000	374448	70.7	358612	67.7	15836	4.2
33	New Hampshire	1978	07	649000	436999	67.3	420495	64.8	16504	3.8
34	New Jersey	1978	07	5501000	3468421	63.1	3219635	58.5	248786	7.2
35	New Mexico	1978	07	867000	533222	61.5	500334	57.7	32888	6.2
36	New York	1978	07	13250000	7852829	59.3	7248347	54.7	604482	7.7
51000	New York city	1978	07	5557000	3059865	55.1	2789656	50.2	270209	8.8
37	North Carolina	1978	07	4117000	2768607	67.2	2646649	64.3	121958	4.4
38	North Dakota	1978	07	459000	295488	64.4	283607	61.8	11881	4
39	Ohio	1978	07	7897000	4969977	62.9	4699650	59.5	270327	5.4
40	Oklahoma	1978	07	2114000	1266385	59.9	1228673	58.1	37712	3
41	Oregon	1978	07	1865000	1214955	65.1	1141414	61.2	73541	6.1
42	Pennsylvania	1978	07	8940000	5308359	59.4	4945380	55.3	362979	6.8
44	Rhode Island	1978	07	715000	450021	62.9	422448	59.1	27573	6.1
45	South Carolina	1978	07	2121000	1363445	64.3	1285513	60.6	77932	5.7
46	South Dakota	1978	07	490000	323589	66	312987	63.9	10602	3.3
47	Tennessee	1978	07	3255000	1984030	61	1867909	57.4	116121	5.9
48	Texas	1978	07	9542000	6239448	65.4	5938904	62.2	300544	4.8
49	Utah	1978	07	898000	568765	63.3	548490	61.1	20275	3.6
50	Vermont	1978	07	360000	238495	66.2	225353	62.6	13142	5.5
51	Virginia	1978	07	3762000	2496548	66.4	2366272	62.9	130276	5.2
53	Washington	1978	07	2827000	1817401	64.3	1694504	59.9	122897	6.8
54	West Virginia	1978	07	1413000	734872	52	690151	48.8	44721	6.1
55	Wisconsin	1978	07	3367000	2254545	67	2146518	63.8	108027	4.8
56	Wyoming	1978	07	305000	211008	69.2	204763	67.1	6245	3
01	Alabama	1978	08	2753000	1627501	59.1	1523802	55.4	103699	6.4
02	Alaska	1978	08	256000	182268	71.2	163024	63.7	19244	10.6
04	Arizona	1978	08	1819000	1090443	59.9	1029612	56.6	60831	5.6
05	Arkansas	1978	08	1621000	951771	58.7	892807	55.1	58964	6.2
06	California	1978	08	16825000	10981764	65.3	10213361	60.7	768403	7
037	Los Angeles County	1978	08	5499000	3620984	65.8	3384206	61.5	236778	6.5
08	Colorado	1978	08	2004000	1361997	68	1289908	64.4	72089	5.3
09	Connecticut	1978	08	2316000	1514160	65.4	1436417	62	77743	5.1
10	Delaware	1978	08	435000	278855	64.1	259201	59.6	19654	7
11	District of Columbia	1978	08	508000	332702	65.5	307214	60.5	25488	7.7
12	Florida	1978	08	7000000	4001454	57.2	3735248	53.4	266206	6.7
13	Georgia	1978	08	3742000	2425922	64.8	2284920	61.1	141002	5.8
15	Hawaii	1978	08	626000	423598	67.7	393758	62.9	29840	7
16	Idaho	1978	08	634000	417356	65.8	394036	62.2	23320	5.6
17	Illinois	1978	08	8377000	5438131	64.9	5119120	61.1	319011	5.9
18	Indiana	1978	08	3937000	2603444	66.1	2462646	62.6	140798	5.4
19	Iowa	1978	08	2132000	1425404	66.9	1373228	64.4	52176	3.7
20	Kansas	1978	08	1701000	1138055	66.9	1105610	65	32445	2.9
21	Kentucky	1978	08	2587000	1581256	61.1	1501149	58	80107	5.1
22	Louisiana	1978	08	2844000	1669905	58.7	1561270	54.9	108635	6.5
23	Maine	1978	08	807000	487884	60.5	457379	56.7	30505	6.3
24	Maryland	1978	08	3083000	2060041	66.8	1947223	63.2	112818	5.5
25	Massachusetts	1978	08	4303000	2817675	65.5	2648841	61.6	168834	6
26	Michigan	1978	08	6646000	4231826	63.7	3936084	59.2	295742	7
27	Minnesota	1978	08	2913000	1985713	68.2	1909521	65.6	76192	3.8
28	Mississippi	1978	08	1726000	1012508	58.7	944601	54.7	67907	6.7
29	Missouri	1978	08	3588000	2265765	63.1	2160110	60.2	105655	4.7
30	Montana	1978	08	567000	367294	64.8	347723	61.3	19571	5.3
31	Nebraska	1978	08	1129000	751361	66.6	731784	64.8	19577	2.6
32	Nevada	1978	08	533000	376752	70.7	360563	67.6	16189	4.3
33	New Hampshire	1978	08	651000	438442	67.3	422282	64.9	16160	3.7
34	New Jersey	1978	08	5506000	3482838	63.3	3235310	58.8	247528	7.1
35	New Mexico	1978	08	870000	534913	61.5	501870	57.7	33043	6.2
36	New York	1978	08	13253000	7869398	59.4	7270385	54.9	599013	7.6
51000	New York city	1978	08	5554000	3060853	55.1	2792099	50.3	268754	8.8
37	North Carolina	1978	08	4124000	2774339	67.3	2652246	64.3	122093	4.4
38	North Dakota	1978	08	459000	295886	64.5	283818	61.8	12068	4.1
39	Ohio	1978	08	7902000	4984903	63.1	4714962	59.7	269941	5.4
40	Oklahoma	1978	08	2118000	1267727	59.9	1230388	58.1	37339	2.9
41	Oregon	1978	08	1870000	1219284	65.2	1143345	61.1	75939	6.2
42	Pennsylvania	1978	08	8946000	5318957	59.5	4955273	55.4	363684	6.8
44	Rhode Island	1978	08	715000	450645	63	423176	59.2	27469	6.1
45	South Carolina	1978	08	2125000	1364225	64.2	1287258	60.6	76967	5.6
46	South Dakota	1978	08	490000	324073	66.1	313360	64	10713	3.3
47	Tennessee	1978	08	3262000	1987035	60.9	1870051	57.3	116984	5.9
48	Texas	1978	08	9570000	6260442	65.4	5957611	62.3	302831	4.8
49	Utah	1978	08	901000	571690	63.5	551501	61.2	20189	3.5
50	Vermont	1978	08	361000	239054	66.2	226033	62.6	13021	5.4
51	Virginia	1978	08	3768000	2499275	66.3	2369256	62.9	130019	5.2
53	Washington	1978	08	2837000	1825910	64.4	1701522	60	124388	6.8
54	West Virginia	1978	08	1415000	738103	52.2	692196	48.9	45907	6.2
55	Wisconsin	1978	08	3372000	2262994	67.1	2152940	63.8	110054	4.9
56	Wyoming	1978	08	306000	212167	69.3	205788	67.3	6379	3
01	Alabama	1978	09	2756000	1632310	59.2	1526379	55.4	105931	6.5
02	Alaska	1978	09	256000	182680	71.4	163653	63.9	19027	10.4
04	Arizona	1978	09	1827000	1097675	60.1	1035679	56.7	61996	5.6
05	Arkansas	1978	09	1623000	953834	58.8	893907	55.1	59927	6.3
06	California	1978	09	16861000	11009558	65.3	10251598	60.8	757960	6.9
037	Los Angeles County	1978	09	5504000	3635734	66.1	3404068	61.8	231666	6.4
08	Colorado	1978	09	2010000	1367630	68	1297179	64.5	70451	5.2
09	Connecticut	1978	09	2318000	1519152	65.5	1441542	62.2	77610	5.1
10	Delaware	1978	09	436000	279137	64	259488	59.5	19649	7
11	District of Columbia	1978	09	508000	332803	65.5	307494	60.5	25309	7.6
12	Florida	1978	09	7027000	4018127	57.2	3752166	53.4	265961	6.6
13	Georgia	1978	09	3751000	2431556	64.8	2290280	61.1	141276	5.8
15	Hawaii	1978	09	628000	424374	67.6	394881	62.9	29493	6.9
16	Idaho	1978	09	636000	417752	65.7	393865	61.9	23887	5.7
17	Illinois	1978	09	8381000	5445023	65	5129818	61.2	315205	5.8
18	Indiana	1978	09	3941000	2609501	66.2	2467861	62.6	141640	5.4
19	Iowa	1978	09	2133000	1424452	66.8	1371281	64.3	53171	3.7
20	Kansas	1978	09	1703000	1140572	67	1107698	65	32874	2.9
21	Kentucky	1978	09	2590000	1583317	61.1	1502340	58	80977	5.1
22	Louisiana	1978	09	2850000	1671321	58.6	1565441	54.9	105880	6.3
23	Maine	1978	09	808000	489497	60.6	458798	56.8	30699	6.3
24	Maryland	1978	09	3086000	2065506	66.9	1951529	63.2	113977	5.5
25	Massachusetts	1978	09	4306000	2821024	65.5	2653044	61.6	167980	6
26	Michigan	1978	09	6653000	4244193	63.8	3945581	59.3	298612	7
27	Minnesota	1978	09	2917000	1991685	68.3	1915246	65.7	76439	3.8
28	Mississippi	1978	09	1728000	1013314	58.6	946723	54.8	66591	6.6
29	Missouri	1978	09	3591000	2268913	63.2	2165105	60.3	103808	4.6
30	Montana	1978	09	567000	367703	64.9	348287	61.4	19416	5.3
31	Nebraska	1978	09	1130000	751831	66.5	732488	64.8	19343	2.6
32	Nevada	1978	09	537000	379085	70.6	362483	67.5	16602	4.4
33	New Hampshire	1978	09	652000	439866	67.5	424093	65	15773	3.6
34	New Jersey	1978	09	5511000	3495547	63.4	3249156	59	246391	7
35	New Mexico	1978	09	872000	536376	61.5	503145	57.7	33231	6.2
36	New York	1978	09	13255000	7887005	59.5	7294101	55	592904	7.5
51000	New York city	1978	09	5551000	3061553	55.2	2794154	50.3	267399	8.7
37	North Carolina	1978	09	4131000	2777987	67.2	2656190	64.3	121797	4.4
38	North Dakota	1978	09	460000	296262	64.4	283991	61.7	12271	4.1
39	Ohio	1978	09	7906000	4999535	63.2	4728178	59.8	271357	5.4
40	Oklahoma	1978	09	2122000	1270422	59.9	1232472	58.1	37950	3
41	Oregon	1978	09	1875000	1222567	65.2	1143984	61	78583	6.4
42	Pennsylvania	1978	09	8951000	5329373	59.5	4963861	55.5	365512	6.9
44	Rhode Island	1978	09	716000	451475	63.1	423966	59.2	27509	6.1
45	South Carolina	1978	09	2129000	1364123	64.1	1288631	60.5	75492	5.5
46	South Dakota	1978	09	491000	324469	66.1	313748	63.9	10721	3.3
47	Tennessee	1978	09	3268000	1989880	60.9	1872256	57.3	117624	5.9
48	Texas	1978	09	9599000	6281470	65.4	5976921	62.3	304549	4.8
49	Utah	1978	09	903000	575128	63.7	554623	61.4	20505	3.6
50	Vermont	1978	09	362000	239685	66.2	226711	62.6	12974	5.4
51	Virginia	1978	09	3773000	2501660	66.3	2371352	62.9	130308	5.2
53	Washington	1978	09	2846000	1834073	64.4	1708120	60	125953	6.9
54	West Virginia	1978	09	1416000	741229	52.3	693940	49	47289	6.4
55	Wisconsin	1978	09	3376000	2270955	67.3	2158835	63.9	112120	4.9
56	Wyoming	1978	09	308000	213317	69.3	206897	67.2	6420	3
01	Alabama	1978	10	2760000	1636636	59.3	1528574	55.4	108062	6.6
02	Alaska	1978	10	256000	183262	71.6	164489	64.3	18773	10.2
04	Arizona	1978	10	1836000	1106431	60.3	1042817	56.8	63614	5.7
05	Arkansas	1978	10	1626000	956204	58.8	895425	55.1	60779	6.4
06	California	1978	10	16897000	11041537	65.3	10292800	60.9	748737	6.8
037	Los Angeles County	1978	10	5509000	3650048	66.3	3422193	62.1	227855	6.2
08	Colorado	1978	10	2017000	1374559	68.1	1305034	64.7	69525	5.1
09	Connecticut	1978	10	2320000	1525728	65.8	1447893	62.4	77835	5.1
10	Delaware	1978	10	436000	279467	64.1	259834	59.6	19633	7
11	District of Columbia	1978	10	507000	332983	65.7	307732	60.7	25251	7.6
12	Florida	1978	10	7053000	4035724	57.2	3769685	53.4	266039	6.6
13	Georgia	1978	10	3759000	2437277	64.8	2296302	61.1	140975	5.8
15	Hawaii	1978	10	629000	424897	67.6	395954	62.9	28943	6.8
16	Idaho	1978	10	637000	418451	65.7	394054	61.9	24397	5.8
17	Illinois	1978	10	8385000	5450232	65	5138764	61.3	311468	5.7
18	Indiana	1978	10	3945000	2614460	66.3	2471552	62.7	142908	5.5
19	Iowa	1978	10	2134000	1421685	66.6	1367197	64.1	54488	3.8
20	Kansas	1978	10	1704000	1144015	67.1	1110529	65.2	33486	2.9
21	Kentucky	1978	10	2593000	1584730	61.1	1503067	58	81663	5.2
22	Louisiana	1978	10	2855000	1673479	58.6	1570217	55	103262	6.2
23	Maine	1978	10	809000	491066	60.7	460121	56.9	30945	6.3
24	Maryland	1978	10	3089000	2071376	67.1	1955845	63.3	115531	5.6
25	Massachusetts	1978	10	4310000	2826542	65.6	2658998	61.7	167544	5.9
26	Michigan	1978	10	6660000	4258962	63.9	3957486	59.4	301476	7.1
27	Minnesota	1978	10	2921000	1998037	68.4	1921336	65.8	76701	3.8
28	Mississippi	1978	10	1730000	1013860	58.6	948615	54.8	65245	6.4
29	Missouri	1978	10	3594000	2273551	63.3	2171823	60.4	101728	4.5
30	Montana	1978	10	568000	367568	64.7	348324	61.3	19244	5.2
31	Nebraska	1978	10	1130000	752699	66.6	733423	64.9	19276	2.6
32	Nevada	1978	10	540000	381532	70.7	364517	67.5	17015	4.5
33	New Hampshire	1978	10	654000	441575	67.5	426165	65.2	15410	3.5
34	New Jersey	1978	10	5515000	3508164	63.6	3262222	59.2	245942	7
35	New Mexico	1978	10	875000	537946	61.5	504344	57.6	33602	6.2
36	New York	1978	10	13258000	7907987	59.6	7321205	55.2	586782	7.4
51000	New York city	1978	10	5548000	3062997	55.2	2796795	50.4	266202	8.7
37	North Carolina	1978	10	4137000	2781335	67.2	2659445	64.3	121890	4.4
38	North Dakota	1978	10	460000	296823	64.5	284368	61.8	12455	4.2
39	Ohio	1978	10	7911000	5016924	63.4	4742263	59.9	274661	5.5
40	Oklahoma	1978	10	2126000	1274514	59.9	1235571	58.1	38943	3.1
41	Oregon	1978	10	1880000	1225137	65.2	1143899	60.8	81238	6.6
42	Pennsylvania	1978	10	8957000	5339517	59.6	4972244	55.5	367273	6.9
44	Rhode Island	1978	10	716000	452708	63.2	425109	59.4	27599	6.1
45	South Carolina	1978	10	2133000	1364354	64	1290496	60.5	73858	5.4
46	South Dakota	1978	10	491000	324928	66.2	314246	64	10682	3.3
47	Tennessee	1978	10	3275000	1993891	60.9	1876269	57.3	117622	5.9
48	Texas	1978	10	9627000	6304655	65.5	6000860	62.3	303795	4.8
49	Utah	1978	10	906000	578972	63.9	557995	61.6	20977	3.6
50	Vermont	1978	10	362000	240485	66.4	227504	62.8	12981	5.4
51	Virginia	1978	10	3779000	2505259	66.3	2374465	62.8	130794	5.2
53	Washington	1978	10	2856000	1842516	64.5	1714933	60	127583	6.9
54	West Virginia	1978	10	1418000	743844	52.5	695453	49	48391	6.5
55	Wisconsin	1978	10	3381000	2277813	67.4	2164552	64	113261	5
56	Wyoming	1978	10	309000	214453	69.4	208150	67.4	6303	2.9
01	Alabama	1978	11	2764000	1640650	59.4	1530696	55.4	109954	6.7
02	Alaska	1978	11	257000	183977	71.6	165514	64.4	18463	10
04	Arizona	1978	11	1845000	1116473	60.5	1051380	57	65093	5.8
05	Arkansas	1978	11	1628000	958966	58.9	897506	55.1	61460	6.4
06	California	1978	11	16934000	11077465	65.4	10336820	61	740645	6.7
037	Los Angeles County	1978	11	5514000	3662473	66.4	3437421	62.3	225052	6.1
08	Colorado	1978	11	2023000	1382262	68.3	1313141	64.9	69121	5
09	Connecticut	1978	11	2323000	1533681	66	1455341	62.6	78340	5.1
10	Delaware	1978	11	437000	279919	64.1	260259	59.6	19660	7
11	District of Columbia	1978	11	507000	333107	65.7	307814	60.7	25293	7.6
12	Florida	1978	11	7079000	4054637	57.3	3788421	53.5	266216	6.6
13	Georgia	1978	11	3767000	2443523	64.9	2303225	61.1	140298	5.7
15	Hawaii	1978	11	631000	425235	67.4	396958	62.9	28277	6.6
16	Idaho	1978	11	638000	419609	65.8	394741	61.9	24868	5.9
17	Illinois	1978	11	8389000	5453739	65	5145509	61.3	308230	5.7
18	Indiana	1978	11	3949000	2618833	66.3	2474672	62.7	144161	5.5
19	Iowa	1978	11	2135000	1418303	66.4	1362554	63.8	55749	3.9
20	Kansas	1978	11	1706000	1148161	67.3	1114072	65.3	34089	3
21	Kentucky	1978	11	2597000	1586000	61.1	1503610	57.9	82390	5.2
22	Louisiana	1978	11	2861000	1676644	58.6	1575506	55.1	101138	6
23	Maine	1978	11	811000	492722	60.8	461436	56.9	31286	6.3
24	Maryland	1978	11	3093000	2077697	67.2	1960442	63.4	117255	5.6
25	Massachusetts	1978	11	4313000	2834206	65.7	2666852	61.8	167354	5.9
26	Michigan	1978	11	6668000	4275194	64.1	3970239	59.5	304955	7.1
27	Minnesota	1978	11	2925000	2004599	68.5	1927517	65.9	77082	3.8
28	Mississippi	1978	11	1733000	1014427	58.5	950452	54.8	63975	6.3
29	Missouri	1978	11	3597000	2279504	63.4	2179924	60.6	99580	4.4
30	Montana	1978	11	568000	367026	64.6	347944	61.3	19082	5.2
31	Nebraska	1978	11	1131000	753783	66.6	734600	65	19183	2.5
32	Nevada	1978	11	543000	384106	70.7	366695	67.5	17411	4.5
33	New Hampshire	1978	11	656000	443629	67.6	428499	65.3	15130	3.4
34	New Jersey	1978	11	5520000	3520871	63.8	3274643	59.3	246228	7
35	New Mexico	1978	11	877000	539748	61.5	505526	57.6	34222	6.3
36	New York	1978	11	13261000	7930716	59.8	7349665	55.4	581051	7.3
51000	New York city	1978	11	5545000	3065284	55.3	2800067	50.5	265217	8.7
37	North Carolina	1978	11	4144000	2785667	67.2	2662835	64.3	122832	4.4
38	North Dakota	1978	11	461000	297591	64.6	284996	61.8	12595	4.2
39	Ohio	1978	11	7915000	5036737	63.6	4757606	60.1	279131	5.5
40	Oklahoma	1978	11	2131000	1279646	60	1239633	58.2	40013	3.1
41	Oregon	1978	11	1885000	1227352	65.1	1143669	60.7	83683	6.8
42	Pennsylvania	1978	11	8963000	5348897	59.7	4980436	55.6	368461	6.9
44	Rhode Island	1978	11	717000	454397	63.4	426649	59.5	27748	6.1
45	South Carolina	1978	11	2138000	1365634	63.9	1293166	60.5	72468	5.3
46	South Dakota	1978	11	491000	325513	66.3	314828	64.1	10685	3.3
47	Tennessee	1978	11	3281000	1999069	60.9	1882521	57.4	116548	5.8
48	Texas	1978	11	9655000	6330086	65.6	6030030	62.5	300056	4.7
49	Utah	1978	11	909000	582959	64.1	561546	61.8	21413	3.7
50	Vermont	1978	11	363000	241443	66.5	228429	62.9	13014	5.4
51	Virginia	1978	11	3784000	2510379	66.3	2379374	62.9	131005	5.2
53	Washington	1978	11	2866000	1851800	64.6	1722652	60.1	129148	7
54	West Virginia	1978	11	1419000	745709	52.6	696736	49.1	48973	6.6
55	Wisconsin	1978	11	3385000	2283492	67.5	2170410	64.1	113082	5
56	Wyoming	1978	11	310000	215595	69.5	209517	67.6	6078	2.8
01	Alabama	1978	12	2767000	1644203	59.4	1532571	55.4	111632	6.8
02	Alaska	1978	12	257000	184591	71.8	166480	64.8	18111	9.8
04	Arizona	1978	12	1853000	1126093	60.8	1060283	57.2	65810	5.8
05	Arkansas	1978	12	1631000	961823	59	899908	55.2	61915	6.4
06	California	1978	12	16970000	11112366	65.5	10378926	61.2	733440	6.6
037	Los Angeles County	1978	12	5519000	3670324	66.5	3447710	62.5	222614	6.1
08	Colorado	1978	12	2030000	1389775	68.5	1320821	65.1	68954	5
09	Connecticut	1978	12	2325000	1542025	66.3	1463021	62.9	79004	5.1
10	Delaware	1978	12	437000	280424	64.2	260650	59.6	19774	7.1
11	District of Columbia	1978	12	506000	332988	65.8	307625	60.8	25363	7.6
12	Florida	1978	12	7105000	4073109	57.3	3807073	53.6	266036	6.5
13	Georgia	1978	12	3776000	2449252	64.9	2310052	61.2	139200	5.7
15	Hawaii	1978	12	633000	425456	67.2	397800	62.8	27656	6.5
16	Idaho	1978	12	640000	421098	65.8	395803	61.8	25295	6
17	Illinois	1978	12	8393000	5453350	65	5147901	61.3	305449	5.6
18	Indiana	1978	12	3953000	2622524	66.3	2477199	62.7	145325	5.5
19	Iowa	1978	12	2136000	1415293	66.3	1358579	63.6	56714	4
20	Kansas	1978	12	1708000	1152069	67.5	1117506	65.4	34563	3
21	Kentucky	1978	12	2600000	1587441	61.1	1504131	57.9	83310	5.2
22	Louisiana	1978	12	2867000	1680582	58.6	1580786	55.1	99796	5.9
23	Maine	1978	12	812000	494409	60.9	462638	57	31771	6.4
24	Maryland	1978	12	3096000	2083844	67.3	1964745	63.5	119099	5.7
25	Massachusetts	1978	12	4317000	2842500	65.8	2675324	62	167176	5.9
26	Michigan	1978	12	6675000	4289876	64.3	3980713	59.6	309163	7.2
27	Minnesota	1978	12	2929000	2010420	68.6	1932617	66	77803	3.9
28	Mississippi	1978	12	1735000	1014852	58.5	952227	54.9	62625	6.2
29	Missouri	1978	12	3600000	2285707	63.5	2187706	60.8	98001	4.3
30	Montana	1978	12	569000	366259	64.4	347264	61	18995	5.2
31	Nebraska	1978	12	1132000	754812	66.7	735630	65	19182	2.5
32	Nevada	1978	12	546000	386633	70.8	368864	67.6	17769	4.6
33	New Hampshire	1978	12	657000	445772	67.8	430851	65.6	14921	3.3
34	New Jersey	1978	12	5525000	3531816	63.9	3285100	59.5	246716	7
35	New Mexico	1978	12	880000	541509	61.5	506585	57.6	34924	6.4
36	New York	1978	12	13263000	7950015	59.9	7374569	55.6	575446	7.2
51000	New York city	1978	12	5542000	3066958	55.3	2802704	50.6	264254	8.6
37	North Carolina	1978	12	4151000	2790078	67.2	2665419	64.2	124659	4.5
38	North Dakota	1978	12	461000	298426	64.7	285705	62	12721	4.3
39	Ohio	1978	12	7920000	5054477	63.8	4770571	60.2	283906	5.6
40	Oklahoma	1978	12	2135000	1284900	60.2	1244070	58.3	40830	3.2
41	Oregon	1978	12	1890000	1229186	65	1143594	60.5	85592	7
42	Pennsylvania	1978	12	8968000	5356250	59.7	4987040	55.6	369210	6.9
44	Rhode Island	1978	12	717000	456287	63.6	428284	59.7	28003	6.1
45	South Carolina	1978	12	2142000	1367851	63.9	1296173	60.5	71678	5.2
46	South Dakota	1978	12	491000	326127	66.4	315326	64.2	10801	3.3
47	Tennessee	1978	12	3288000	2004599	61	1889597	57.5	115002	5.7
48	Texas	1978	12	9684000	6355857	65.6	6061189	62.6	294668	4.6
49	Utah	1978	12	911000	586692	64.4	564936	62	21756	3.7
50	Vermont	1978	12	364000	242387	66.6	229339	63	13048	5.4
51	Virginia	1978	12	3790000	2515672	66.4	2385142	62.9	130530	5.2
53	Washington	1978	12	2875000	1861871	64.8	1731290	60.2	130581	7
54	West Virginia	1978	12	1421000	746963	52.6	697652	49.1	49311	6.6
55	Wisconsin	1978	12	3390000	2287887	67.5	2176295	64.2	111592	4.9
56	Wyoming	1978	12	311000	216643	69.7	210851	67.8	5792	2.7
01	Alabama	1979	01	2771000	1647083	59.4	1533846	55.4	113237	6.9
02	Alaska	1979	01	257000	184941	72	167216	65.1	17725	9.6
04	Arizona	1979	01	1862000	1133847	60.9	1068338	57.4	65509	5.8
05	Arkansas	1979	01	1633000	964489	59.1	902443	55.3	62046	6.4
06	California	1979	01	17006000	11141282	65.5	10414825	61.2	726457	6.5
037	Los Angeles County	1979	01	5524000	3671974	66.5	3452218	62.5	219756	6
08	Colorado	1979	01	2036000	1396518	68.6	1327993	65.2	68525	4.9
09	Connecticut	1979	01	2327000	1549162	66.6	1469502	63.2	79660	5.1
10	Delaware	1979	01	437000	280867	64.3	260932	59.7	19935	7.1
11	District of Columbia	1979	01	506000	332526	65.7	307178	60.7	25348	7.6
12	Florida	1979	01	7132000	4088847	57.3	3823949	53.6	264898	6.5
13	Georgia	1979	01	3784000	2453372	64.8	2315782	61.2	137590	5.6
15	Hawaii	1979	01	635000	425620	67	398440	62.7	27180	6.4
16	Idaho	1979	01	641000	422826	66	397235	62	25591	6.1
17	Illinois	1979	01	8397000	5447651	64.9	5144664	61.3	302987	5.6
18	Indiana	1979	01	3957000	2625227	66.3	2478875	62.6	146352	5.6
19	Iowa	1979	01	2137000	1413363	66.1	1356092	63.5	57271	4.1
20	Kansas	1979	01	1710000	1154742	67.5	1119945	65.5	34797	3
21	Kentucky	1979	01	2603000	1588841	61	1504576	57.8	84265	5.3
22	Louisiana	1979	01	2873000	1685080	58.7	1585594	55.2	99486	5.9
23	Maine	1979	01	813000	495881	61	463522	57	32359	6.5
24	Maryland	1979	01	3099000	2089179	67.4	1968448	63.5	120731	5.8
25	Massachusetts	1979	01	4320000	2849651	66	2682911	62.1	166740	5.9
26	Michigan	1979	01	6682000	4300331	64.4	3986924	59.7	313407	7.3
27	Minnesota	1979	01	2933000	2014878	68.7	1935977	66	78901	3.9
28	Mississippi	1979	01	1737000	1015088	58.4	953866	54.9	61222	6
29	Missouri	1979	01	3603000	2290830	63.6	2193347	60.9	97483	4.3
30	Montana	1979	01	569000	365651	64.3	346668	60.9	18983	5.2
31	Nebraska	1979	01	1133000	755516	66.7	736146	65	19370	2.6
32	Nevada	1979	01	550000	389030	70.7	370904	67.4	18126	4.7
33	New Hampshire	1979	01	659000	447662	67.9	432940	65.7	14722	3.3
34	New Jersey	1979	01	5530000	3539795	64	3292804	59.5	246991	7
35	New Mexico	1979	01	882000	543064	61.6	507529	57.5	35535	6.5
36	New York	1979	01	13266000	7962186	60	7392215	55.7	569971	7.2
51000	New York city	1979	01	5539000	3066675	55.4	2803072	50.6	263603	8.6
37	North Carolina	1979	01	4158000	2793605	67.2	2666489	64.1	127116	4.6
38	North Dakota	1979	01	461000	299146	64.9	286294	62.1	12852	4.3
39	Ohio	1979	01	7924000	5065499	63.9	4777655	60.3	287844	5.7
40	Oklahoma	1979	01	2139000	1289239	60.3	1248010	58.3	41229	3.2
41	Oregon	1979	01	1895000	1230590	64.9	1144035	60.4	86555	7
42	Pennsylvania	1979	01	8974000	5360067	59.7	4990510	55.6	369557	6.9
44	Rhode Island	1979	01	717000	458015	63.9	429713	59.9	28302	6.2
45	South Carolina	1979	01	2146000	1370229	63.9	1298965	60.5	71264	5.2
46	South Dakota	1979	01	492000	326586	66.4	315586	64.1	11000	3.4
47	Tennessee	1979	01	3294000	2009545	61	1895659	57.5	113886	5.7
48	Texas	1979	01	9712000	6378780	65.7	6089864	62.7	288916	4.5
49	Utah	1979	01	914000	590014	64.6	567907	62.1	22107	3.7
50	Vermont	1979	01	365000	243098	66.6	230075	63	13023	5.4
51	Virginia	1979	01	3795000	2519362	66.4	2390195	63	129167	5.1
53	Washington	1979	01	2885000	1872124	64.9	1740524	60.3	131600	7
54	West Virginia	1979	01	1422000	747675	52.6	698024	49.1	49651	6.6
55	Wisconsin	1979	01	3394000	2290872	67.5	2181857	64.3	109015	4.8
56	Wyoming	1979	01	313000	217541	69.5	212059	67.8	5482	2.5
01	Alabama	1979	02	2775000	1649483	59.4	1534802	55.3	114681	7
02	Alaska	1979	02	257000	184966	72	167620	65.2	17346	9.4
04	Arizona	1979	02	1871000	1138850	60.9	1074943	57.5	63907	5.6
05	Arkansas	1979	02	1636000	966878	59.1	905064	55.3	61814	6.4
06	California	1979	02	17042000	11162945	65.5	10445021	61.3	717924	6.4
037	Los Angeles County	1979	02	5530000	3668237	66.3	3452484	62.4	215753	5.9
08	Colorado	1979	02	2043000	1402575	68.7	1335042	65.3	67533	4.8
09	Connecticut	1979	02	2329000	1553902	66.7	1473871	63.3	80031	5.2
10	Delaware	1979	02	438000	281095	64.2	261060	59.6	20035	7.1
11	District of Columbia	1979	02	505000	331720	65.7	306620	60.7	25100	7.6
12	Florida	1979	02	7158000	4100456	57.3	3838339	53.6	262117	6.4
13	Georgia	1979	02	3792000	2455570	64.8	2320387	61.2	135183	5.5
15	Hawaii	1979	02	636000	425792	66.9	398971	62.7	26821	6.3
16	Idaho	1979	02	642000	424566	66.1	398928	62.1	25638	6
17	Illinois	1979	02	8402000	5439016	64.7	5138643	61.2	300373	5.5
18	Indiana	1979	02	3961000	2626298	66.3	2479206	62.6	147092	5.6
19	Iowa	1979	02	2138000	1412725	66.1	1355331	63.4	57394	4.1
20	Kansas	1979	02	1711000	1155966	67.6	1121160	65.5	34806	3
21	Kentucky	1979	02	2606000	1590539	61	1505558	57.8	84981	5.3
22	Louisiana	1979	02	2878000	1690010	58.7	1589607	55.2	100403	5.9
23	Maine	1979	02	814000	496844	61	463935	57	32909	6.6
24	Maryland	1979	02	3102000	2093464	67.5	1971931	63.6	121533	5.8
25	Massachusetts	1979	02	4324000	2854573	66	2689061	62.2	165512	5.8
26	Michigan	1979	02	6689000	4305383	64.4	3989405	59.6	315978	7.3
27	Minnesota	1979	02	2938000	2018401	68.7	1938245	66	80156	4
28	Mississippi	1979	02	1739000	1015371	58.4	955643	55	59728	5.9
29	Missouri	1979	02	3606000	2294033	63.6	2196383	60.9	97650	4.3
30	Montana	1979	02	570000	365527	64.1	346506	60.8	19021	5.2
31	Nebraska	1979	02	1134000	755907	66.7	736250	64.9	19657	2.6
32	Nevada	1979	02	553000	391350	70.8	372844	67.4	18506	4.7
33	New Hampshire	1979	02	661000	449052	67.9	434615	65.8	14437	3.2
34	New Jersey	1979	02	5535000	3544392	64	3298164	59.6	246228	6.9
35	New Mexico	1979	02	885000	544420	61.5	508483	57.5	35937	6.6
[truncated: 26,732 more rows]
