# Supplementary material for: Race, employment, and the pandemic: An exploration of covariate explanations of COVID-19 case fatality rate variance
Source: PLoS One. 2023 Feb 2;18(2):e0274470. doi: 10.1371/journal.pone.0274470 (PMC9894486; doi:10.1371/journal.pone.0274470)
Supplement: S1 Data — (ZIP) [file pone.0274470.s001.zip › COVID-CodeData/PopDensityAsOf.csv]

Alabama	95.95663416289159
Alaska	1.1062498483770378
Arizona	62.80291338120072
Arkansas	56.672408519067865
California	241.7717072535642
Colorado	55.54776929897184
Connecticut	650.9160869247565
Delaware	398.1303679594971
Florida	328.03042600241713
Georgia	180.48372407383883
Hawaii	133.56881318138284
Idaho	22.034225224831413
Illinois	221.41172871308575
Indiana	186.44603642231013
Iowa	56.730882466908014
Kansas	35.742873338749085
Kentucky	111.59584707841263
Louisiana	88.99645201175836
Maine	38.54131792074816
Maryland	498.5741902684789
Massachusetts	666.4024163601352
Michigan	104.27128428829346
Minnesota	65.67777333337598
Mississippi	61.19771322865151
Missouri	88.37392481024644
Montana	7.3817271182285
Nebraska	25.383171755842625
Nevada	28.112604126546632
New Hampshire	147.50937035854116
New Jersey	1065.5671981379817
New Mexico	17.437411144739606
New York	370.5574511257645
North Carolina	194.24214657852107
North Dakota	11.028579208914136
Ohio	263.4399258887481
Oklahoma	56.703577611483546
Oregon	43.114078836118495
Pennsylvania	282.53241100551185
Rhode Island	906.0750825082508
South Carolina	160.044801321554
South Dakota	11.512185479168245
Tennessee	164.12433876802498
Texas	108.65105804222353
Utah	38.57918027822907
Vermont	66.91750301023369
Virginia	202.32745697795002
Washington	108.22114801337207
West Virginia	74.08343343632116
Wisconsin	90.04274450564596
Wyoming	5.906361717312297
