# Supplementary material for: Race, employment, and the pandemic: An exploration of covariate explanations of COVID-19 case fatality rate variance
Source: PLoS One. 2023 Feb 2;18(2):e0274470. doi: 10.1371/journal.pone.0274470 (PMC9894486; doi:10.1371/journal.pone.0274470)
Supplement: S1 Data — (ZIP) [file pone.0274470.s001.zip › COVID-CodeData/COVID-New.nb]

(* Content-type: application/vnd.wolfram.mathematica *)

(*** Wolfram Notebook File ***)
(* http://www.wolfram.com/nb *)

(* CreatedBy='Mathematica 12.1' *)

(*CacheID: 234*)
(* Internal cache information:
NotebookFileLineBreakTest
NotebookFileLineBreakTest
NotebookDataPosition[       158,          7]
NotebookDataLength[   7876414,     149155]
NotebookOptionsPosition[   7819528,     148262]
NotebookOutlinePosition[   7819925,     148278]
CellTagsIndexPosition[   7819882,     148275]
WindowFrame->Normal*)

(* Beginning of Notebook Content *)
Notebook[{

Cell[CellGroupData[{
Cell["Import Most of the Data", "Section",
 CellChangeTimes->{{3.8272120619659777`*^9, 3.8272120632580023`*^9}, {
  3.8673348194995213`*^9, 
  3.867334822850556*^9}},ExpressionUUID->"2b34000f-3d06-4ef7-a294-\
5bf591691bf9"],

Cell[BoxData[
 RowBox[{
  RowBox[{"(*", 
   RowBox[{
    RowBox[{"We", "'"}], "re", " ", "going", " ", "to", " ", "load", " ", "a",
     " ", "lot", " ", "of", " ", "data", " ", "from", " ", 
    RowBox[{"files", ".", " ", "This"}], " ", "is", " ", "because", " ", 
    "Wolfram", " ", "updates", " ", "its", " ", "data", " ", "and", " ", "we",
     " ", 
    RowBox[{"can", "'"}], "t", " ", "always", " ", "go", " ", "back", " ", 
    "and", " ", "get", " ", "the", " ", "data", " ", "we", " ", 
    RowBox[{"want", "."}]}], " ", "*)"}], "\[IndentingNewLine]", 
  RowBox[{"(*", 
   RowBox[{
   "This", " ", "file", " ", "assumes", " ", "you", " ", "are", " ", "using", 
    " ", "a", " ", "*", "nix", " ", "like", " ", "environment", " ", "so", 
    " ", "OS", " ", "X", " ", "or", " ", 
    RowBox[{"Linux", ".", " ", "If"}], " ", 
    RowBox[{"you", "'"}], "re", " ", "using", " ", "windows", " ", "look", 
    " ", "for", " ", "any", " ", "forward", " ", "slashes", " ", "and", " ", 
    "change", " ", 
    RowBox[{"them", "."}]}], "*)"}], "\[IndentingNewLine]", 
  RowBox[{"(*", 
   RowBox[{
    RowBox[{
    "The", " ", "first", " ", "thing", " ", "you", " ", "need", " ", "to", 
     " ", "do", " ", "is", " ", "set", " ", "the", " ", "working", " ", 
     "directory", " ", "to", " ", "whereever", " ", "you", " ", "put", " ", 
     "the", " ", 
     RowBox[{"data", ".", " ", "For"}], " ", "example"}], ",", " ", 
    RowBox[{"were", " ", "you", " ", "unzipped", " ", "the", " ", 
     RowBox[{"archive", "."}]}]}], "*)"}]}]], "Input",
 CellChangeTimes->{{3.867247490993742*^9, 3.8672475115706043`*^9}, {
   3.8672479538838863`*^9, 3.8672479872690687`*^9}, 3.867424820732182*^9, {
   3.867922100919065*^9, 
   3.867922126478545*^9}},ExpressionUUID->"acec1aec-b788-4a34-96f7-\
271d07754ab9"],

Cell[BoxData[
 RowBox[{
  RowBox[{"SetDirectory", "[", 
   RowBox[{"(*", 
    RowBox[{
    "Set", " ", "this", " ", "directory", " ", "to", " ", "whereever", " ", 
     "you", " ", "unzip", " ", "the", " ", 
     RowBox[{"archive", ".", " ", "For"}], " ", "example", " ", 
     "\"\<~/Desktop/COVID-CodeData/\>\""}], "*)"}], "]"}], ";"}]], "Input",
 CellChangeTimes->{{3.867560678731112*^9, 3.867560692260189*^9}, {
  3.8677445604459352`*^9, 3.867744561326489*^9}, {3.867922048612994*^9, 
  3.86792208531528*^9}},ExpressionUUID->"61f4821f-0800-4db9-8e8f-\
dafbff49cbde"],

Cell[BoxData[
 RowBox[{
  RowBox[{"rawCases", "=", 
   RowBox[{
   "Import", "[", "\"\<time_series_covid19_confirmed_US.csv\>\"", "]"}]}], 
  ";"}]], "Input",
 CellChangeTimes->{{3.827161446211793*^9, 3.827161491490033*^9}, {
   3.857368789860125*^9, 3.857368813169825*^9}, 3.867560698866859*^9},
 CellLabel->"In[3]:=",ExpressionUUID->"33d945fc-82aa-468f-a772-e1e310082cf4"],

Cell[BoxData[
 RowBox[{
  RowBox[{"temp", "=", 
   RowBox[{"GroupBy", "[", 
    RowBox[{
     RowBox[{"rawCases", "[", 
      RowBox[{"[", 
       RowBox[{
        RowBox[{"2", ";;", 
         RowBox[{"Length", "[", "rawCases", "]"}]}], ",", 
        RowBox[{"Join", "[", 
         RowBox[{
          RowBox[{"{", "7", "}"}], ",", 
          RowBox[{"Range", "[", 
           RowBox[{"12", ",", 
            RowBox[{"Length", "[", 
             RowBox[{"rawCases", "[", 
              RowBox[{"[", "1", "]"}], "]"}], "]"}]}], "]"}]}], "]"}]}], 
       "]"}], "]"}], ",", "First"}], "]"}]}], ";"}]], "Input",
 CellChangeTimes->{{3.827161543629258*^9, 3.8271616727696447`*^9}, 
   3.827161885923437*^9},
 CellLabel->"In[4]:=",ExpressionUUID->"2c77591a-36a0-4546-8ff4-201f65eb19e4"],

Cell[BoxData[
 RowBox[{
  RowBox[{"perDayTotals", "=", 
   RowBox[{"Map", "[", 
    RowBox[{
     RowBox[{"Function", "[", 
      RowBox[{
       RowBox[{"{", "rows", "}"}], ",", 
       RowBox[{"Total", "[", 
        RowBox[{"Map", "[", 
         RowBox[{
          RowBox[{"Function", "[", 
           RowBox[{
            RowBox[{"{", "row", "}"}], ",", 
            RowBox[{"row", "[", 
             RowBox[{"[", 
              RowBox[{"2", ";;", 
               RowBox[{"Length", "[", "row", "]"}]}], "]"}], "]"}]}], "]"}], 
          ",", "rows"}], "]"}], "]"}]}], "]"}], ",", "temp"}], "]"}]}], 
  ";"}]], "Input",
 CellChangeTimes->{{3.827161674670837*^9, 3.827161776037463*^9}},
 CellLabel->"In[5]:=",ExpressionUUID->"65374281-8f3d-41fa-b664-496196c3b4ce"],

Cell[BoxData[
 RowBox[{
  RowBox[{"rawDeaths", "=", 
   RowBox[{
   "Import", "[", "\"\<time_series_covid19_deaths_US.csv\>\"", "]"}]}], 
  ";"}]], "Input",
 CellChangeTimes->{{3.82716180334866*^9, 3.827161820893959*^9}, 
   3.8573688466704273`*^9, {3.867560709740848*^9, 3.8675607178664007`*^9}},
 CellLabel->"In[6]:=",ExpressionUUID->"19e0d94e-0f93-4e16-82bc-5d7c56a75fbc"],

Cell[BoxData[
 RowBox[{
  RowBox[{"temp", "=", 
   RowBox[{"GroupBy", "[", 
    RowBox[{
     RowBox[{"rawDeaths", "[", 
      RowBox[{"[", 
       RowBox[{
        RowBox[{"2", ";;", 
         RowBox[{"Length", "[", "rawCases", "]"}]}], ",", 
        RowBox[{"Join", "[", 
         RowBox[{
          RowBox[{"{", "7", "}"}], ",", 
          RowBox[{"Range", "[", 
           RowBox[{"13", ",", 
            RowBox[{"Length", "[", 
             RowBox[{"rawDeaths", "[", 
              RowBox[{"[", "1", "]"}], "]"}], "]"}]}], "]"}]}], "]"}]}], 
       "]"}], "]"}], ",", "First"}], "]"}]}], ";"}]], "Input",
 CellChangeTimes->{{3.827161825310968*^9, 3.827161857883559*^9}, 
   3.827161889003583*^9, 3.827162203511014*^9},
 CellLabel->"In[7]:=",ExpressionUUID->"9fcd79f7-8f62-44fe-8a8c-c52427aed2d4"],

Cell[BoxData[
 RowBox[{
  RowBox[{"perDayDeaths", "=", 
   RowBox[{"Map", "[", 
    RowBox[{
     RowBox[{"Function", "[", 
      RowBox[{
       RowBox[{"{", "rows", "}"}], ",", 
       RowBox[{"Total", "[", 
        RowBox[{"Map", "[", 
         RowBox[{
          RowBox[{"Function", "[", 
           RowBox[{
            RowBox[{"{", "row", "}"}], ",", 
            RowBox[{"row", "[", 
             RowBox[{"[", 
              RowBox[{"2", ";;", 
               RowBox[{"Length", "[", "row", "]"}]}], "]"}], "]"}]}], "]"}], 
          ",", "rows"}], "]"}], "]"}]}], "]"}], ",", "temp"}], "]"}]}], 
  ";"}]], "Input",
 CellChangeTimes->{{3.8271618712032213`*^9, 3.827161873365274*^9}, {
  3.82716201152494*^9, 3.82716203537786*^9}},
 CellLabel->"In[8]:=",ExpressionUUID->"12936ad0-e1cb-4b9b-8f0a-1d2c264300ce"],

Cell[BoxData[
 RowBox[{
  RowBox[{"states", "=", 
   RowBox[{"Import", "[", "\"\<States.csv\>\"", "]"}]}], ";"}]], "Input",
 CellChangeTimes->{{3.808340105887085*^9, 3.808340118607193*^9}, {
   3.808388307751793*^9, 3.808388308006106*^9}, 3.809722725449304*^9, {
   3.829420742577623*^9, 3.829420744146305*^9}, 3.8675607241498127`*^9},
 CellLabel->"In[9]:=",ExpressionUUID->"51b59d77-efec-428e-af86-bbd28ac7be92"],

Cell[BoxData[
 RowBox[{
  RowBox[{"states", "=", 
   RowBox[{"Flatten", "[", "states", "]"}]}], ";"}]], "Input",
 CellChangeTimes->{{3.808340119643298*^9, 3.808340125033729*^9}},
 CellLabel->"In[10]:=",ExpressionUUID->"1a5fd032-e751-4302-a8af-6cab77f06963"],

Cell[BoxData[
 RowBox[{
  RowBox[{"stateAsEntity", "=", 
   RowBox[{"Association", "[", 
    RowBox[{"Map", "[", 
     RowBox[{
      RowBox[{"Function", "[", 
       RowBox[{
        RowBox[{"{", "k", "}"}], ",", 
        RowBox[{"k", "->", 
         RowBox[{"Entity", "[", 
          RowBox[{"\"\<AdministrativeDivision\>\"", ",", 
           RowBox[{"StringReplace", "[", 
            RowBox[{"k", ",", 
             RowBox[{"\"\< \>\"", "\[Rule]", "\"\<\>\""}]}], "]"}]}], 
          "]"}]}]}], "]"}], ",", "states"}], "]"}], "]"}]}], ";"}]], "Input",
 CellChangeTimes->{{3.808391702052244*^9, 3.808391787898251*^9}},
 CellLabel->"In[11]:=",ExpressionUUID->"d4e252a9-6c4f-4531-a62a-700032f4ec13"],

Cell[BoxData[
 RowBox[{
  RowBox[{"rawOriginalUnemployment", "=", 
   RowBox[{"Import", "[", "\"\<originalUnemployment.csv\>\"", "]"}]}], 
  ";"}]], "Input",
 CellChangeTimes->{{3.8094124336997967`*^9, 3.8094124530769157`*^9}, 
   3.80972273551305*^9, {3.829420748165825*^9, 3.829420749375326*^9}, 
   3.867560730061488*^9},
 CellLabel->"In[12]:=",ExpressionUUID->"66b00a1b-9406-419f-b673-8b9d612d588a"],

Cell[BoxData[
 RowBox[{
  RowBox[{"originalUnemployment", "=", 
   RowBox[{"Association", "[", 
    RowBox[{"Map", "[", 
     RowBox[{
      RowBox[{"Function", "[", 
       RowBox[{
        RowBox[{"{", "xx", "}"}], ",", 
        RowBox[{
         RowBox[{"xx", "[", 
          RowBox[{"[", "1", "]"}], "]"}], "\[Rule]", 
         RowBox[{"xx", "[", 
          RowBox[{"[", "2", "]"}], "]"}]}]}], "]"}], ",", 
      "rawOriginalUnemployment"}], "]"}], "]"}]}], ";"}]], "Input",
 CellChangeTimes->{{3.8094124554290733`*^9, 3.809412472890785*^9}},
 CellLabel->"In[13]:=",ExpressionUUID->"ff6ded4c-c3b7-4718-a0df-edbfc6a5c037"],

Cell[BoxData[
 RowBox[{
  RowBox[{"currentUnemployment", "=", 
   RowBox[{"Import", "[", "\"\<UnemploymentAsOf.csv\>\"", "]"}]}], 
  ";"}]], "Input",
 CellChangeTimes->{{3.8272249836110983`*^9, 3.8272250017736387`*^9}, {
   3.827225033396861*^9, 3.827225037602643*^9}, {3.8573724665622997`*^9, 
   3.857372506317116*^9}, 3.857372562142947*^9, 3.867560734032342*^9},
 CellLabel->"In[14]:=",ExpressionUUID->"01ea08d1-13d2-47f8-b8dd-8f726ef607a9"],

Cell[BoxData[
 RowBox[{
  RowBox[{"currentUnemployment", "=", 
   RowBox[{"Association", "[", 
    RowBox[{"Map", "[", 
     RowBox[{
      RowBox[{"Function", "[", 
       RowBox[{
        RowBox[{"{", "xx", "}"}], ",", 
        RowBox[{
         RowBox[{"xx", "[", 
          RowBox[{"[", "1", "]"}], "]"}], "->", 
         RowBox[{"Quantity", "[", 
          RowBox[{
           RowBox[{"xx", "[", 
            RowBox[{"[", "2", "]"}], "]"}], ",", "\"\<Percent\>\""}], 
          "]"}]}]}], "]"}], ",", "currentUnemployment"}], "]"}], "]"}]}], 
  ";"}]], "Input",
 CellChangeTimes->{{3.857372524016553*^9, 3.857372556038364*^9}, 
   3.867245423956827*^9},
 CellLabel->"In[15]:=",ExpressionUUID->"19b61c7e-52be-4af5-8882-2eeef41a5877"],

Cell[BoxData[
 RowBox[{
  RowBox[{"medianAge", "=", 
   RowBox[{"Import", "[", "\"\<MedianAgeAsOf.csv\>\"", "]"}]}], 
  ";"}]], "Input",
 CellChangeTimes->{{3.8272252556956463`*^9, 3.8272252811963577`*^9}, {
  3.857372575987234*^9, 3.8573726026975727`*^9}, {3.867560739244337*^9, 
  3.867560739384921*^9}},
 CellLabel->"In[16]:=",ExpressionUUID->"eaba3f88-f211-4135-b786-3f3c7d4ca2cc"],

Cell[BoxData[
 RowBox[{
  RowBox[{"medianAge", "=", 
   RowBox[{"Association", "[", 
    RowBox[{"Map", "[", 
     RowBox[{
      RowBox[{"Function", "[", 
       RowBox[{
        RowBox[{"{", "xx", "}"}], ",", 
        RowBox[{
         RowBox[{"xx", "[", 
          RowBox[{"[", "1", "]"}], "]"}], "->", 
         RowBox[{"Quantity", "[", 
          RowBox[{
           RowBox[{"xx", "[", 
            RowBox[{"[", "2", "]"}], "]"}], ",", "\"\<Years\>\""}], "]"}]}]}],
        "]"}], ",", "medianAge"}], "]"}], "]"}]}], ";"}]], "Input",
 CellChangeTimes->{{3.857372598642324*^9, 3.8573726254159117`*^9}, 
   3.857374265458202*^9, 3.867245430303854*^9},
 CellLabel->"In[17]:=",ExpressionUUID->"ec3105db-2530-4b61-b1ce-8fcb196527dc"],

Cell[BoxData[
 RowBox[{
  RowBox[{"popDensity", "=", 
   RowBox[{"Import", "[", "\"\<PopDensityAsOf.csv\>\"", "]"}]}], 
  ";"}]], "Input",
 CellChangeTimes->{{3.8573726444955683`*^9, 3.857372663666358*^9}, 
   3.867560743977257*^9},
 CellLabel->"In[18]:=",ExpressionUUID->"a3ae9742-17cc-4968-9df5-fdddd7f195a2"],

Cell[BoxData[
 RowBox[{
  RowBox[{"popDensity", "=", 
   RowBox[{"Association", "[", 
    RowBox[{"Map", "[", 
     RowBox[{
      RowBox[{"Function", "[", 
       RowBox[{
        RowBox[{"{", "xx", "}"}], ",", 
        RowBox[{
         RowBox[{"xx", "[", 
          RowBox[{"[", "1", "]"}], "]"}], "->", 
         RowBox[{"Quantity", "[", 
          RowBox[{
           RowBox[{"xx", "[", 
            RowBox[{"[", "2", "]"}], "]"}], ",", "\"\<People/mi^2\>\""}], 
          "]"}]}]}], "]"}], ",", "popDensity"}], "]"}], "]"}]}], 
  ";"}]], "Input",
 CellChangeTimes->{{3.8573726692822323`*^9, 3.857372690192309*^9}, 
   3.867245434286867*^9, {3.867676258320088*^9, 3.867676271496029*^9}},
 CellLabel->"In[19]:=",ExpressionUUID->"8c95f504-39dd-4249-9e1a-b0513ae979de"],

Cell[BoxData[
 RowBox[{
  RowBox[{"populations", "=", 
   RowBox[{"Import", "[", "\"\<PopulationsAsOf.csv\>\"", "]"}]}], 
  ";"}]], "Input",
 CellChangeTimes->{{3.857372701332601*^9, 3.857372719714512*^9}, 
   3.867560748140092*^9},
 CellLabel->"In[20]:=",ExpressionUUID->"c402b603-5e6c-4ae7-843b-5ea83e0968eb"],

Cell[BoxData[
 RowBox[{
  RowBox[{"populations", "=", 
   RowBox[{"Association", "[", 
    RowBox[{"Map", "[", 
     RowBox[{
      RowBox[{"Function", "[", 
       RowBox[{
        RowBox[{"{", "xx", "}"}], ",", 
        RowBox[{
         RowBox[{"xx", "[", 
          RowBox[{"[", "1", "]"}], "]"}], "->", 
         RowBox[{"Quantity", "[", 
          RowBox[{
           RowBox[{"xx", "[", 
            RowBox[{"[", "2", "]"}], "]"}], ",", "\"\<People\>\""}], 
          "]"}]}]}], "]"}], ",", "populations"}], "]"}], "]"}]}], 
  ";"}]], "Input",
 CellChangeTimes->{{3.827230251426601*^9, 3.82723029496498*^9}, {
   3.857372735924049*^9, 3.8573727410759583`*^9}, 3.867245673073646*^9, {
   3.867247146994557*^9, 3.867247150839768*^9}},
 CellLabel->"In[21]:=",ExpressionUUID->"fd63e4ab-0141-45b9-b006-3700969619e3"],

Cell[BoxData[
 RowBox[{
  RowBox[{"rawOver65", "=", 
   RowBox[{"Import", "[", "\"\<Over65.csv\>\"", "]"}]}], ";"}]], "Input",
 CellChangeTimes->{{3.829420781869673*^9, 3.8294207829422398`*^9}, 
   3.867560756838778*^9},
 CellLabel->"In[22]:=",ExpressionUUID->"a5d08346-13c9-4a1a-8eb0-eac54fee8451"],

Cell[BoxData[
 RowBox[{
  RowBox[{"over65", "=", 
   RowBox[{"Association", "[", 
    RowBox[{"Map", "[", 
     RowBox[{
      RowBox[{"Function", "[", 
       RowBox[{
        RowBox[{"{", "xx", "}"}], ",", 
        RowBox[{
         RowBox[{"xx", "[", 
          RowBox[{"[", "1", "]"}], "]"}], "\[Rule]", 
         RowBox[{"xx", "[", 
          RowBox[{"[", "2", "]"}], "]"}]}]}], "]"}], ",", "rawOver65"}], 
     "]"}], "]"}]}], ";"}]], "Input",
 CellChangeTimes->{{3.829420881927704*^9, 3.82942088549809*^9}},
 CellLabel->"In[23]:=",ExpressionUUID->"fb5a1975-4608-4d4f-88b5-c23a02565ebc"]
}, Open  ]],

Cell[CellGroupData[{

Cell["CFR Analysis", "Section",
 CellChangeTimes->{{3.827212076512087*^9, 
  3.827212078378055*^9}},ExpressionUUID->"70fe00d7-d9b1-4f1e-8f01-\
b9c9b2c01f73"],

Cell[BoxData[
 RowBox[{
  RowBox[{"shiftedPerDayTotals", "=", 
   RowBox[{"Map", "[", 
    RowBox[{
     RowBox[{"Function", "[", 
      RowBox[{
       RowBox[{"{", "xx", "}"}], ",", 
       RowBox[{"xx", "[", 
        RowBox[{"[", 
         RowBox[{"1", ";;", 
          RowBox[{"-", "14"}]}], "]"}], "]"}]}], "]"}], ",", "perDayTotals"}],
     "]"}]}], ";"}]], "Input",
 CellChangeTimes->{{3.827212261948139*^9, 3.827212295951898*^9}},
 CellLabel->"In[24]:=",ExpressionUUID->"5a6f792d-6df7-44d6-b5c4-177635a83ac8"],

Cell[BoxData[
 RowBox[{
  RowBox[{"shiftedPerDayDeaths", "=", 
   RowBox[{"Map", "[", 
    RowBox[{
     RowBox[{"Function", "[", 
      RowBox[{
       RowBox[{"{", "xx", "}"}], ",", 
       RowBox[{"xx", "[", 
        RowBox[{"[", 
         RowBox[{"14", ";;", "443"}], "]"}], "]"}]}], "]"}], ",", 
     "perDayDeaths"}], "]"}]}], ";"}]], "Input",
 CellChangeTimes->{{3.8272122978643227`*^9, 3.8272123121709127`*^9}},
 CellLabel->"In[25]:=",ExpressionUUID->"860e06e6-edd8-4555-a962-b4637f2d4bda"],

Cell[BoxData[
 RowBox[{
  RowBox[{"caseFatalityRates", "=", 
   RowBox[{"Association", "[", 
    RowBox[{"Map", "[", 
     RowBox[{
      RowBox[{"Function", "[", 
       RowBox[{
        RowBox[{"{", "kk", "}"}], ",", 
        RowBox[{"kk", "->", 
         RowBox[{"Table", "[", 
          RowBox[{
           RowBox[{"If", "[", 
            RowBox[{
             RowBox[{
              RowBox[{
               RowBox[{"shiftedPerDayTotals", "[", "kk", "]"}], "[", 
               RowBox[{"[", "ii", "]"}], "]"}], ">", "0"}], ",", 
             RowBox[{"N", "[", 
              RowBox[{
               RowBox[{
                RowBox[{"shiftedPerDayDeaths", "[", "kk", "]"}], "[", 
                RowBox[{"[", "ii", "]"}], "]"}], "/", 
               RowBox[{
                RowBox[{"shiftedPerDayTotals", "[", "kk", "]"}], "[", 
                RowBox[{"[", "ii", "]"}], "]"}]}], "]"}], ",", "Undefined"}], 
            "]"}], ",", 
           RowBox[{"{", 
            RowBox[{"ii", ",", "1", ",", 
             RowBox[{"Length", "[", 
              RowBox[{"shiftedPerDayDeaths", "[", "kk", "]"}], "]"}]}], 
            "}"}]}], "]"}]}]}], "]"}], ",", 
      RowBox[{"Keys", "[", "shiftedPerDayDeaths", "]"}]}], 
     "\[IndentingNewLine]", "]"}], "\[IndentingNewLine]", "]"}]}], 
  ";"}]], "Input",
 CellChangeTimes->{{3.827212316895481*^9, 3.827212460684741*^9}, {
  3.827212501211013*^9, 3.8272125358988447`*^9}, {3.8272209711493387`*^9, 
  3.827220974886197*^9}},
 CellLabel->"In[26]:=",ExpressionUUID->"735135a2-0d80-49ab-9b9e-271d6b23f214"],

Cell[BoxData[
 RowBox[{
  RowBox[{"stateCaseFatalityRates", "=", 
   RowBox[{"Association", "[", 
    RowBox[{"Map", "[", 
     RowBox[{
      RowBox[{"Function", "[", 
       RowBox[{
        RowBox[{"{", "kk", "}"}], ",", 
        RowBox[{"kk", "\[Rule]", 
         RowBox[{"caseFatalityRates", "[", "kk", "]"}]}]}], "]"}], ",", 
      "states"}], "]"}], "]"}]}], ";"}]], "Input",
 CellChangeTimes->{{3.827220640569559*^9, 3.8272206823405848`*^9}, {
  3.8272208131838007`*^9, 3.8272208162317657`*^9}},
 CellLabel->"In[27]:=",ExpressionUUID->"501d1888-99a0-45c2-8a8d-eabe66838dcc"],

Cell[CellGroupData[{

Cell[BoxData[
 RowBox[{
  RowBox[{"(*", 
   RowBox[{"Any", " ", "state", " ", "will", " ", 
    RowBox[{"do", ".", " ", "This"}], " ", "is", " ", "just", " ", "the", " ",
     "first", " ", "state"}], "*)"}], "\[IndentingNewLine]", 
  RowBox[{"totalLen", "=", 
   RowBox[{"Length", "[", 
    RowBox[{"stateCaseFatalityRates", "[", "\"\<Alabama\>\"", "]"}], 
    "]"}]}]}]], "Input",
 CellChangeTimes->{{3.827220773986876*^9, 3.827220788005319*^9}, {
  3.867245722446105*^9, 3.8672457329254923`*^9}},
 CellLabel->"In[28]:=",ExpressionUUID->"5ead0bf5-9672-4ee5-966d-4322a760e12d"],

Cell[BoxData["430"], "Output",
 CellChangeTimes->{
  3.8272207903822317`*^9, 3.827220821202508*^9, 3.827220992741609*^9, 
   3.82724942686335*^9, 3.827498858924313*^9, 3.827580693310731*^9, 
   3.827683684794404*^9, 3.827829570987874*^9, 3.829420911836234*^9, 
   3.857372766457777*^9, 3.857372817433599*^9, 3.857465719065031*^9, 
   3.857483582136075*^9, {3.867245709938402*^9, 3.867245715687119*^9}, 
   3.867334858050727*^9, 3.86742490699282*^9, 3.867489241864938*^9, 
   3.867560789180091*^9, 3.867676290083477*^9, 3.867744575992709*^9, 
   3.867920584216319*^9},
 CellLabel->"Out[28]=",ExpressionUUID->"feec2c98-ef82-4035-9603-312fac6bd437"]
}, Open  ]],

Cell[BoxData[
 RowBox[{
  RowBox[{"(*", 
   RowBox[{
   "This", " ", "will", " ", "take", " ", "a", " ", "while", " ", "to", " ", 
    RowBox[{"run", ".", " ", "You"}], " ", "may", " ", 
    RowBox[{"(", "theoretically", ")"}], " ", "get", " ", "slightly", " ", 
    "different", " ", "results", " ", "depending", " ", "on", " ", "your", 
    " ", 
    RowBox[{"processor", "."}], "\[IndentingNewLine]", "*", "This", " ", 
    "fits", " ", "the", " ", "nonline", " ", "function", " ", "given", " ", 
    "in", " ", "the", " ", "paper", " ", "to", " ", "the", " ", 
    RowBox[{"data", "."}]}], " ", "\[IndentingNewLine]", "*)"}], 
  "\[IndentingNewLine]", 
  RowBox[{
   RowBox[{
    RowBox[{"allPredictedCFR", "=", 
     RowBox[{"{", "}"}]}], ";"}], "\[IndentingNewLine]", 
   RowBox[{
    RowBox[{"allFitsSamples", "=", 
     RowBox[{"{", "}"}]}], ";"}], "\[IndentingNewLine]", 
   RowBox[{
    RowBox[{"Monitor", "[", 
     RowBox[{
      RowBox[{"Do", "[", "\[IndentingNewLine]", 
       RowBox[{
        RowBox[{
         RowBox[{"tstart", "=", "tt"}], ";", "\[IndentingNewLine]", 
         RowBox[{"fitCaseFatalityRates", "=", 
          RowBox[{"Association", "[", 
           RowBox[{"Map", "[", 
            RowBox[{
             RowBox[{"Function", "[", 
              RowBox[{
               RowBox[{"{", "k", "}"}], ",", 
               RowBox[{"k", "->", 
                RowBox[{"Transpose", "[", 
                 RowBox[{"{", 
                  RowBox[{
                   RowBox[{"Table", "[", 
                    RowBox[{"ii", ",", 
                    RowBox[{"{", 
                    RowBox[{"ii", ",", "tstart", ",", "totalLen"}], "}"}]}], 
                    "]"}], ",", 
                   RowBox[{
                    RowBox[{"stateCaseFatalityRates", "[", "k", "]"}], "[", 
                    RowBox[{"[", 
                    RowBox[{"tstart", ";;", "totalLen"}], "]"}], "]"}]}], 
                  "}"}], "]"}]}]}], "]"}], ",", "states"}], 
            "\[IndentingNewLine]", "]"}], "\[IndentingNewLine]", "]"}]}], ";",
          "\[IndentingNewLine]", 
         RowBox[{"allFits", "=", 
          RowBox[{"Association", "[", 
           RowBox[{"KeyValueMap", "[", 
            RowBox[{
             RowBox[{"Function", "[", 
              RowBox[{
               RowBox[{"{", 
                RowBox[{"k", ",", "v"}], "}"}], ",", 
               RowBox[{"k", "->", 
                RowBox[{"NonlinearModelFit", "[", 
                 RowBox[{"v", ",", 
                  RowBox[{"{", 
                   RowBox[{
                    RowBox[{
                    RowBox[{"(", 
                    RowBox[{"1", "+", 
                    RowBox[{"r", "*", 
                    RowBox[{"Exp", "[", 
                    RowBox[{
                    RowBox[{"-", "b"}], "*", 
                    RowBox[{"(", 
                    RowBox[{"t", "-", "tstart"}], ")"}]}], "]"}]}]}], ")"}], 
                    "/", 
                    RowBox[{"(", 
                    RowBox[{"c", "+", 
                    RowBox[{"s", "*", 
                    RowBox[{"Exp", "[", 
                    RowBox[{
                    RowBox[{"-", "d"}], "*", 
                    RowBox[{"(", 
                    RowBox[{"t", "-", "tstart"}], ")"}]}], "]"}]}]}], ")"}]}],
                     ",", 
                    RowBox[{"b", "\[GreaterEqual]", "0"}], ",", 
                    RowBox[{"d", "\[GreaterEqual]", "0"}], ",", 
                    "\[IndentingNewLine]", 
                    RowBox[{"c", "\[GreaterEqual]", 
                    RowBox[{"(", 
                    RowBox[{"1", "/", 
                    RowBox[{"Min", "[", 
                    RowBox[{
                    RowBox[{"Last", "[", 
                    RowBox[{"caseFatalityRates", "[", "k", "]"}], "]"}], ",", 
                    
                    RowBox[{"Quantile", "[", 
                    RowBox[{
                    RowBox[{
                    RowBox[{"caseFatalityRates", "[", "k", "]"}], "[", 
                    RowBox[{"[", 
                    RowBox[{"tstart", ";;", "totalLen"}], "]"}], "]"}], ",", 
                    "0.5"}], "]"}]}], "]"}]}], ")"}]}], ",", 
                    "\[IndentingNewLine]", 
                    RowBox[{"r", "\[GreaterEqual]", "0"}], ",", 
                    RowBox[{"s", "\[GreaterEqual]", "0"}]}], "}"}], ",", 
                  RowBox[{"{", 
                   RowBox[{"b", ",", "c", ",", "d", ",", "r", ",", "s"}], 
                   "}"}], ",", "t", ",", 
                  RowBox[{"Method", "\[Rule]", "\"\<NMinimize\>\""}]}], 
                 "]"}]}]}], "]"}], ",", "fitCaseFatalityRates"}], 
            "\[IndentingNewLine]", "]"}], "]"}]}], ";", "\[IndentingNewLine]", 
         RowBox[{"AppendTo", "[", 
          RowBox[{"allFitsSamples", ",", 
           RowBox[{"tt", "\[Rule]", "allFits"}]}], "]"}], ";", 
         "\[IndentingNewLine]", 
         RowBox[{"AppendTo", "[", 
          RowBox[{"allPredictedCFR", ",", 
           RowBox[{"tt", "->", 
            RowBox[{"Map", "[", 
             RowBox[{
              RowBox[{"Function", "[", 
               RowBox[{
                RowBox[{"{", "nlm", "}"}], ",", 
                RowBox[{"1.0", "/", 
                 RowBox[{"(", 
                  RowBox[{"c", "/.", 
                   RowBox[{"nlm", "[", "\"\<BestFitParameters\>\"", "]"}]}], 
                  ")"}]}]}], "]"}], ",", "allFits"}], "]"}]}]}], "]"}]}], ",",
         "\[IndentingNewLine]", 
        RowBox[{"{", 
         RowBox[{"tt", ",", "150", ",", "330", ",", "10"}], "}"}]}], 
       "\[IndentingNewLine]", "]"}], ",", "tt"}], "\[IndentingNewLine]", 
     "]"}], ";"}]}]}]], "Input",
 CellChangeTimes->{{3.827832221025095*^9, 3.827832330899143*^9}, {
  3.8278323641939898`*^9, 3.82783236921375*^9}, {3.827840427936571*^9, 
  3.827840430024905*^9}, {3.827843580631137*^9, 3.827843582208749*^9}, {
  3.8278541341424837`*^9, 3.82785413450918*^9}, {3.82786368489145*^9, 
  3.8278637407066107`*^9}, {3.86724628354349*^9, 3.8672463106021214`*^9}, {
  3.867246345946968*^9, 3.8672463530601807`*^9}, {3.867246828259942*^9, 
  3.867246843442486*^9}},
 CellLabel->"In[29]:=",ExpressionUUID->"f3323aef-4408-4070-a3b9-c53607355f87"],

Cell[BoxData[
 RowBox[{
  RowBox[{"allPredictedCFR", "=", 
   RowBox[{"Association", "[", "allPredictedCFR", "]"}]}], ";"}]], "Input",
 CellChangeTimes->{{3.827836451472382*^9, 3.8278364672481947`*^9}},
 CellLabel->"In[33]:=",ExpressionUUID->"b2df6c22-ce16-49ef-9038-7efe9a135b12"],

Cell[BoxData[
 RowBox[{
  RowBox[{"allFitsSamples", "=", 
   RowBox[{"Association", "[", "allFitsSamples", "]"}]}], ";"}]], "Input",
 CellChangeTimes->{{3.8278653073517113`*^9, 3.8278653139308*^9}},
 CellLabel->"In[34]:=",ExpressionUUID->"976bcfe1-d448-4349-93cb-c8423f8efd3d"],

Cell[BoxData[
 RowBox[{
  RowBox[{"byStatePredictedCFR", "=", 
   RowBox[{"Association", "[", 
    RowBox[{"Map", "[", 
     RowBox[{
      RowBox[{"Function", "[", 
       RowBox[{
        RowBox[{"{", "kk", "}"}], ",", 
        RowBox[{"kk", "->", 
         RowBox[{"Values", "[", 
          RowBox[{"Map", "[", 
           RowBox[{
            RowBox[{"Function", "[", 
             RowBox[{
              RowBox[{"{", "xx", "}"}], ",", 
              RowBox[{"xx", "[", "kk", "]"}]}], "]"}], ",", 
            "allPredictedCFR"}], "]"}], "]"}]}]}], "]"}], ",", "states"}], 
     "]"}], "]"}]}], ";"}]], "Input",
 CellChangeTimes->{{3.827838903514284*^9, 3.827838973003583*^9}, {
  3.827839086387401*^9, 3.827839113509885*^9}},
 CellLabel->"In[35]:=",ExpressionUUID->"0040e808-9a79-4341-badf-a1b89f9a740e"],

Cell[BoxData[
 RowBox[{
  RowBox[{"(*", 
   RowBox[{
   "This", " ", "will", " ", "take", " ", "a", " ", "little", " ", "bit", " ",
     "to", " ", 
    RowBox[{"run", ".", " ", 
     RowBox[{"We", "'"}]}], "re", " ", "computing", " ", "all", " ", "the", 
    " ", "state", " ", 
    RowBox[{"predictions", ".", " ", "We"}], " ", "\"\<quiet\>\"", " ", "the",
     " ", "output", " ", "because", " ", "some", " ", "of", " ", "the", " ", 
    "exponential", " ", "functions", " ", "are", " ", 
    RowBox[{"large", "."}]}], "*)"}], "\[IndentingNewLine]", 
  RowBox[{
   RowBox[{"byStatePredictions", "=", 
    RowBox[{"Quiet", "[", 
     RowBox[{"Association", "[", 
      RowBox[{"Map", "[", 
       RowBox[{
        RowBox[{"Function", "[", 
         RowBox[{
          RowBox[{"{", "kk", "}"}], ",", 
          RowBox[{"kk", "->", 
           RowBox[{"Table", "[", 
            RowBox[{
             RowBox[{"Table", "[", 
              RowBox[{
               RowBox[{
                RowBox[{"Normal", "[", 
                 RowBox[{
                  RowBox[{"allFitsSamples", "[", "tt", "]"}], "[", "kk", 
                  "]"}], "]"}], "/.", 
                RowBox[{"{", 
                 RowBox[{"t", "\[Rule]", "ss"}], "}"}]}], ",", 
               RowBox[{"{", 
                RowBox[{"tt", ",", "150", ",", "330", ",", "10"}], "}"}]}], 
              "]"}], ",", 
             RowBox[{"{", 
              RowBox[{"ss", ",", "330", ",", "500"}], "}"}]}], "]"}]}]}], 
         "]"}], ",", "states"}], "]"}], "]"}], "]"}]}], ";"}]}]], "Input",
 CellChangeTimes->{{3.8278652990213823`*^9, 3.8278654195982113`*^9}, {
  3.827930179132648*^9, 3.82793019334019*^9}, {3.8279303381138353`*^9, 
  3.827930339949958*^9}, {3.827931754019492*^9, 3.827931754352151*^9}, {
  3.8672467763023453`*^9, 3.867246824790922*^9}},
 CellLabel->"In[36]:=",ExpressionUUID->"a92375a7-8b42-4a7f-9454-d7c574936bc1"],

Cell[BoxData[
 RowBox[{
  RowBox[{"minMaxCFR", "=", 
   RowBox[{"Map", "[", 
    RowBox[{"MinMax", ",", "byStatePredictedCFR"}], "]"}]}], ";"}]], "Input",
 CellChangeTimes->{{3.8278391047026*^9, 3.827839119480579*^9}, {
   3.827839232792162*^9, 3.827839235292487*^9}, 3.827841358087335*^9},
 CellLabel->"In[37]:=",ExpressionUUID->"ad7f7297-572b-43c0-beb3-e542bf97322d"],

Cell[BoxData[
 RowBox[{
  RowBox[{"predictedCFR", "=", 
   RowBox[{"Map", "[", 
    RowBox[{"Mean", ",", "byStatePredictedCFR"}], "]"}]}], ";"}]], "Input",
 CellChangeTimes->{{3.827839124958445*^9, 3.8278391469227867`*^9}, 
   3.8673348395739307`*^9},
 CellLabel->"In[38]:=",ExpressionUUID->"74373d94-1cb9-4406-9578-917f08ed1164"],

Cell[CellGroupData[{

Cell[BoxData[
 RowBox[{
  RowBox[{"(*", 
   RowBox[{
   "This", " ", "is", " ", "the", " ", "mean", " ", "prediction", " ", "for", 
    " ", "the", " ", "true", " ", "CFR"}], "*)"}], "\[IndentingNewLine]", 
  RowBox[{
   RowBox[{"Total", "[", 
    RowBox[{"Map", "[", 
     RowBox[{
      RowBox[{"Function", "[", 
       RowBox[{
        RowBox[{"{", "k", "}"}], ",", 
        RowBox[{
         RowBox[{"populations", "[", "k", "]"}], "*", 
         RowBox[{"predictedCFR", "[", "k", "]"}]}]}], "]"}], ",", "states"}], 
     "]"}], "]"}], "/", 
   RowBox[{"Total", "[", "populations", "]"}]}]}]], "Input",
 CellChangeTimes->{{3.8272384181207952`*^9, 3.827238465865614*^9}, {
  3.867246993260799*^9, 3.867247005747416*^9}},
 CellLabel->"In[39]:=",ExpressionUUID->"e688113d-46bf-4f5f-a2eb-aa044094703e"],

Cell[BoxData["0.01638701008944597`"], "Output",
 CellChangeTimes->{{3.827238435485466*^9, 3.827238466479293*^9}, {
   3.827249468813995*^9, 3.827249472906041*^9}, 3.827499189309939*^9, 
   3.827766100003014*^9, 3.827766812292355*^9, 3.82776699478388*^9, 
   3.8278391594394817`*^9, {3.827841374693598*^9, 3.827841397506888*^9}, 
   3.827847023992032*^9, 3.82785538595821*^9, 3.8294218910813837`*^9, 
   3.85737364147051*^9, 3.857466607171085*^9, 3.8574843792409887`*^9, 
   3.867335731751239*^9, 3.867425774804228*^9, 3.867426398175139*^9, 
   3.867490574978879*^9, 3.867492906877495*^9, 3.867561710367877*^9, 
   3.867678398599635*^9, 3.867746017887218*^9, 3.867921649463904*^9},
 CellLabel->"Out[39]=",ExpressionUUID->"8064719e-366b-4258-bd39-476b664c163a"]
}, Open  ]],

Cell[CellGroupData[{

Cell[BoxData[
 RowBox[{
  RowBox[{"(*", 
   RowBox[{
   "This", " ", "is", " ", "the", " ", "lower", " ", "bound", " ", 
    "prediction", " ", "for", " ", "the", " ", "true", " ", "CFR"}], "*)"}], 
  "\[IndentingNewLine]", 
  RowBox[{
   RowBox[{"Total", "[", 
    RowBox[{"Map", "[", 
     RowBox[{
      RowBox[{"Function", "[", 
       RowBox[{
        RowBox[{"{", "k", "}"}], ",", 
        RowBox[{
         RowBox[{"populations", "[", "k", "]"}], "*", 
         RowBox[{"First", "[", 
          RowBox[{"minMaxCFR", "[", "k", "]"}], "]"}]}]}], "]"}], ",", 
      "states"}], "]"}], "]"}], "/", 
   RowBox[{"Total", "[", "populations", "]"}]}]}]], "Input",
 CellChangeTimes->{{3.827839252005094*^9, 3.827839256550156*^9}, {
  3.867247012488641*^9, 3.867247016948614*^9}},
 CellLabel->"In[40]:=",ExpressionUUID->"cc3eba57-797f-4b27-8eb3-be9f1fd7cb08"],

Cell[BoxData["0.007647799169423376`"], "Output",
 CellChangeTimes->{3.827950352711936*^9, 3.8294218927850122`*^9, 
  3.857373643252035*^9, 3.857466607203362*^9, 3.857484379250512*^9, 
  3.8672471111746902`*^9, 3.867247163272303*^9, 3.8673357317814627`*^9, 
  3.867425774816071*^9, 3.8674263982153463`*^9, 3.8674929103526897`*^9, 
  3.8675655161560163`*^9, 3.867678398625317*^9, 3.867746017897174*^9, 
  3.867921649492691*^9},
 CellLabel->"Out[40]=",ExpressionUUID->"1ddf56ca-7b94-4622-bea0-c104c570e12f"]
}, Open  ]],

Cell[CellGroupData[{

Cell[BoxData[
 RowBox[{
  RowBox[{"(*", 
   RowBox[{
   "This", " ", "is", " ", "the", " ", "upper", " ", "bound", " ", 
    "prediction", " ", "for", " ", "the", " ", "true", " ", "CFR"}], "*)"}], 
  "\[IndentingNewLine]", 
  RowBox[{
   RowBox[{"Total", "[", 
    RowBox[{"Map", "[", 
     RowBox[{
      RowBox[{"Function", "[", 
       RowBox[{
        RowBox[{"{", "k", "}"}], ",", 
        RowBox[{
         RowBox[{"populations", "[", "k", "]"}], "*", 
         RowBox[{"Last", "[", 
          RowBox[{"minMaxCFR", "[", "k", "]"}], "]"}]}]}], "]"}], ",", 
      "states"}], "]"}], "]"}], "/", 
   RowBox[{"Total", "[", "populations", "]"}]}]}]], "Input",
 CellChangeTimes->{{3.827839265790492*^9, 3.82783926637304*^9}, {
  3.8672470223896017`*^9, 3.867247025705679*^9}},
 CellLabel->"In[41]:=",ExpressionUUID->"9d9a375c-4d78-4f1b-85b7-2e632be08ba7"],

Cell[BoxData["0.018553916419474268`"], "Output",
 CellChangeTimes->{3.827839266776073*^9, 3.8278413748012257`*^9, 
  3.827847028126603*^9, 3.827855385974434*^9, 3.829421894240749*^9, 
  3.8573736445013514`*^9, 3.857466607212387*^9, 3.8574843792782307`*^9, 
  3.867247108514154*^9, 3.867247164792845*^9, 3.8673357318094883`*^9, 
  3.867425774825279*^9, 3.867426398255026*^9, 3.867492923423903*^9, 
  3.8675655162228823`*^9, 3.867678398658033*^9, 3.867746017921298*^9, 
  3.8679216495015917`*^9},
 CellLabel->"Out[41]=",ExpressionUUID->"67975e3a-57ba-4558-8455-4fbf7d72f490"]
}, Open  ]],

Cell[CellGroupData[{

Cell[BoxData[
 RowBox[{
  RowBox[{"(*", 
   RowBox[{
    RowBox[{
    "The", " ", "hard", " ", "coded", " ", "numbers", " ", "come", " ", 
     "from", " ", "Verity", " ", "R"}], ",", 
    RowBox[{"Okell", " ", "LC"}], ",", 
    RowBox[{"Dorigatti", " ", "I"}], ",", 
    RowBox[{"Winskill", " ", "P"}], ",", 
    RowBox[{"Whittaker", " ", "C"}], ",", 
    RowBox[{"Imai", " ", 
     RowBox[{"N", ".", " ", "et"}], " ", 
     RowBox[{"al", "."}], "\[IndentingNewLine]", "*", "This", " ", "is", " ", 
     "just", " ", "a", " ", "picture", " ", "to", " ", "show", " ", "that", 
     " ", "the", " ", "confidence", " ", "intervals", " ", 
     RowBox[{"intersect", "."}]}]}], "\[IndentingNewLine]", "*)"}], 
  "\[IndentingNewLine]", 
  RowBox[{"NumberLinePlot", "[", 
   RowBox[{"{", 
    RowBox[{
     RowBox[{"Interval", "[", 
      RowBox[{"{", 
       RowBox[{"0.0039", ",", "0.0133"}], "}"}], "]"}], ",", 
     "\[IndentingNewLine]", 
     RowBox[{"Interval", "[", 
      RowBox[{"{", 
       RowBox[{
        RowBox[{
         RowBox[{"Total", "[", 
          RowBox[{"Map", "[", 
           RowBox[{
            RowBox[{"Function", "[", 
             RowBox[{
              RowBox[{"{", "k", "}"}], ",", 
              RowBox[{
               RowBox[{"populations", "[", "k", "]"}], "*", 
               RowBox[{"First", "[", 
                RowBox[{"minMaxCFR", "[", "k", "]"}], "]"}]}]}], "]"}], ",", 
            "states"}], "]"}], "]"}], "/", 
         RowBox[{"Total", "[", "populations", "]"}]}], ",", 
        RowBox[{
         RowBox[{"Total", "[", 
          RowBox[{"Map", "[", 
           RowBox[{
            RowBox[{"Function", "[", 
             RowBox[{
              RowBox[{"{", "k", "}"}], ",", 
              RowBox[{
               RowBox[{"populations", "[", "k", "]"}], "*", 
               RowBox[{"Last", "[", 
                RowBox[{"minMaxCFR", "[", "k", "]"}], "]"}]}]}], "]"}], ",", 
            "states"}], "]"}], "]"}], "/", 
         RowBox[{"Total", "[", "populations", "]"}]}]}], "}"}], "]"}]}], 
    "}"}], "]"}]}]], "Input",
 CellChangeTimes->{{3.827839335992091*^9, 3.82783934731113*^9}, {
  3.827839386049448*^9, 3.827839406319911*^9}, {3.827839485019061*^9, 
  3.827839505043939*^9}, {3.827841411574584*^9, 3.827841424238632*^9}, {
  3.867246980784837*^9, 3.8672469862732687`*^9}, {3.8672470278277493`*^9, 
  3.867247032116317*^9}, {3.8672470749685802`*^9, 3.867247100101921*^9}},
 CellLabel->"In[42]:=",ExpressionUUID->"5f7f32ab-5505-4b58-b596-f8b28bce6d0c"],

Cell[BoxData[
 GraphicsBox[{
   {RGBColor[0.368417, 0.506779, 0.709798], PointSize[Medium], 
    AbsoluteThickness[
    1.6], {PointBox[{0.0038999999999999994`, 1}], 
     PointBox[{0.013300000000000001`, 1}], 
     LineBox[{{0.0038999999999999994`, 1}, {0.013300000000000001`, 1}}]}}, 
   {RGBColor[0.880722, 0.611041, 0.142051], PointSize[Medium], 
    AbsoluteThickness[
    1.6], {PointBox[{0.007647799169423375, 2}], 
     PointBox[{0.01855391641947427, 2}], 
     LineBox[{{0.007647799169423375, 2}, {0.01855391641947427, 2}}]}}},
  AspectRatio->NCache[Rational[1, 5]/GoldenRatio, 0.12360679774997896`],
  Axes->{True, False},
  AxesLabel->{None},
  AxesOrigin->{Automatic, Automatic},
  FrameTicks->{{Automatic, Automatic}, {Automatic, Automatic}},
  ImagePadding->All,
  PlotRange->{{0.0038999999999999994`, 0.01855391641947427}, {0, 2}},
  PlotRangePadding->{{
     Scaled[0.1], 
     Scaled[0.1]}, {0, 1}},
  Ticks->{Automatic, Automatic}]], "Output",
 CellChangeTimes->{{3.8278393894974194`*^9, 3.827839398343018*^9}, 
   3.8278395054817677`*^9, 3.827841425745533*^9, 3.827847030236209*^9, 
   3.8278553860444727`*^9, 3.827950518833866*^9, 3.829421895804283*^9, 
   3.857373645869206*^9, 3.857466607392048*^9, 3.857484379454382*^9, 
   3.867247102721941*^9, 3.867247166367826*^9, 3.867335731934175*^9, 
   3.867425775002915*^9, 3.867426398327293*^9, 3.8674929249027863`*^9, 
   3.867565516413722*^9, 3.8676783988393717`*^9, 3.8677460181041193`*^9, 
   3.867921649683638*^9},
 CellLabel->"Out[42]=",ExpressionUUID->"b1947cf4-921d-40f1-979b-638c7875f055"]
}, Open  ]],

Cell[BoxData[
 RowBox[{
  RowBox[{"(*", 
   RowBox[{"Uncomment", " ", "to", " ", "export", " ", "a", " ", "picture"}], 
   "*)"}], "\[IndentingNewLine]", 
  RowBox[{"(*", 
   RowBox[{"Export", "[", 
    RowBox[{"\"\<~/Desktop/NumberlinePlot.png\>\"", ",", "%", ",", 
     RowBox[{"ImageResolution", "\[Rule]", "200"}]}], "]"}], 
   "*)"}]}]], "Input",
 CellChangeTimes->{{3.827950519532981*^9, 3.8279505354441957`*^9}, {
  3.867247179665284*^9, 3.8672471904895697`*^9}},
 CellLabel->"In[65]:=",ExpressionUUID->"87c8eb2f-9de0-4e2a-9569-062b5ca4bd2a"],

Cell[CellGroupData[{

Cell["Individual States", "Subsection",
 CellChangeTimes->{{3.827934661545879*^9, 
  3.827934663690596*^9}},ExpressionUUID->"2d3a4aa3-4056-445e-8370-\
72db848adf30"],

Cell[CellGroupData[{

Cell[BoxData[
 RowBox[{
  RowBox[{"(*", 
   RowBox[{
   "Now", " ", "draw", " ", "picture", " ", "of", " ", "some", " ", "random", 
    " ", "states", " ", "and", " ", "their", " ", 
    RowBox[{"fits", "."}]}], "*)"}], "\[IndentingNewLine]", 
  RowBox[{"Legended", "[", "\[IndentingNewLine]", 
   RowBox[{
    RowBox[{"Show", "[", "\[IndentingNewLine]", 
     RowBox[{
      RowBox[{"ListPlot", "[", 
       RowBox[{
        RowBox[{"Transpose", "[", 
         RowBox[{"{", 
          RowBox[{
           RowBox[{"Range", "[", 
            RowBox[{"330", ",", "430"}], "]"}], ",", 
           RowBox[{
            RowBox[{"stateCaseFatalityRates", "[", "\"\<Alabama\>\"", "]"}], 
            "[", 
            RowBox[{"[", 
             RowBox[{"330", ";;", "430"}], "]"}], "]"}]}], "}"}], "]"}], ",", 
        
        RowBox[{"PlotMarkers", "\[Rule]", "\"\<x\>\""}], ",", 
        RowBox[{"PlotStyle", "\[Rule]", "Blue"}]}], "]"}], ",", 
      "\[IndentingNewLine]", 
      RowBox[{"ListLinePlot", "[", 
       RowBox[{
        RowBox[{"Transpose", "[", 
         RowBox[{"{", 
          RowBox[{
           RowBox[{"Range", "[", 
            RowBox[{"330", ",", "440"}], "]"}], ",", 
           RowBox[{
            RowBox[{"Map", "[", 
             RowBox[{"Median", ",", 
              RowBox[{"byStatePredictions", "[", "\"\<Alabama\>\"", "]"}]}], 
             "]"}], "[", 
            RowBox[{"[", 
             RowBox[{"1", ";;", "111"}], "]"}], "]"}]}], "}"}], "]"}], ",", 
        RowBox[{"PlotStyle", "\[Rule]", "Blue"}]}], "]"}], ",", 
      "\[IndentingNewLine]", "\[IndentingNewLine]", 
      RowBox[{"ListPlot", "[", 
       RowBox[{
        RowBox[{"Transpose", "[", 
         RowBox[{"{", 
          RowBox[{
           RowBox[{"Range", "[", 
            RowBox[{"330", ",", "430"}], "]"}], ",", 
           RowBox[{
            RowBox[{"stateCaseFatalityRates", "[", "\"\<Indiana\>\"", "]"}], 
            "[", 
            RowBox[{"[", 
             RowBox[{"330", ";;", "430"}], "]"}], "]"}]}], "}"}], "]"}], ",", 
        
        RowBox[{"PlotMarkers", "\[Rule]", "\"\<+\>\""}], ",", 
        RowBox[{"PlotStyle", "\[Rule]", "Orange"}]}], "]"}], ",", 
      "\[IndentingNewLine]", 
      RowBox[{"ListLinePlot", "[", 
       RowBox[{
        RowBox[{"Transpose", "[", 
         RowBox[{"{", 
          RowBox[{
           RowBox[{"Range", "[", 
            RowBox[{"330", ",", "440"}], "]"}], ",", 
           RowBox[{
            RowBox[{"Map", "[", 
             RowBox[{"Median", ",", 
              RowBox[{"byStatePredictions", "[", "\"\<Indiana\>\"", "]"}]}], 
             "]"}], "[", 
            RowBox[{"[", 
             RowBox[{"1", ";;", "111"}], "]"}], "]"}]}], "}"}], "]"}], ",", 
        RowBox[{"PlotStyle", "\[Rule]", "Orange"}]}], "]"}], ",", 
      "\[IndentingNewLine]", "\[IndentingNewLine]", 
      RowBox[{"ListPlot", "[", 
       RowBox[{
        RowBox[{"Transpose", "[", 
         RowBox[{"{", 
          RowBox[{
           RowBox[{"Range", "[", 
            RowBox[{"330", ",", "430"}], "]"}], ",", 
           RowBox[{
            RowBox[{"stateCaseFatalityRates", "[", "\"\<Michigan\>\"", "]"}], 
            "[", 
            RowBox[{"[", 
             RowBox[{"330", ";;", "430"}], "]"}], "]"}]}], "}"}], "]"}], ",", 
        
        RowBox[{"PlotMarkers", "\[Rule]", "\"\<o\>\""}], ",", 
        RowBox[{"PlotStyle", "\[Rule]", "Purple"}]}], "]"}], ",", 
      "\[IndentingNewLine]", 
      RowBox[{"ListLinePlot", "[", 
       RowBox[{
        RowBox[{"Transpose", "[", 
         RowBox[{"{", 
          RowBox[{
           RowBox[{"Range", "[", 
            RowBox[{"330", ",", "440"}], "]"}], ",", 
           RowBox[{
            RowBox[{"Map", "[", 
             RowBox[{"Median", ",", 
              RowBox[{"byStatePredictions", "[", "\"\<Michigan\>\"", "]"}]}], 
             "]"}], "[", 
            RowBox[{"[", 
             RowBox[{"1", ";;", "111"}], "]"}], "]"}]}], "}"}], "]"}], ",", 
        RowBox[{"PlotStyle", "\[Rule]", "Purple"}]}], "]"}], ",", 
      "\[IndentingNewLine]", "\[IndentingNewLine]", 
      RowBox[{"ListPlot", "[", 
       RowBox[{
        RowBox[{"Transpose", "[", 
         RowBox[{"{", 
          RowBox[{
           RowBox[{"Range", "[", 
            RowBox[{"330", ",", "430"}], "]"}], ",", 
           RowBox[{
            RowBox[{"stateCaseFatalityRates", "[", "\"\<Nevada\>\"", "]"}], 
            "[", 
            RowBox[{"[", 
             RowBox[{"330", ";;", "430"}], "]"}], "]"}]}], "}"}], "]"}], ",", 
        
        RowBox[{"PlotMarkers", "\[Rule]", "\"\<#\>\""}], ",", 
        RowBox[{"PlotStyle", "\[Rule]", 
         RowBox[{"Darker", "[", "Green", "]"}]}]}], "]"}], ",", 
      "\[IndentingNewLine]", 
      RowBox[{"ListLinePlot", "[", 
       RowBox[{
        RowBox[{"Transpose", "[", 
         RowBox[{"{", 
          RowBox[{
           RowBox[{"Range", "[", 
            RowBox[{"330", ",", "440"}], "]"}], ",", 
           RowBox[{
            RowBox[{"Map", "[", 
             RowBox[{"Median", ",", 
              RowBox[{"byStatePredictions", "[", "\"\<Nevada\>\"", "]"}]}], 
             "]"}], "[", 
            RowBox[{"[", 
             RowBox[{"1", ";;", "111"}], "]"}], "]"}]}], "}"}], "]"}], ",", 
        RowBox[{"PlotStyle", "\[Rule]", 
         RowBox[{"Darker", "[", "Green", "]"}]}]}], "]"}], ",", 
      "\[IndentingNewLine]", "\[IndentingNewLine]", 
      RowBox[{"ListPlot", "[", 
       RowBox[{
        RowBox[{"Transpose", "[", 
         RowBox[{"{", 
          RowBox[{
           RowBox[{"Range", "[", 
            RowBox[{"330", ",", "430"}], "]"}], ",", 
           RowBox[{
            RowBox[{"stateCaseFatalityRates", "[", "\"\<New York\>\"", "]"}], 
            "[", 
            RowBox[{"[", 
             RowBox[{"330", ";;", "430"}], "]"}], "]"}]}], "}"}], "]"}], ",", 
        
        RowBox[{"PlotMarkers", "\[Rule]", "\"\<*\>\""}], ",", 
        RowBox[{"PlotStyle", "\[Rule]", "Red"}]}], "]"}], ",", 
      "\[IndentingNewLine]", 
      RowBox[{"ListLinePlot", "[", 
       RowBox[{
        RowBox[{"Transpose", "[", 
         RowBox[{"{", 
          RowBox[{
           RowBox[{"Range", "[", 
            RowBox[{"330", ",", "440"}], "]"}], ",", 
           RowBox[{
            RowBox[{"Map", "[", 
             RowBox[{"Median", ",", 
              RowBox[{"byStatePredictions", "[", "\"\<New York\>\"", "]"}]}], 
             "]"}], "[", 
            RowBox[{"[", 
             RowBox[{"1", ";;", "111"}], "]"}], "]"}]}], "}"}], "]"}], ",", 
        RowBox[{"PlotStyle", "\[Rule]", "Red"}]}], "]"}], ",", 
      "\[IndentingNewLine]", "\[IndentingNewLine]", 
      RowBox[{"ListPlot", "[", 
       RowBox[{
        RowBox[{"Transpose", "[", 
         RowBox[{"{", 
          RowBox[{
           RowBox[{"Range", "[", 
            RowBox[{"330", ",", "430"}], "]"}], ",", 
           RowBox[{
            RowBox[{
            "stateCaseFatalityRates", "[", "\"\<Washington\>\"", "]"}], "[", 
            RowBox[{"[", 
             RowBox[{"330", ";;", "430"}], "]"}], "]"}]}], "}"}], "]"}], ",", 
        
        RowBox[{"PlotMarkers", "\[Rule]", "\"\<\[FilledDiamond]\>\""}], ",", 
        RowBox[{"PlotStyle", "\[Rule]", "Brown"}]}], "]"}], ",", 
      "\[IndentingNewLine]", 
      RowBox[{"ListLinePlot", "[", 
       RowBox[{
        RowBox[{"Transpose", "[", 
         RowBox[{"{", 
          RowBox[{
           RowBox[{"Range", "[", 
            RowBox[{"330", ",", "440"}], "]"}], ",", 
           RowBox[{
            RowBox[{"Map", "[", 
             RowBox[{"Median", ",", 
              RowBox[{
              "byStatePredictions", "[", "\"\<Washington\>\"", "]"}]}], "]"}],
             "[", 
            RowBox[{"[", 
             RowBox[{"1", ";;", "111"}], "]"}], "]"}]}], "}"}], "]"}], ",", 
        RowBox[{"PlotStyle", "\[Rule]", "Brown"}]}], "]"}], ",", 
      "\[IndentingNewLine]", "\[IndentingNewLine]", 
      RowBox[{"PlotRange", "\[Rule]", 
       RowBox[{"{", 
        RowBox[{
         RowBox[{"{", 
          RowBox[{"330", ",", "430"}], "}"}], ",", 
         RowBox[{"{", 
          RowBox[{"0", ",", "0.05"}], "}"}]}], "}"}]}], ",", 
      "\[IndentingNewLine]", 
      RowBox[{"Frame", "\[Rule]", "True"}], ",", "\[IndentingNewLine]", 
      RowBox[{"FrameLabel", "\[Rule]", 
       RowBox[{"{", 
        RowBox[{
        "\"\<Time (Days from Jan. 22, 2020)\>\"", ",", 
         "\"\<Computed Case Fatality Rate\>\""}], "}"}]}], ",", 
      "\[IndentingNewLine]", 
      RowBox[{
      "PlotLabel", "\[Rule]", 
       "\"\<Computed Case Fatality Rate vs. Time\>\""}], ",", 
      "\[IndentingNewLine]", 
      RowBox[{"BaseStyle", "\[Rule]", 
       RowBox[{"{", 
        RowBox[{"FontSize", "\[Rule]", "18"}], "}"}]}], ",", 
      "\[IndentingNewLine]", 
      RowBox[{"ImageSize", "\[Rule]", "Full"}]}], "\[IndentingNewLine]", 
     "]"}], ",", "\[IndentingNewLine]", 
    RowBox[{"Placed", "[", 
     RowBox[{
      RowBox[{"LineLegend", "[", 
       RowBox[{
        RowBox[{"{", 
         RowBox[{"Blue", ",", "Orange", ",", " ", "Purple", ",", 
          RowBox[{"Darker", "[", "Green", "]"}], ",", "Red", ",", "Brown"}], 
         "}"}], ",", 
        RowBox[{"{", 
         RowBox[{
         "\"\<Alabama\>\"", ",", "\"\<Indiana\>\"", ",", " ", 
          "\"\<Michigan\>\"", ",", "\"\<Nevada\>\"", ",", "\"\<New York\>\"", 
          ",", "\"\<Washington\>\""}], "}"}], ",", 
        RowBox[{"LegendMarkers", "\[Rule]", 
         RowBox[{"{", 
          RowBox[{
          "\"\<x\>\"", ",", "\"\<+\>\"", ",", "\"\<o\>\"", ",", "\"\<#\>\"", 
           ",", "\"\<*\>\"", ",", "\"\<\[FilledDiamond]\>\""}], "}"}]}], ",", 
        
        RowBox[{"LegendLayout", "\[Rule]", "\"\<Row\>\""}]}], "]"}], ",", 
      "Bottom"}], "]"}]}], "\[IndentingNewLine]", "]"}]}]], "Input",
 CellChangeTimes->{{3.827934844843852*^9, 3.8279353637588987`*^9}, {
  3.82793539880477*^9, 3.827935422620213*^9}, {3.82794972700457*^9, 
  3.827949744164336*^9}, {3.827949839341763*^9, 3.8279499703739777`*^9}, {
  3.8672472073761168`*^9, 3.867247218445187*^9}},
 CellLabel->"In[43]:=",ExpressionUUID->"564b0edd-ddc9-45be-82ca-b6ea3fd131e7"],

Cell[BoxData[
 TemplateBox[{
   GraphicsBox[{{{}, {{{
         Directive[
          PointSize[0.009166666666666668], 
          AbsoluteThickness[1.6], 
          RGBColor[0, 0, 1]], 
         GeometricTransformationBox[
          TagBox[
           InsetBox["x", {0., 0.}], "InsetString"], CompressedData["
1:eJw9039M1HUcx/HzJ2gxjgkxAvTYSIwJXjJc/n6JDNASMUCQOToFLvmVl933
J1ickKKCHIgo0OLkcBUhO5dgBNLNkl/BOrY0cxJHI5WgOsphIUq3eH/6bp8/
Hvt8Pt/PnvvsE3Dw8BsZCxQKRYZzzHOO+Qr6THp85NKe3Hm9bOt/tuhR9/3Z
7j0GslWPhJ63l7bEkW16nOLuBjSryXY9vG8F/XZu8sycHXoUfF3cvaqNrOBQ
MzL0JHUnWcnBYI/UXHxYOmcVhwduEYnL1TSv5hDwe9b6JwfI4LBi7Fi02yNy
HIeze926VFo6X8PhTu7wT0eYdRxKewcmSlTkAg6bn0sPqpkhGzlg14oSjwTj
nE0czm0eufysgWzh0L4toMLQSrZyyDfMFlvvkG0cepVHQk5ZyXYOjp83lPgX
kh0clvcs3LeA/V/Bw3VTYF/ZCbKSR+Z0bZ5/OVnFI3RycdE1M1nNo36/IdJ3
igwefl1TVXkj5DgetWvloWdtZA2Pb/LOt3Oh5dTPYyznfY+xVnIBj/Y/zzzW
Kiqon8etwoatV7LIJh4Rrqqw2ESyhQce9tffN5KtPDpDbufa9WQbj+1yU2CS
jWznUWxSVxVnn6V+HndGxxcdbiArBPC+uoVBFrJSwK+N5ZW6G2SVgPj4jqm6
ZrJaQFRYpWdZBRkCZlOOvzBQRo4TkBQ+uz31xUrqF/DSj9bmtiiyTsAvvMej
dfXkAgFHdbryv6rIRgGLLuypmCkmm5znncw1fXCEbBFg3p3dMP8g2Spg3Hum
fyFHtgmIjTaZR8vIdgGh43GOon6yQ8CNgI607F6yQsTn5pdtKitZKeLeyuZu
zRWySoRmsfHYxm6yWoTDt7WtepQMEfMKHyx76nKO+kU87+EVecidrBFxlWvx
qg0k60QMaW9W5PuRC0Q0Cqq25mVko3N/34W1H68mm0TkeOSNfBdGtojwn1m3
V7+LbBWRuSU6eTiebBNRWXOvpT+ZbBcxuf9xYlMc2SHiaPffbzpfFfVL6Bn+
yuiIIisl9LletMew9SoJN0t2Bw+kkdUSznuEG269RYYE66tfdKbrWL+ETwIv
f3gpi/VLKBo4uEZOZ/0SllyffVq1k/VLuNhxOXhNLOuXYPbs+sElgfVLSJx2
X7pSw/oltAb88c67B1i/BB+/lBN8KuuXMH1ysKnj/34J3Ert+eIk1i8hZsOy
/MNsv0LGtleSQnIyWL+M00Paz+4eYv0yrqWVbsrUsn4Z/3iuH3w9nPXL8Mqy
FXmrWb+MlCV51cdXsX4ZE3U7XBPYvE7Gp/pLuauDWb+MnsHlO/LZfRid6y0+
9tHXWL+MLvPGifdiWL8MS2HJt/eZrTLs2n39Eez+bDJu+zRWf7mN9cu4unaL
e69z/b9SafrY
          "]]}}}, {{}, {}}}, {{}, {{{}, {}, {
         Hue[0.67, 0.6, 0.6], 
         Directive[
          PointSize[
           NCache[
            Rational[1, 72], 0.013888888888888888`]], 
          AbsoluteThickness[1.6], 
          RGBColor[0, 0, 1]], 
         LineBox[CompressedData["
1:eJxFz3tQlGUUx/EVBS3FEAPJClYFY0ATL3EPflaWl8EWh5RhiFkVtFLyxfa9
buCCgmOUrHnZqUEiEJUCIS5ReAlJuQjqpogjQsNKoDIlC64giRg55xmfmTPP
fObM+eM7a8O2NQl2KpVq29j8/z99uToMLUycdy5mX/hTl+rwcwQftDGBXKPD
21knvpjEkc06fPckdU6FQu7U4YZ3zMRN6WSrDpGu+UHuRrKKx+2oC6fbvyU7
8Vh8P8z0fQFZzaM2NalxaynZj8fS6S3rwk6SwaM6tG2Zax1Zw6POZfiQzUzW
8vgt8NjqGzfJHI/B2ljuXA/ZwMMStf9JZT/ZyCPSue5J8Qg5l8fRvCRd0cSv
qZ9Hkq4r1/k5cg0PQ2DFM5t5nHk185k7eeRFb35mK49uuTxx+4tklYDTm32q
CtVkJwH79p2fcnceWS3AUb6KuEVkPwGB4Y0zQ98gQ0BAvag4BZI1AjZ87hUc
HUbWCvjo944DRavI3Ni9f/aJnbFkg4DzSnV6HEc2CgjtPnC3J52cKyDd1JBk
zGb9AsJLmtbOKmT9AjLmNO6ormT9AtqCr6t31LJ+ARGHxLW/XmH9Ai7+2NVr
ucX6RURHBmY9HGD9IvYeGbaN2O2nfhE+O2dcuudM9hPR97i/+eJsMkRsX5Lp
m/k6WSPi0Sdlnm8Gk7UiLrrEDT5YRuZEVPgdjn4cQTaISMvQvte1hmwU4RHQ
aVViybljXrl+YM/H5FIRnmsm2+Zx5BoRVueOHPtkslnEim3l7c27yZ0ivOaP
9h3bS7aK4CzF8bsOklUSpiVGBm/IJjtJ8PIVuaX5rF/CgLXIYfYPrF9Cr6Nh
ZPxPrF/C8VXJkberWL+E/n/87JvPsH4JVWVzZ5SdZ/0SXK7czfimmfVLWD06
ISrtKuuXcH2jXcrWNtYvQVO4ZUK0hfVL2NPX2PPOHdYvIeOPAs/FfaxfQnL8
7tOzB1m/hI6AwdLpj1m/hMgP5FH7CQeoX0YtTAXDz5OdZHz48FrBvWlktQyT
rXr0Lzeyn4wF3k0l7R5kyAhUZf5ybS5ZI8MjPsXNPJ+slXG00vty0xIyJ2PU
PKW9IYRskHFqSnFY/Vtko4w7QZmDdSvIuTIcjniPb9CQS2W4TXOIv7COXCOj
6Gy+26U4sllGF5eqvppA7pQhRbnrb2wlW2VcfmX4NctnrF/BkC1rbq/C+hWc
TNMKtlTWr6Cw57arag/rV+BxKm+io5H1K1j7kuPyl02sX0FiVt51nxzWr0D0
+bMypID1K9iVFHwrooj1KyjbtDB2fTnrVxCyO3SOUM36FeibWvy/PMv6FTge
234ov4H1K6iftHfpqcusX8HNmJyA1lbWr6A1babU38H6FdRYJLup3axfD/eo
Ba2+f7N+PSYvKh9YeZ/16/Hu+/K6Lf+yfj2WPXow/qtxB6l/bD/u8FDJJLJG
D+1xy8KWF8haPUzl/mXDrmROj771UyW1O9mgR8qnbWnLvQ6G/wcINjKP
          
          "]]}}}, {{}, {}}}, {{}, {{{
         Directive[
          PointSize[0.009166666666666668], 
          AbsoluteThickness[1.6], 
          RGBColor[1, 0.5, 0]], 
         GeometricTransformationBox[
          TagBox[
           InsetBox["+", {0., 0.}], "InsetString"], CompressedData["
1:eJw903tMU2cYx/GCXeJwCjguRrakRQciYDoXLhNZf9l0RtwiKWOAwwkqAc0m
mPRcC6ybN25bahG8II7OXXWWCsuE4EaZMBbxUlBBikgJ6iTqqAZkTjpGtvfZ
Sc4fnzwn7znfc96j3pyvy5mlUChyZk6vmdNbwY46PRIMtYZFeVXaf23TYzrg
yPZbKcx2PW77P+6Jjmd26BG41fliQxSzS4/tmRF/BgQxu/U4tn91XtdzzAoO
5eZ3fRarmP045AZ8tcIzj1nFobnke/fg4wP/WcNhbUfc+KoRZnBoOrJyY/AA
czKHvpSm9k/uMWdxsFVseFQ+xlzAYSz4/QrLKLORw3dJO1OEK8wmDo6lZ5yp
NuY6Dp6fWkJ37Ge2cRhv+7DbUMhs5/DL1SnfsI+ZHRwuTmRoJ4qZXRwsJh/N
U7KbQ9KzdwIK32NW8CjS+ww4Ypj9eMTstZU8DGBW8dDc2+rv7alk/TweLZlv
stxiBo+4JZreS9eZk3k4q3Nnnb7MnMUjuTJBm/ErcwEP1aeJpU0/Mht5vBI1
WnPSwmzi8dr6t0ITzcx1PB4uUL00t4zZxkPZvPiB125mOw9z3x8LSwuZHTys
Zlf/fJ7ZxcMR0Rn/ch6zm8e56L6inFpmhYA7v5e1xp5g9hPw+QuGzPbTzCoB
Pe1TmZ+1UL+AhsbpZyKpBwLOvr7ImeqgfgFP7maPx/VQv4Cf5yxPaumkfgEr
Pcd1Zif1C1g4sa75aT/1CwjK/ssc1Uv9AszZ2japm/oFLLBcG6mhuV2A77f5
ca1d1C9gS0/hgbIL1C8gxxz5jfY36hfQMbSpOaSV+kU02o036zuoX0RMz9eT
/rSeSsSyvfs0Orq/RoSpRNvbf576RdzVqYtPkZNF+BYFKpX0PrJE1J5ITD5E
LhAh7nKv2kLrGUU8GJm4kXuF+kX8UN+RaeijfhHbEiZn11yjfhG25z+SDtP7
sosQwtzKhBvULwKGwwf/dlG/COue4S/nDlG/iDXhygvVdL1CgjwSXz41QP0S
du5609ZF+1klwburogp0vUbCjqq31WtuUr+EzWnh9zcNU//M3B1xexk5S0L6
xZB3XqXnKZAQbM/3VdPzGCVoIu8Lp2g9k4RtG8fFzkHql6D/ojtsLe0Xm4Ta
2NXO//eHXcKgrsPvA5o7JOSlqod5mrskTHSf1568Sv0Sdi+vbpxNVsgIc1k9
1fS/+skYaKuJDqTvo5JhzAtdmkFzjYzw2Mv+o/Q9IeP6ikMmyyXqlyGFOPec
pf2TJWOfKFjH2qlfRmb6vKDpNuqXkX1Q/UbxOeqXEXp0wxwr7c86GbzSEz1E
/59NRr/VkJ5yhvplHNfZw441Ur8Mr8h1aWkN1C8jwfSkdLK+UvsPB4gPRA==

          "]]}}}, {{}, {}}}, {{}, {{{}, {}, {
         Hue[0.67, 0.6, 0.6], 
         Directive[
          PointSize[
           NCache[
            Rational[1, 72], 0.013888888888888888`]], 
          AbsoluteThickness[1.6], 
          RGBColor[1, 0.5, 0]], 
         LineBox[CompressedData["
1:eJxFz3tQ1HUUxuEFFSGTQEu84EQCI+E4s04iICpvMmG2cRVFJRggSMSMTfZ3
XSloMQY0RSESEVk1xAR0FQhNhBVQJAtQAQtJV8dSIXQbvJRyiex78My8c+b5
8/NGbFJovKVCoUga2X//+ek1sO0I2pIR/bXvcxs0uDZum75PxWzUoPfCfEt7
L+Y2DTp7BqXv5jCbNLjudfHllqnMZg0mOydcaLBiVnD4pClElf4o93/bcTip
cXS1+Z3ZiUOT5dPfVB3MSg6We4sG3znPDA4Jq76y/6uaOZjDnKjTJ/yPMEdz
WLH3eBYKmdUcTtx45chru5hTOWzM//bR6QzmbA7vrYkcq09h1nMItKpd0pfM
bOBwOKbf93ECs5FDktvRM5lRzG0cxp2tWnggjNnEYeqV4NCFKmYzh6Hhiaff
X8qs4LHI0315uzf183gcucd8cR7189hRUJG7y536eazc7fPHVWfq59G0M206
P5P6eaD7bleZA/XzsOrrt46bRP08/L1TpkRPpH4e4TPq0wutqZ9HqPd1i2lj
qZ9H3bbij1qHc1g/D6dzOZVnnjEbeSyed2nyzSfMbTzkGQGXFjxkNvFYt7Lv
gxozs5mHfdblZUl9zAoBMVcMSwN6mO0E6J75OIbdYXYSsOLcobq028xKAX7b
57/VfpMZAhrzuvOW32AOFjDoMzTL1M0cLaBpo+vsvC5mtYC48uvWib8wpwrY
dzt/6dpO5mwB1usLYuPbmfUCKnVPbbIuU78A/2tlvefbqF9AkfO+i9NbqV+A
h/ssx1M/Ub+AqPC1tj0/Ur+A8KMDCbpm6hexpmZzw1AT9YtISc8fDmykfhHr
BqKb79dTv4iYon9cWozUL8JjGbf6Vg31izh2ofKZ5w/UL+JXl626FaeoX0Rm
XpRfyknqFxFR/EVcZTX1i7hTv8jx7++pX4RYl/okkmwQcdd7oPNeFfWLeNPn
3a4UcpuIDbvPfDqNbBKxPyTCoaaS+kd6Ds8OjCcrJBwo2bP/VbKdhN6D9sXN
FdQvocVX1a8jKyUMpPXO9SNDgnrH+EErcrAE96KTtq0nqF/C22erphSQ1RJc
HR7+nEhOlTCmbMwyL3K2hD+3J5e0HKd+CbFXQ9QbyAYJ6yMehNiSjRJeUs5U
VBuoX0LY1c+X5JJNErwmVH3Ikc0SQsfOXbCGrJChE3K2+JLtZPivOuTiRnaS
cSt5/L1JZKWM8uN2pcPHqF+GsO5O5hNysAxlZc8LR8so2dT3wmoZX1Y/eOFU
Ga03pdp75GwZzgXa8mayXkZPUKO6lGyQITu6dRWSjTI2lb1u9Q25TUbSx6pp
O8kmGbUNlhbbyGYZ3UG3SzPICi2E2LM26WQ7LWIqsiakkZ20KPRYcvAzslKL
/OGOhs2j/VrM8/SK0Y72a+HcP1stj/ZrEZCYVbJ6tF8Li/uLk+eP9mvh2hLV
aT/ifwH8Mj07
          "]]}}}, {{}, {}}}, {{}, {{{
         Directive[
          PointSize[0.009166666666666668], 
          AbsoluteThickness[1.6], 
          RGBColor[0.5, 0, 0.5]], 
         GeometricTransformationBox[
          TagBox[
           InsetBox["o", {0., 0.}], "InsetString"], CompressedData["
1:eJw10ntQlFUcxnEMDWvWEDIEk4G4KIlNoAQzoPAoeCEvbSxoIepGEhvIRdj3
KrfBQGNoFplQQG4RF5FpQmYKJjLXuCZiSxTFuAbjiOtC2g6BRtBlJ8/vnTl/
fOec95z3M+95KT4tKsHWxsYmwTqWWMdTNuyp0yI52rwwkXsh7P9u00I8zDlu
i2Wt1+LnSIvnby6sDVq4nhjdmjFe+aQntIhW1e5qENi8RYv9iqXHmv1Y23CY
Oe965cBG1is5ZISPV84msnbnsDG73ni0kLUfB4/cpIgyC2twsEfnYO951koO
3vP/dupWVD1pNYelWVfPFhjZfDqHRzGHFS98wzqPQ1xVe5/mMusSDvve/Ptm
aC/rOg7TPhGb7day/do4XHfufLj4Ofk5NOny1HNm8nN42BFy9PonrCes739x
PLUzn/wcHhhbYpR7yc8j5lJc01wg+XnMlrw6fTGK/Dx0nfxXtkHk52EwRQT6
15OfB+ezzLwznvw8+g0D4YkxrNU8NCE7UosPkJ9HVKDHhsZN5OdREesWnUDn
l/BI23ruo0I38vNQufUPHlTR/+dR89aMRu1Lfuv3T3UVz7uSn0evk3JsyJn8
PDzuOeXcfpb81vfvxJuWOZBfQH7LNd3Q0+QXUKpo9s8OIL+Am28POzauIL+A
sobdze3z7H5BwN2Dqnv/LLJWCnjnjNu3h8ys1QI+KOg5VvkH63QBazKaV89O
ss4TcEca8zxJ+5cI8H2u2qixsPk6AWu37E20pfVtAooykw2mMdZ6ASlx4+sr
vmNtEFDgPMm1Gen+Czi1EJwUTustAh7XcDULc6xtRCQP3i1871fWK0WYwlqz
239k7S7i06+rzlSMsvYTYRzZVDdK50FE/isO05dvkF9ET0pWcEg3+UXEBh3x
1kyQX8SSrX2bdQbyi/DXNL9/f4B1iXU/u4npkV7yi3jR5/4GVRf5RZy65WUp
ptaL2LZGkdfQQX4RqV6xqe7fk9+637WsiF1XyC+iX18zOdJKfgkxc9s785rJ
L6HHXP3lUAX5JYQ6mbuFMvJLOP7DYlvkh+SXoNLk/36a1isluPz1KGCqgPwS
lD/1d/eJ5JfgqWttzDlBfgmKmuCd69TklyCcK/N+/RD5JXTZaXNOvkF+CUNB
iib7d8kvwS1zv7l+D/kluFsCMuNCyS+h0H9xyypf8kuISCi9ZFpNfhkdDgNH
LtqTX8bumV+eKbIlvwzNy9G1DxTkl+H1cYeDwlTB/DI87KeGw4dZK2UkPb+n
5rSetVrGumlTREsT63QZy13EVdqzrPNkDOkjja/JrEtkrHd8PH27lHWdjKtF
3PLP4li3yZgzJQyHhrDWy+hK255S7sHaIONC7cCNW3+WM7+M6sl9ubbj5WH/
AW3IBns=
          "]]}}}, {{}, {}}}, {{}, {{{}, {}, {
         Hue[0.67, 0.6, 0.6], 
         Directive[
          PointSize[
           NCache[
            Rational[1, 72], 0.013888888888888888`]], 
          AbsoluteThickness[1.6], 
          RGBColor[0.5, 0, 0.5]], 
         LineBox[CompressedData["
1:eJw1z3tQ1GUUxvEFZYQwWAwFAxTwQlokinkpw0ddhCBtwRELExEHDC+x6P6u
W4BmLJAwO8NNwZwdkUsyICnOKKlsXlDUaslGBBUYLVxRdAW0VRFDO+87c+ad
zz9nztcvISU60V6hUKQMz6v/9TNqUfXbpaHl6r0LX7tOi08nlfdWBZFNWgRb
1C5HPchmLYLk3ad9n5f+7y4trjVH5GV3kq1ahHqkn+o+S1ZwKN1bXNnYQFZy
0JyvLbOrJftyeKsk+6BPPjmIw50/7o8IlMjgsOCl7mXZVrKagzDa/0wbczyH
ot72BAuzhsPd1L+TTyaTMzio/QZu/xBDNnB4uH1m5L0lZCOHrFuRX7TOJNdx
aM6bb4n0JZs4DIxTPVK5ks0cKs577To1VEL9HK549fXWPyBbh+/vL/lqcidZ
wUO1tj7ZyUxW8pjX9JcU/yvZlwevavxo6hFyEI+5Dvs2rSong0fjtsUd1mKy
mkeA+6aMhznkeB6tbS4x6jSyhofbnzWScis5g4fwrMIrMIls4JHonb+9LJZs
5BGmP+CQ+hm5jsfE753H5avIJh47E9fOHvUh2cwjc9D58cUZrP/VfWeGrk9h
/Twclg04zfNm/QLchCVdN8awfgGRK9/48oIT6xfg+OO1DTYF6xfw7r2nLzba
9lC/AI8nQwETrGS1gMuIGHK1kOMF6GcbK0O6yBoBq/UNn1ddI2cIaLvasSKy
hWwQIMWJlikXyUYByYfrt845Q64T0DitwdntBNkkYHpsmrLoCNksYNWyqMik
anKXgJOp979OLyNbBVydtHJBZylZIeLmiuM7visgK0VUD4RP3JhL9hWRKY9+
YcgkB4mIqznm/iSd9YsQXTM2F0usX0Tn2Fse27axfhGmLeJc/RbWL2JT5mlb
ywbWL8Kl8GFhVALrH96nqlw5cg3rF7ETLTmWVaxfxKXm1QWD0axfRMQ3djdD
lrP+4f0al+s1n7B+EYobk5XhoaxfhGeMndPoRaxfQmJHyBrbAtYvob7p7UPO
81m/BLvSedWqD1i/hCj/JMf9M1m/hEHDWr3/+6xfgtW+oO/sdNYv4WB0j09W
AOuXEBKf2b1xMuuXUNaWN2uzH+uXcKKg35ozgfVL8MmePb7Ji/VLWCRMq/Ye
z/olVIZfrM0dx/olnAu2BXu6s34JXjVh0b+4sX4JPYGX3uFdWb+M9taOm2Fv
sn4Z9oMD+2Y4s34ZdTnrje85sX4Z5zWzfEJGsX4Z67p7YtY7sH4Zv/+8obB0
BOuXoV9XMbXbjvXL2J+2J26xgvXLeOBfa+/5cjf1yyi7bZzz/AXZKMOt5m6E
ZZBcJ+PjpvY7Hc/JJhkureZjHc/IZhmBPR6b7zwld8koj2s5bLORrTIOmdox
hlmhw43tRy8H/0tW6nAhK8V1zROyrw7thl1ncx+Tg3T4J9r607kBMnSoTmlO
H8ms1kE/9lvHiH5yvA5XYvMdi/rIGh3Klx5YanlEztBBa6g9HmrdvfA/oREz
sw==
          "]]}}}, {{}, {}}}, {{}, {{{
         Directive[
          PointSize[0.009166666666666668], 
          AbsoluteThickness[1.6], 
          RGBColor[0, 
           NCache[
            Rational[2, 3], 0.6666666666666666], 0]], 
         GeometricTransformationBox[
          TagBox[
           InsetBox["#", {0., 0.}], "InsetString"], CompressedData["
1:eJw1z39M1HUcx/FLFrkkuGpDnAInGzqcDZwrI5e8FAVmKCdQCzg4ZKNSMM92
358k3pYRP2RwgsjvMDV/MPQENsEbcgfEWILyYx4Fdh4SR2AUWGgEYbf6vL/b
94/n3t/39/N5rE87GpvuplAo0l3vC653hYI9dXpEKJ+P1A8Whf3XJj2Oe99K
yJljbdHj3g/qirhVxf93vx6FW6u3JIyzuUMPTfuk+mo161k98rvW+cyeY63g
sK97fGZDK2slh/1ftH+4XMhaxcE99HZebS/rEA5PAy0d03Q+XPvaqMHrvux8
NYeNttfTFt5lnerqwQemkZ2sdRzyC/PL/aNYGzgkVe743l3NupjDpmfnKy+n
sa7jEL/XslU6wdrEocnS8lF1AWsLh/YbPp2WOvJzyJobylxTxdrB4ZPL78U+
1rOe5dCTER+uSWKt4DE3MpEkH2Gt5JGltr9Z/ilrFY/eku12Pe2H8Ej39PZ5
JYc1eOT6GweSJfLz6NR5jYYeID8PN8/PqmKzyM9jwTFfr6V9A4+gBGHl+2fJ
z8Oa+FJuDN2/jkdV4y37/hvk59F9ZsdO3Xny82hcvLikLSc/j8djT46vbiI/
j4mIwGHPfvLzuMNfOTY1Tn4B3ao+D+sc+QVcsCUajMvkF+C8lvfwpxeNzC8g
PiBy8eRf5Bewa3O0r3UVm6sFJLstzZ9Wsk4VsPFg3tOOYNY6AdblvkbNNtYG
AaWHX57S7mFdLCBoi219SATrOgHHJq18Qzhrk4CyPQMHV+xmbRGQlz3jF6ph
3S8gNiBw1HGYtUPA6Bt7u3r1rGcFrOGfnWo+xVohotXo5df2FWulCFke6fwg
l7VKRPmyNgNG8ovIGAi+W1HGGiKG6ydXHKogv4i7zomzY6XkF9Fz36spp5L8
Ino7zukyaW4QoSxy438pIr8IX/PulrgS8otoH/q4x1ZDfhFXapu/NF4ivwju
0BFn3HXyi3DWZG3waiW/iH+6Jj8Pv0l+1/7VReV3TeSXcCHRFhnfQn4J+9pG
ivzN5JeQLS0WnLaQX4J+bWTYtz3kl9A+WfC71kZ+Cf6JU3nWIfJLuGN+e+ab
AfJLcDe8M7owTH4JTvWmXQ0PyC/h67aV/ImH5JdQk5JcETNKfgm3o9Iqqh3k
l9B3f3Wpxk5+CetmhsNO/kh+CZfMB2rt9P2sBG77c7HkZ/LLCGi85v7HGPll
BFVnRQ/RXCWjN3uzOXia/DKSNWPJKZPkl7Hcn+z35yPyy3jtrbKGtXReqozm
FFVaDP1PJ+NR4qvRqU7yy8i135syT5BfRsz0zRThN/LL0G/zWPb+lfwyAgWv
8Ra6j0WGh+lik8/f5Hftm+aLHUvkl/EkM99+1DX/F0kxF3s=
          
          "]]}}}, {{}, {}}}, {{}, {{{}, {}, {
         Hue[0.67, 0.6, 0.6], 
         Directive[
          PointSize[
           NCache[
            Rational[1, 72], 0.013888888888888888`]], 
          AbsoluteThickness[1.6], 
          RGBColor[0, 
           NCache[
            Rational[2, 3], 0.6666666666666666], 0]], 
         LineBox[CompressedData["
1:eJw90n9M1HUcx/EbockP6TASwjMPyjCFcfxwDCbymjlSMkBYOqH0PGZBhdzB
fX9enBezli7WoVhCAeeMRhBwNRKGZGAgJgyuO5AyFtQfUJR4/AiKRUSu9+e7
fffdY9/vPt/3c59PiK4g44SHQqEoWL3/e96/bEZsvBkzsce/LOm+7UZ4+7it
fyr/d6cR04mL+VfJDiN6ao5nnyGPG/GgcbDpJNltROTsqZfzyQoOI7Pdba+R
lRwS26QiZjWHW2n+HLOGQ9IZ8SNmcBiObbnHnM7hcLcyha2v5ZAz2VXPrOdw
J+I7HzaPhcNCmZjHbOUQkpXcxWzjMJQ+519AtnNYH3A3i7mTQ9PuT9Y9z/o5
OHtGzk4+RP0cRhMyFwbIbg4Js/W3BskKHqPli9cdZCUPlafZ+S1ZzcPSEnnP
SdbwMNzW+A+RweNIfmH0MDmdx+Az+uFCspZHZntG0gaynsd8ylJ3qx/183h/
KNYzh2zl0btY8pJzPfWvztctBe0i23k0h7pKGn2pn8fFV4vWppEdPIJ6dhdr
yOM81nSnPhdAdvOI0Z3at+RD/QIyA2P2/kxWCqguNyTvpO/VAuZnvrSw+TQC
jvbHVY+zfgFF8WtXmNMFtGT9fugn1i+g5LMTlU/S+dULmIyrDIt4mPoF1FYa
vl4JoH4By431ey9vpH4Bfy9vVauCqF9A+GVl/slHqV/AVHj7r1XB1C8gfo1L
0bSJ+gWEZo4NXFJRvwDOciXs9c3UL6LfOPNB0mPUL6LUFmWeJqtF/PXVqdTz
9L1GhPZaxgENrQ8RW1E+56L50kV0qD6NMtP8WhHepS8MPfsI9Yt4092x30Dv
LSKaVTkR1kDqF1E1HlVVR+vZRPQYVK3t1GsXMWELrLhBvZ0iEg2+x/tpHoeI
6wt94f3UOy7CT+cZfIPmd4swh8Ylt1OfQsKddfaBui3UL+HgoWJHmZr6JYTV
5uZyIdQvYaDC/XlmKPVL0B14uj/8ceqX0J4d71A8Qf0Skkec1mCyXsIXu3wb
tpEtEq61/RC3k2yVELnyoQ5km4Ql+Z+DKWS7hLsWy7ZMcqeEkP2TntlkhwT9
A5c8dORxCfMJIQm5ZLcEr5rornyyQsaRCDQUkpUyXDXveQlktYy5qerfZLJG
xoXTG46ZyZDhDtquf4OcLqNuT+9Tp1m/jOm+igtvsX4ZV9zoeJv1y/Dzy6s9
y/plJGyZOPwO65fxyrG+70tZv4ybL1o077J+GcXfuLRW1i9jU6xvQRnrl7HD
Y/HoOdYvY+LqHzHnWb8JvVNeM8xKE0Ybxi6Ws34TNv9iXoxm/SbkpZpvN9J+
w4R9acvT29n+m/BjqxBXT+dDa8KY97mPd5D1JuQ6g2Ka6TxZVv8/v+KKXfW/
HKgF7g==
          "]]}}}, {{}, {}}}, {{}, {{{
         Directive[
          PointSize[0.009166666666666668], 
          AbsoluteThickness[1.6], 
          RGBColor[1, 0, 0]], 
         GeometricTransformationBox[
          TagBox[
           InsetBox["*", {0., 0.}], "InsetString"], CompressedData["
1:eJw1z39M1AUYx/GDE0OxeRhqEqszaDkYcEERYsEH5FQc2YVLWAJeBEIBds37
/rTJLelASDgEFPGkAwSyCHFCmobcmBCEzDPGz2DcEYuGP7hBkekpsXx8tueP
11/P896Y8mlcmlQikaQtrdPSOktoTFpc+OGRNO3Hhoj/3ayFtSdqKv0Q2axF
WNSZ+EchZIsWVw7+bHd2I1u1uLqlpkA6Xv/Edi30o2+yO5rJEgaho+erCo+R
ZQy6pJ4dUclkOYNSeeY7i95kBYO82ZONxfa6JwaD0RPtuf7XySoG6zf5am1N
ZDWD9gVr3ZEysobBMl1bfwBD1i3dS0rCYDTZwMD+vq3+7eVkE4M7LdWrfH85
S/0McnatfuZvA9nMIL68JvdCOtnCoNE26KjdRrYyiHmhsnONF9m+9L+j0K/q
j1rqZ1EyEjqzu4ksYyEtmKpsyCLLWXyZlNsUG0xWsFiX1XLPf7GG+lnsDSic
fzBMVrGIu2i2JrSQ1SyKSu85T3xF1rDIT1M5ee4n61j4tn+7t0NBNrDov3P9
c3dXsolFYFfrrYbpaupnsTrcZbiyh2xe+kfmcdv4PdnCYuOkq3NWBdnKYjGt
55aFJ9tZbNqjz4iMI0s4hOc398W8TpZxKFI3OiZfJMs59LV+03rflazgEM1u
nX1uzkT9HL7Y0fjaaRtZxaHmyOOBgS6ymsP8Mu3k5kayhoP70cyXDMfJOg76
rOP6mByygUP/fQ/lus/IJg6X+ZqZD1PJzRziL1+VpCaSzRzWXLyxtmE32cJh
18369SGxZCsHR3jCzYrNZDuH0fLvfA6/Spbw8Ok+1O/3PFnGQzkxvyLIjSzn
EWFWviuTkhU8eqXGT/RTX1M/j2TdY/fUbrKKx6U9YSnbzpPVPOqKDcPz5WQN
D//ZyaJTeWQdD8lPxpQYlmzg4RX9e1dcBtnE48+mwLsdO8nNPISP5g77BpHN
PFb+tvXo+AayhcfY/jdmX1lJtvK4Gz+Qr/y3ivp5DEYapCM2skSAqe1kSJuF
LBPwsdFn6L0WslxAj8vCy/4mskJAwWJC/r5cMgQEhWdUOx0gqwSUbFd0OPaR
1QKmlPZMp1iyRkDh7aiwkLfIOgGT9Xmxgd5kg4AF43zdrBvZJMCj8GBx2NwZ
6hfQfU12rHeEbBbw0DpeEtRJtgi4MqBcqz1Htgq4lNy3xaeEbBegZ2tntBVk
iYh/bmSVOgxkmYih4N4Jl2yyXITziWDRO5GsEBGaFxZu20mGiAd+s5HRW8kq
EQ9zGrNVgWS1iPQSXfa0D1kj4uwHqrFOT7JOxLm6mmsebmSDiPZVgWP+K8gm
EQ0b4l3LnrpZxLS/Lke//Gm/iL8CRn+1nzZSv4iUxGe9hvRkq4jU9u1lpw4Y
I/4DiJ0F5A==
          "]]}}}, {{}, {}}}, {{}, {{{}, {}, {
         Hue[0.67, 0.6, 0.6], 
         Directive[
          PointSize[
           NCache[
            Rational[1, 72], 0.013888888888888888`]], 
          AbsoluteThickness[1.6], 
          RGBColor[1, 0, 0]], 
         LineBox[CompressedData["
1:eJw1z39szHccx/FDDdM116VotrAbrQpbe6VDp9yrqV+juBhpRUfTaCvIerjv
z1O7svoxzPmVmf66/k5X5UKx/tAeFXR+XYsOJc6PtTW/DqvRBjNe/STvfPL4
55338/OElNmJ3TUaTcrb+f9/9+xmDPlq4Zwj7mLDOzvM8Nv7LPR0Ie0048dP
asoDltMuM/L6bXRmjKHdZpT+E+I5+LrovT1mzOrVFNbcQGsEJMeVfX0zm9YK
uHPN33fmUlonoGhmQFDiWFovYHp+e8GwD2gICJUyFmZeKnxv49t99uyrdfl0
vIBNjcuu31xBmwS8+qvyeaSBtgp4UhNxyMebtgmo0KybkHK14L3tAiqn7YhK
L6YdAr4Yo/9wmUg7BTxMio0Jn0y7BLSFzI143Z92C1i531R/qi2f/QJy3H1L
cqpojQi/j04Ubt5Ka0VELggctGMRrRORZ6y7VD2O1ouYF3G5zepHQ0TOBsOL
Hx7lsV/E3X4tczrr6XgR+y5kbAgupk0iDJ3hDaPTaauIWPuSKb6LaJuIyR5D
W2UUbReRpZ2zWx9AO0QkeJxDU3rSThGebM+sla257Bdx9NhkZ/gftFvEb635
/WvLaI+Iip11LW+20RoJm14KVS9EWiuh94LD/kVxtE6CPiYn1SuK1kuIeDg+
STuchgTcmjjjpC9tlNA0NbdscIed/RL6Vj3pMfgObZKwPvrWBedZ2irB59fk
XZ2HaZuEsgGPb5zPpe0S6p8lhI/ZQjve3pMbaAhVaKeEfnFPfq5IpF0SltTm
N5ydTbsldOxsr0gG7ZFQ0/FZz/XBtEaG4kmxBA2ktTKuxdR7JnnTOhk9XGE/
1fybw34Z3f3T6t1/0pAxP6x224PfaaOM/bbYx8176HgZZ76f26cklTbJSLXc
Xrd8IW2VcWW6JTkikrbJONf7YNZ3gbRdxuNPrcfietEOGdY+PieK72ezX4Zl
6JmorQ20S8aqwqCmjkraLeN49NLmIYW0R4bjYmOdl43WKPjmysnnW1Raq6Cl
9O95rUm0TkHa6NVN976l9QqmRI+cYoukoeD+1dWFl0Noo4L+e7b3OTSIjlew
Nu1CeoAPbVLwZtXNkPJXWexXMC4vb0LpA9qmIGZNTnTgddquYGj7kYxBZ2mH
AnOd37od1bRTga3b0VRrGe1SsBcjvG9n024Fu1+6G8pttEdByOYX6e1raI2K
aUGH2+0CrVXR0TLAq3wxrVPxsSmxZEQcrVcxelrtUy8jDRW5Yfu6jZ9IG1Xc
LT3Qt2EsHa/iVOOleTVf0iYV8++HTe0+pKtfRfbGzEl7/Lv6Vawp0F5c69PV
ryK4eNHaaq+ufhXD7Oc7Ijsz2a/CXrLqke9T2qViRd6IgOH3aLeK0Bm1yze4
aY+Kc63N1cOv0BoLOqendfi4aK0FiUXFwaNO0zoLjrtuLN3lpPUWHI291ziq
goYFsyMWb/c+QBstGJlgbhlYSsdbkH9xqn9SAW2ywFPVlnoni7ZaoNGfVnb+
kmn4D8zlQCE=
          "]]}}}, {{}, {}}}, {{}, {{{
         Directive[
          PointSize[0.009166666666666668], 
          AbsoluteThickness[1.6], 
          RGBColor[0.6, 0.4, 0.2]], 
         GeometricTransformationBox[
          TagBox[
           InsetBox["\[FilledDiamond]", {0., 0.}], 
           "InsetString"], CompressedData["
1:eJxd1H9M1HUcx/Evx0IdaHcaiC7xEjVToUvNViG8VDQ8ZQFbUYBgNFQ2lKPu
8/n+QPHcdI4Y501+JE26y4zEmTC2smFTtC2yEM6C4EKOY9qkFnAzmQJpsfq8
//l+t88fz30+330+j31/PJNfnFEQKklSwfQImR4GSVweO4bKm47/vMCV9F83
2+EaSnixdrHoNjuWrNjy51SUaK8dNZM5u8/1Hv+/A7oO2nHlfsAyvFG0xDA/
PC/mllW0kcHQ+VnCeYdoM0OZhIm686ItDPOu3TvSPSIaDN7Sr1O3S2L/NIbD
JRX1eY/F/C6GdfLWsqxLom0MCXmZRevsoh0MNS2N1k6DuN/FUNI9GHXzVzHv
YZhz/WxOeyT5GSqijh3la8jPkBxcy5N2iPVehhPLT/R/v4r8DNHjMX/7bzuF
n2FJg+VJ0z3REkdwU8ZAoku0keNGccL4O49FmzkKduanX3iC/LoGR+im6EeV
74v1aRxN+wbiKw+J3sXxxcP9O+LeFm3j6KufcfThu6IdHONLRyMm80W7OGZj
onCySbSHY5E/JVCcLLpZ120cuxvMe63bRHs5NqeP9SYaRQc4lqZcLhul/YMc
VhY7tzuD/DLib7vmGbPIr2uzDL8ztiB6hWiLjDHTh6G2WaIhY0Pd8MoLVeSX
8Vb9AZ7oIb+M8SOhkR9R22R8UsPCn2olv65dMl7PfG7ve07yy0hcdTfmYhH5
Zcx/7YDffZD8Mva9UWha00h+GU8nL+u61EF+GXU9MyO+7SO/riUFrSlhD25U
kl/BB4deGOlvIb+C+PCBYfN18iu42x5o9vWSX8HmBsMrdWPkV/DmNwurW4Pk
17VN1w4FfblfZdfeIr+Cl0/uR84Q+RVUHlvua/qD/ArWR571998nv4KV7uyi
gRHy6zowvZ9pe8nGn8ivILqrfEYxfQ+Sit97UtOv3iG/io7YvyamRsmvwrLh
FCvzk396fdVaxUjng67TVJh8hf7cH8mvojPObx+k52FTMRiRGxLiJb+KOJ87
zNROfhXr+xdZy6k9Kr6skBeWXiW/rttUuHsdY6sbyK/Ch1kHq86QX4Xnu5vd
n58kv4qpubZ/Ok6RX8PMnsW5y06TX8Pzpy9mJtWQX9cWDX532G8L6P2DhgAf
YWdKya/h8p7S0RCF/Brir1VHRdL/wabhh3OHf+li5NcwO+3KnhaZ/Lr2aLhj
eBSXvpP8GqrnZDk/zia/hle3tRS+RO3VYKj91MhTya+h0fvsg9VbnEn/Al32
+Ks=
          "]]}}}, {{}, {}}}, {{}, {{{}, {}, {
         Hue[0.67, 0.6, 0.6], 
         Directive[
          PointSize[
           NCache[
            Rational[1, 72], 0.013888888888888888`]], 
          AbsoluteThickness[1.6], 
          RGBColor[0.6, 0.4, 0.2]], 
         LineBox[CompressedData["
1:eJw9z39Q03Ucx/ElCCRqlDouf8QQyx+kwaWlhPqqGb80Qcw2wGKIGpge09v3
5+IEzkBDYVBKZ1NXKhCdOfyRiRY7FKwAnWEyE3WZhoNRy246vKzMPu+97973
vsfd+59n5IqC9FVDFApFwYP97z4ciwEXtSe3vTXeNP+hrQbsnBAxM244s80A
73pPwJh7lf/bboDQP/ubsivMTgOa2kI073YwewwYU/xpzaCNWcFh36o9pZ1H
mcM49PLza7wNzCoOm+PupBZYmGM4rJvaMHZuBTMe/CvKCrok5jQOrrEvh5Xl
M+s4BL15c/nZHGY9h1Vbm68mZzIXcag02mf60plNHJJOvBPsWMhs4XDD5Au+
tYDZyuHsjiOeZ+Yx2zhE/CVs+uBF6ucwSmuseDaW+jl4gyKue6ZRP4ebQ49k
XptE/TxK1AmX7zxF/Ty2ZOUtfuFJ6ufhOKyoNY+ifh5lf4RfnjKS+nncPVk/
cCmE+nkM6dDf+CKA+nkcnXqqo/bvCtbP4/hASVSSl7mIx6UVZn5JP7OJx8CX
4093/Mxs4aHfGJh81MFs5bEsq3BdkJ3ZxqPvuZGnT5xhtvO4ltgccr6Z2cnj
4N0Y1StfMXt43JhRpwxtZFYImPj08IgpDcxhAoZPcFdt38usEvD60LXu1F3M
MQKeqI4/t7SGGQKOzS2/v6uKOU2ARbydFb2VWSdg9LQ1v/tKqV9Ae8mcnoAS
6hewZ0j/yuRC6hdwnlO72kTqF1D6YfxNyUD9Ah7pDvBk66lfgNnbNelQPvUL
2P2Tr292LvUL0A/mjLq3nPoFxNnqijK01C8iNC5e/ZKG+kWkZD1vaUynfhH1
u91l76VRvwjtwiZzZyr1i1h6YXX8+cXUL2IgqrcplqwTMW9bomnkIuoXEZ3b
1V69kPpFbHd3S0IK9Yu47d53RUm2iBBKR3wXkUz9Ita6//T+mET9Isoig4ur
yHYRa8J+DUonO0Wow5dGh5M9Ilr6Gz9yJlK/BNP+in8OkMMkVL82XbmRrJLw
ieNSZiw5RgKU1sFhZEj4+nrxht4E6pcw55dxlW1knQT94dQJ9WS9hIutdb+V
k4sk/HBV5VhPNknIaLnVmEG2SGg9FKlRk60SNq5u2D+DbJPQp+orHEe2S/je
Yml5lOyUEG4+rh18lfolrCmNmtxHVsgYtvIzZQ85TEak/tzj58gqGd26Q4Gn
yDEyroe7eo6RIcNZlbflADlNhsuVf28vWSdDnZIe+TFZL0PYb/ZUk4tk5Clb
s8rJJhk9Z2ZpNpEtMnYmzHIUkq0y3oi6eEEg22QY2nvVG8h2GZ8X3xq/juyU
sSDHp8nz98u4r+kcyPX3G1EbWN+d7e83IjQ/+bHl/n4jvNmuCq2/34i3v52+
ZJm/34g27cQl6f5+I8QRse+n+vuNyJw8zrfI32/E5oO3d6T4+43Q8aNzkx74
X1yXI+c=
          "]]}}}, {{}, {}}}}, {
    PlotRange -> {{330, 430}, {0, 0.05}}, Frame -> True, FrameLabel -> {
       FormBox["\"Time (Days from Jan. 22, 2020)\"", TraditionalForm], 
       FormBox["\"Computed Case Fatality Rate\"", TraditionalForm]}, 
     PlotLabel -> 
     FormBox["\"Computed Case Fatality Rate vs. Time\"", TraditionalForm], 
     BaseStyle -> {FontSize -> 18}, ImageSize -> Full, DisplayFunction -> 
     Identity, DisplayFunction -> Identity, AspectRatio -> 
     NCache[GoldenRatio^(-1), 0.6180339887498948], Axes -> {True, True}, 
     AxesLabel -> {None, None}, 
     AxesOrigin -> {327.91666666666737`, 0.014252047015135575`}, 
     DisplayFunction :> Identity, Frame -> {{False, False}, {False, False}}, 
     FrameLabel -> {{None, None}, {None, None}}, 
     FrameTicks -> {{Automatic, Automatic}, {Automatic, Automatic}}, 
     GridLines -> {None, None}, GridLinesStyle -> Directive[
       GrayLevel[0.5, 0.4]], 
     Method -> {
      "OptimizePlotMarkers" -> True, "OptimizePlotMarkers" -> True, 
       "CoordinatesToolOptions" -> {"DisplayFunction" -> ({
           Identity[
            Part[#, 1]], 
           Identity[
            Part[#, 2]]}& ), "CopiedValueFunction" -> ({
           Identity[
            Part[#, 1]], 
           Identity[
            Part[#, 2]]}& )}}, 
     PlotRange -> {{327.91666666666737`, 430.}, {0.014252047015135575`, 
      0.02093655981121212}}, PlotRangeClipping -> True, 
     PlotRangePadding -> {{
        Scaled[0.02], 
        Scaled[0.02]}, {
        Scaled[0.05], 
        Scaled[0.05]}}, Ticks -> {Automatic, Automatic}}], 
   FormBox[
    FormBox[
     TemplateBox[{
      "\"Alabama\"", "\"Indiana\"", "\"Michigan\"", "\"Nevada\"", 
       "\"New York\"", "\"Washington\""}, "LineLegend", 
      DisplayFunction -> (FormBox[
        StyleBox[
         StyleBox[
          PaneBox[
           TagBox[
            GridBox[{{
               TagBox[
                GridBox[{{
                   GraphicsBox[{{
                    Directive[
                    EdgeForm[
                    Directive[
                    Opacity[0.3], 
                    GrayLevel[0]]], 
                    PointSize[0.5], 
                    AbsoluteThickness[1.6], 
                    RGBColor[0, 0, 1]], {
                    LineBox[{{0, 10}, {20, 10}}]}}, {
                    Directive[
                    EdgeForm[
                    Directive[
                    Opacity[0.3], 
                    GrayLevel[0]]], 
                    PointSize[0.5], 
                    AbsoluteThickness[1.6], 
                    RGBColor[0, 0, 1]], {
                    InsetBox[
                    FormBox[
                    StyleBox["\"x\"", 
                    Directive[
                    EdgeForm[
                    Directive[
                    Opacity[0.3], 
                    GrayLevel[0]]], 
                    PointSize[0.5], 
                    AbsoluteThickness[1.6], 
                    RGBColor[0, 0, 1]], FontSize -> 10, Italic, StripOnInput -> 
                    False], TraditionalForm], 
                    NCache[
                    Scaled[{
                    Rational[1, 2], 
                    Rational[1, 2]}], 
                    Scaled[{0.5, 0.5}]]]}}}, AspectRatio -> Full, 
                    ImageSize -> {20, 10}, PlotRangePadding -> None, 
                    ImagePadding -> Automatic, 
                    BaselinePosition -> (Scaled[0.1] -> Baseline)], #, 
                   GraphicsBox[{{
                    Directive[
                    EdgeForm[
                    Directive[
                    Opacity[0.3], 
                    GrayLevel[0]]], 
                    PointSize[0.5], 
                    AbsoluteThickness[1.6], 
                    RGBColor[1, 0.5, 0]], {
                    LineBox[{{0, 10}, {20, 10}}]}}, {
                    Directive[
                    EdgeForm[
                    Directive[
                    Opacity[0.3], 
                    GrayLevel[0]]], 
                    PointSize[0.5], 
                    AbsoluteThickness[1.6], 
                    RGBColor[1, 0.5, 0]], {
                    InsetBox[
                    FormBox[
                    StyleBox["\"+\"", 
                    Directive[
                    EdgeForm[
                    Directive[
                    Opacity[0.3], 
                    GrayLevel[0]]], 
                    PointSize[0.5], 
                    AbsoluteThickness[1.6], 
                    RGBColor[1, 0.5, 0]], FontSize -> 10, Plain, StripOnInput -> 
                    False], TraditionalForm], 
                    NCache[
                    Scaled[{
                    Rational[1, 2], 
                    Rational[1, 2]}], 
                    Scaled[{0.5, 0.5}]]]}}}, AspectRatio -> Full, 
                    ImageSize -> {20, 10}, PlotRangePadding -> None, 
                    ImagePadding -> Automatic, 
                    BaselinePosition -> (Scaled[0.1] -> Baseline)], #2, 
                   GraphicsBox[{{
                    Directive[
                    EdgeForm[
                    Directive[
                    Opacity[0.3], 
                    GrayLevel[0]]], 
                    PointSize[0.5], 
                    AbsoluteThickness[1.6], 
                    RGBColor[0.5, 0, 0.5]], {
                    LineBox[{{0, 10}, {20, 10}}]}}, {
                    Directive[
                    EdgeForm[
                    Directive[
                    Opacity[0.3], 
                    GrayLevel[0]]], 
                    PointSize[0.5], 
                    AbsoluteThickness[1.6], 
                    RGBColor[0.5, 0, 0.5]], {
                    InsetBox[
                    FormBox[
                    StyleBox["\"o\"", 
                    Directive[
                    EdgeForm[
                    Directive[
                    Opacity[0.3], 
                    GrayLevel[0]]], 
                    PointSize[0.5], 
                    AbsoluteThickness[1.6], 
                    RGBColor[0.5, 0, 0.5]], FontSize -> 10, Italic, 
                    StripOnInput -> False], TraditionalForm], 
                    NCache[
                    Scaled[{
                    Rational[1, 2], 
                    Rational[1, 2]}], 
                    Scaled[{0.5, 0.5}]]]}}}, AspectRatio -> Full, 
                    ImageSize -> {20, 10}, PlotRangePadding -> None, 
                    ImagePadding -> Automatic, 
                    BaselinePosition -> (Scaled[0.1] -> Baseline)], #3, 
                   GraphicsBox[{{
                    Directive[
                    EdgeForm[
                    Directive[
                    Opacity[0.3], 
                    GrayLevel[0]]], 
                    PointSize[0.5], 
                    AbsoluteThickness[1.6], 
                    RGBColor[0, 
                    NCache[
                    Rational[2, 3], 0.6666666666666666], 0]], {
                    LineBox[{{0, 10}, {20, 10}}]}}, {
                    Directive[
                    EdgeForm[
                    Directive[
                    Opacity[0.3], 
                    GrayLevel[0]]], 
                    PointSize[0.5], 
                    AbsoluteThickness[1.6], 
                    RGBColor[0, 
                    NCache[
                    Rational[2, 3], 0.6666666666666666], 0]], {
                    InsetBox[
                    FormBox[
                    StyleBox["\"#\"", 
                    Directive[
                    EdgeForm[
                    Directive[
                    Opacity[0.3], 
                    GrayLevel[0]]], 
                    PointSize[0.5], 
                    AbsoluteThickness[1.6], 
                    RGBColor[0, 
                    Rational[2, 3], 0]], FontSize -> 10, Plain, StripOnInput -> 
                    False], TraditionalForm], 
                    NCache[
                    Scaled[{
                    Rational[1, 2], 
                    Rational[1, 2]}], 
                    Scaled[{0.5, 0.5}]]]}}}, AspectRatio -> Full, 
                    ImageSize -> {20, 10}, PlotRangePadding -> None, 
                    ImagePadding -> Automatic, 
                    BaselinePosition -> (Scaled[0.1] -> Baseline)], #4}}, 
                 GridBoxAlignment -> {
                  "Columns" -> {Center, Left}, "Rows" -> {{Baseline}}}, 
                 AutoDelete -> False, 
                 GridBoxDividers -> {
                  "Columns" -> {{False}}, "Rows" -> {{False}}}, 
                 GridBoxItemSize -> {"Columns" -> {{All}}, "Rows" -> {{All}}},
                  GridBoxSpacings -> {"Columns" -> {{0.8, 0.5}}}], "Grid"]}, {
              
               TagBox[
                GridBox[{{
                   GraphicsBox[{{
                    Directive[
                    EdgeForm[
                    Directive[
                    Opacity[0.3], 
                    GrayLevel[0]]], 
                    PointSize[0.5], 
                    AbsoluteThickness[1.6], 
                    RGBColor[1, 0, 0]], {
                    LineBox[{{0, 10}, {20, 10}}]}}, {
                    Directive[
                    EdgeForm[
                    Directive[
                    Opacity[0.3], 
                    GrayLevel[0]]], 
                    PointSize[0.5], 
                    AbsoluteThickness[1.6], 
                    RGBColor[1, 0, 0]], {
                    InsetBox[
                    FormBox[
                    StyleBox["\"*\"", 
                    Directive[
                    EdgeForm[
                    Directive[
                    Opacity[0.3], 
                    GrayLevel[0]]], 
                    PointSize[0.5], 
                    AbsoluteThickness[1.6], 
                    RGBColor[1, 0, 0]], FontSize -> 10, Plain, StripOnInput -> 
                    False], TraditionalForm], 
                    NCache[
                    Scaled[{
                    Rational[1, 2], 
                    Rational[1, 2]}], 
                    Scaled[{0.5, 0.5}]]]}}}, AspectRatio -> Full, 
                    ImageSize -> {20, 10}, PlotRangePadding -> None, 
                    ImagePadding -> Automatic, 
                    BaselinePosition -> (Scaled[0.1] -> Baseline)], #5, 
                   GraphicsBox[{{
                    Directive[
                    EdgeForm[
                    Directive[
                    Opacity[0.3], 
                    GrayLevel[0]]], 
                    PointSize[0.5], 
                    AbsoluteThickness[1.6], 
                    RGBColor[0.6, 0.4, 0.2]], {
                    LineBox[{{0, 10}, {20, 10}}]}}, {
                    Directive[
                    EdgeForm[
                    Directive[
                    Opacity[0.3], 
                    GrayLevel[0]]], 
                    PointSize[0.5], 
                    AbsoluteThickness[1.6], 
                    RGBColor[0.6, 0.4, 0.2]], {
                    InsetBox[
                    FormBox[
                    StyleBox["\"\[FilledDiamond]\"", 
                    Directive[
                    EdgeForm[
                    Directive[
                    Opacity[0.3], 
                    GrayLevel[0]]], 
                    PointSize[0.5], 
                    AbsoluteThickness[1.6], 
                    RGBColor[0.6, 0.4, 0.2]], FontSize -> 10, Plain, 
                    StripOnInput -> False], TraditionalForm], 
                    NCache[
                    Scaled[{
                    Rational[1, 2], 
                    Rational[1, 2]}], 
                    Scaled[{0.5, 0.5}]]]}}}, AspectRatio -> Full, 
                    ImageSize -> {20, 10}, PlotRangePadding -> None, 
                    ImagePadding -> Automatic, 
                    BaselinePosition -> (Scaled[0.1] -> Baseline)], #6}}, 
                 GridBoxAlignment -> {
                  "Columns" -> {Center, Left}, "Rows" -> {{Baseline}}}, 
                 AutoDelete -> False, 
                 GridBoxDividers -> {
                  "Columns" -> {{False}}, "Rows" -> {{False}}}, 
                 GridBoxItemSize -> {"Columns" -> {{All}}, "Rows" -> {{All}}},
                  GridBoxSpacings -> {"Columns" -> {{0.8, 0.5}}}], "Grid"]}}, 
             GridBoxAlignment -> {"Columns" -> {{Left}}, "Rows" -> {{Top}}}, 
             AutoDelete -> False, 
             GridBoxDividers -> {"Columns" -> {{None}}, "Rows" -> {{None}}}, 
             GridBoxItemSize -> {"Columns" -> {{All}}, "Rows" -> {{All}}}, 
             GridBoxSpacings -> {"Columns" -> {{0}}, "Rows" -> {{1}}}], 
            "Grid"], Alignment -> Left, AppearanceElements -> None, 
           ImageMargins -> {{5, 5}, {5, 5}}, ImageSizeAction -> 
           "ResizeToFit"], LineIndent -> 0, StripOnInput -> False], {
         FontFamily -> "Arial"}, Background -> Automatic, StripOnInput -> 
         False], TraditionalForm]& ), 
      InterpretationFunction :> (RowBox[{"LineLegend", "[", 
         RowBox[{
           RowBox[{"{", 
             RowBox[{
               
               TemplateBox[<|"color" -> RGBColor[0, 0, 1]|>, 
                "RGBColorSwatchTemplate"], ",", 
               
               TemplateBox[<|"color" -> RGBColor[1, 0.5, 0]|>, 
                "RGBColorSwatchTemplate"], ",", 
               
               TemplateBox[<|"color" -> RGBColor[0.5, 0, 0.5]|>, 
                "RGBColorSwatchTemplate"], ",", 
               TemplateBox[<|"color" -> RGBColor[0, 
                   Rational[2, 3], 0]|>, "RGBColorSwatchTemplate"], ",", 
               
               TemplateBox[<|"color" -> RGBColor[1, 0, 0]|>, 
                "RGBColorSwatchTemplate"], ",", 
               
               TemplateBox[<|"color" -> RGBColor[0.6, 0.4, 0.2]|>, 
                "RGBColorSwatchTemplate"]}], "}"}], ",", 
           RowBox[{"{", 
             RowBox[{#, ",", #2, ",", #3, ",", #4, ",", #5, ",", #6}], "}"}], 
           ",", 
           RowBox[{"LegendMarkers", "\[Rule]", 
             RowBox[{"{", 
               
               RowBox[{
                "\"x\"", ",", "\"+\"", ",", "\"o\"", ",", "\"#\"", ",", 
                 "\"*\"", ",", "\"\[FilledDiamond]\""}], "}"}]}], ",", 
           RowBox[{"LegendLayout", "\[Rule]", "\"Row\""}]}], "]"}]& ), 
      Editable -> True], TraditionalForm], TraditionalForm]},
  "Legended",
  DisplayFunction->(GridBox[{{
      TagBox[
       ItemBox[
        PaneBox[
         TagBox[#, "SkipImageSizeLevel"], Alignment -> {Center, Baseline}, 
         BaselinePosition -> Baseline], DefaultBaseStyle -> "Labeled"], 
       "SkipImageSizeLevel"]}, {
      ItemBox[#2, DefaultBaseStyle -> "LabeledLabel"]}}, 
    GridBoxAlignment -> {"Columns" -> {{Center}}, "Rows" -> {{Center}}}, 
    AutoDelete -> False, GridBoxItemSize -> Automatic, 
    BaselinePosition -> {1, 1}]& ),
  Editable->True,
  InterpretationFunction->(RowBox[{"Legended", "[", 
     RowBox[{#, ",", 
       RowBox[{"Placed", "[", 
         RowBox[{#2, ",", "Below"}], "]"}]}], "]"}]& )]], "Output",
 CellChangeTimes->{{3.827934848458596*^9, 3.82793486601108*^9}, {
   3.827934912998624*^9, 3.8279350240302134`*^9}, {3.827935056979988*^9, 
   3.827935068982058*^9}, 3.827935105441321*^9, 3.827935155351334*^9, 
   3.827935236059287*^9, {3.827935279405398*^9, 3.827935304541581*^9}, 
   3.8279353347319603`*^9, 3.8279353671484537`*^9, {3.8279354036633587`*^9, 
   3.827935426524906*^9}, 3.827949676608534*^9, 3.827949976485779*^9, 
   3.82802085617867*^9, 3.8573736577252083`*^9, 3.857484380686776*^9, 
   3.8672472012356977`*^9, 3.867335732908256*^9, 3.8674257758142557`*^9, 
   3.867426398758925*^9, 3.867492931760766*^9, 3.867579465807832*^9, 
   3.867679062049371*^9, 3.867921661499633*^9},
 CellLabel->"Out[43]=",ExpressionUUID->"a0b9d451-5e57-4a7e-8826-6f273f3a3201"]
}, Open  ]],

Cell[BoxData[
 RowBox[{
  RowBox[{"(*", 
   RowBox[{
   "Uncomment", " ", "below", " ", "to", " ", "save", " ", "the", " ", 
    "picture"}], "*)"}], "\[IndentingNewLine]", 
  RowBox[{"(*", 
   RowBox[{"Export", "[", 
    RowBox[{"\"\<~/Desktop/StatePlot.png\>\"", ",", "%", ",", 
     RowBox[{"ImageResolution", "\[Rule]", "300"}]}], "]"}], 
   "*)"}]}]], "Input",
 CellChangeTimes->{{3.827949683429839*^9, 3.827949698800297*^9}, 
   3.857373664068397*^9, {3.867247223247757*^9, 3.8672472390506887`*^9}},
 CellLabel->"In[44]:=",ExpressionUUID->"3f6b43f3-f5ca-4b93-84fb-9546dc948e1d"]
}, Open  ]],

Cell[CellGroupData[{

Cell["Whole US Estimation", "Subsection",
 CellChangeTimes->{{3.827934653615795*^9, 
  3.827934656708679*^9}},ExpressionUUID->"bfc6100c-1093-453c-8b30-\
bfbabee0347f"],

Cell[BoxData[
 RowBox[{"(*", 
  RowBox[{
  "Draw", " ", "a", " ", "picture", " ", "of", " ", "the", " ", "US", " ", 
   "case", " ", "fatality", " ", "rate", " ", "and", " ", "a", " ", "fit"}], 
  "*)"}]], "Input",
 CellChangeTimes->{{3.867247326979928*^9, 3.867247339830496*^9}},
 CellLabel->"In[45]:=",ExpressionUUID->"20f81ab1-e1f6-4a26-bc8f-698dec1ea39c"],

Cell[BoxData[
 RowBox[{
  RowBox[{"adjustedStatePredictions", "=", 
   RowBox[{"Association", "[", 
    RowBox[{"Map", "[", 
     RowBox[{
      RowBox[{"Function", "[", 
       RowBox[{
        RowBox[{"{", "kk", "}"}], ",", 
        RowBox[{"kk", "->", 
         RowBox[{
          RowBox[{"byStatePredictions", "[", "kk", "]"}], "*", 
          RowBox[{
           RowBox[{"QuantityMagnitude", "[", 
            RowBox[{"populations", "[", "kk", "]"}], "]"}], "/", 
           RowBox[{"QuantityMagnitude", "[", 
            RowBox[{"Total", "[", "populations", "]"}], "]"}]}]}]}]}], "]"}], 
      ",", "states"}], "]"}], "]"}]}], ";"}]], "Input",
 CellChangeTimes->{{3.827930799803361*^9, 3.8279308930078487`*^9}},
 CellLabel->"In[46]:=",ExpressionUUID->"03f5465b-8343-4af2-9814-c5708101e387"],

Cell[BoxData[
 RowBox[{
  RowBox[{"meanEstimator", "=", 
   RowBox[{"Transpose", "[", 
    RowBox[{"{", 
     RowBox[{
      RowBox[{"Table", "[", 
       RowBox[{"tt", ",", 
        RowBox[{"{", 
         RowBox[{"tt", ",", "330", ",", "500"}], "}"}]}], "]"}], ",", 
      RowBox[{"Map", "[", 
       RowBox[{"Mean", ",", 
        RowBox[{"Total", "[", "adjustedStatePredictions", "]"}]}], "]"}]}], 
     "}"}], "]"}]}], ";"}]], "Input",
 CellChangeTimes->{{3.8278661901345882`*^9, 3.827866331724469*^9}, {
  3.827866401850178*^9, 3.82786643765023*^9}, {3.8278666794402113`*^9, 
  3.8278666951640244`*^9}, {3.8278667611610727`*^9, 3.827866951203573*^9}, {
  3.827930694705553*^9, 3.8279307160169687`*^9}, {3.827931119588792*^9, 
  3.827931128159648*^9}, {3.827931209369294*^9, 3.8279312203705597`*^9}, {
  3.827931250418037*^9, 3.8279312577260017`*^9}, {3.82793134834089*^9, 
  3.8279313560124893`*^9}, {3.827931782032152*^9, 3.827931793475644*^9}},
 CellLabel->"In[47]:=",ExpressionUUID->"547e6701-3241-415a-95d1-786da8756232"],

Cell[BoxData[
 RowBox[{
  RowBox[{"medianEstimator", "=", 
   RowBox[{"Transpose", "[", 
    RowBox[{"{", 
     RowBox[{
      RowBox[{"Table", "[", 
       RowBox[{"tt", ",", 
        RowBox[{"{", 
         RowBox[{"tt", ",", "330", ",", "500"}], "}"}]}], "]"}], ",", 
      RowBox[{"Map", "[", 
       RowBox[{"Median", ",", 
        RowBox[{"Total", "[", "adjustedStatePredictions", "]"}]}], "]"}]}], 
     "}"}], "]"}]}], ";"}]], "Input",
 CellChangeTimes->{{3.827867102168153*^9, 3.8278671053706293`*^9}, {
  3.8279306969798517`*^9, 3.827930697057021*^9}, {3.827931136023634*^9, 
  3.82793114199135*^9}, {3.827931211259201*^9, 3.8279312218071012`*^9}, {
  3.827931252269527*^9, 3.8279312595734673`*^9}, {3.827931349421709*^9, 
  3.827931357532374*^9}, {3.8279317853126287`*^9, 3.8279317982988157`*^9}},
 CellLabel->"In[48]:=",ExpressionUUID->"7ae033b0-fb2d-46dd-bbc8-9e290561e326"],

Cell[BoxData[
 RowBox[{
  RowBox[{"minEstimator", "=", 
   RowBox[{"Transpose", "[", 
    RowBox[{"{", 
     RowBox[{
      RowBox[{"Table", "[", 
       RowBox[{"tt", ",", 
        RowBox[{"{", 
         RowBox[{"tt", ",", "330", ",", "500"}], "}"}]}], "]"}], ",", 
      RowBox[{"Map", "[", 
       RowBox[{"Min", ",", 
        RowBox[{"Total", "[", "adjustedStatePredictions", "]"}]}], "]"}]}], 
     "}"}], "]"}]}], ";"}]], "Input",
 CellChangeTimes->{{3.8278669675505943`*^9, 3.827866970587262*^9}, {
  3.82793069901341*^9, 3.827930699089136*^9}, {3.8279311448505907`*^9, 
  3.827931147030723*^9}, {3.827931212852131*^9, 3.827931260948015*^9}, {
  3.827931350987605*^9, 3.8279313592300797`*^9}, {3.82793178716877*^9, 
  3.827931800726245*^9}},
 CellLabel->"In[49]:=",ExpressionUUID->"4d0921f8-ae5f-4856-8bd2-a47a5903ff55"],

Cell[BoxData[
 RowBox[{
  RowBox[{"maxEstimator", "=", 
   RowBox[{"Transpose", "[", 
    RowBox[{"{", 
     RowBox[{
      RowBox[{"Table", "[", 
       RowBox[{"tt", ",", 
        RowBox[{"{", 
         RowBox[{"tt", ",", "330", ",", "500"}], "}"}]}], "]"}], ",", 
      RowBox[{"Map", "[", 
       RowBox[{"Max", ",", 
        RowBox[{"Total", "[", "adjustedStatePredictions", "]"}]}], "]"}]}], 
     "}"}], "]"}]}], ";"}]], "Input",
 CellChangeTimes->{{3.827866982009151*^9, 3.8278669854123707`*^9}, {
  3.827930700685885*^9, 3.827930700764145*^9}, {3.8279311492270117`*^9, 
  3.8279311515225277`*^9}, {3.8279312173831997`*^9, 3.8279312624273243`*^9}, {
  3.827931352540781*^9, 3.8279313606775227`*^9}, {3.827931788802875*^9, 
  3.827931804093338*^9}},
 CellLabel->"In[50]:=",ExpressionUUID->"4de2db36-f573-4127-b676-130c29e28fb4"],

Cell[BoxData[
 RowBox[{
  RowBox[{"usCFR", "=", 
   RowBox[{"N", "[", 
    RowBox[{
     RowBox[{"Total", "[", "shiftedPerDayDeaths", "]"}], "/", 
     RowBox[{"Total", "[", "shiftedPerDayTotals", "]"}]}], "]"}]}], 
  ";"}]], "Input",
 CellChangeTimes->{{3.827853489279805*^9, 3.827853546610764*^9}, 
   3.827853668744754*^9, 3.8278537779157953`*^9},
 CellLabel->"In[51]:=",ExpressionUUID->"9c2facc9-87e3-486d-9af6-39d3856fe4e5"],

Cell[BoxData[
 RowBox[{
  RowBox[{"tstart", "=", "250"}], ";"}]], "Input",
 CellChangeTimes->{{3.8278537256737547`*^9, 3.827853728534851*^9}},
 CellLabel->"In[52]:=",ExpressionUUID->"30ed26bd-6bfb-451a-a1fc-170eb6c93ed5"],

Cell[BoxData[
 RowBox[{
  RowBox[{"usFitCaseFatalityRates", "=", 
   RowBox[{"Transpose", "[", 
    RowBox[{"{", 
     RowBox[{
      RowBox[{"Table", "[", 
       RowBox[{"ii", ",", 
        RowBox[{"{", 
         RowBox[{"ii", ",", "tstart", ",", "totalLen"}], "}"}]}], "]"}], ",", 
      
      RowBox[{"usCFR", "[", 
       RowBox[{"[", 
        RowBox[{"tstart", ";;", "totalLen"}], "]"}], "]"}]}], "}"}], "]"}]}], 
  ";"}]], "Input",
 CellChangeTimes->{{3.8272210162791777`*^9, 3.8272210168633537`*^9}, {
  3.827221062056404*^9, 3.827221111090749*^9}, {3.827228486437533*^9, 
  3.8272284898499317`*^9}, {3.827765933539894*^9, 3.8277659358193893`*^9}, {
  3.827829592537704*^9, 3.827829597216411*^9}, {3.827853686179014*^9, 
  3.827853709799912*^9}},
 CellLabel->"In[53]:=",ExpressionUUID->"873028d4-118e-438f-b90f-979baef47604"],

Cell[BoxData[
 RowBox[{
  RowBox[{"usFit", "=", 
   RowBox[{"NonlinearModelFit", "[", 
    RowBox[{"usFitCaseFatalityRates", ",", 
     RowBox[{"{", 
      RowBox[{
       RowBox[{
        RowBox[{"(", 
         RowBox[{"1", "+", 
          RowBox[{"r", "*", 
           RowBox[{"Exp", "[", 
            RowBox[{
             RowBox[{"-", "b"}], "*", 
             RowBox[{"(", 
              RowBox[{"t", "-", "tstart"}], ")"}]}], "]"}]}]}], ")"}], "/", 
        RowBox[{"(", 
         RowBox[{"c", "+", 
          RowBox[{"s", "*", 
           RowBox[{"Exp", "[", 
            RowBox[{
             RowBox[{"-", "d"}], "*", 
             RowBox[{"(", 
              RowBox[{"t", "-", "tstart"}], ")"}]}], "]"}]}]}], ")"}]}], ",", 
       
       RowBox[{"b", "\[GreaterEqual]", "0"}], ",", 
       RowBox[{"d", "\[GreaterEqual]", "0"}], ",", "\[IndentingNewLine]", 
       RowBox[{"c", "\[GreaterEqual]", 
        RowBox[{"(", 
         RowBox[{"1", "/", 
          RowBox[{"Min", "[", 
           RowBox[{
            RowBox[{"Last", "[", "usCFR", "]"}], ",", 
            RowBox[{"Quantile", "[", 
             RowBox[{
              RowBox[{"usCFR", "[", 
               RowBox[{"[", 
                RowBox[{"tstart", ";;", "totalLen"}], "]"}], "]"}], ",", 
              "0.5"}], "]"}]}], "]"}]}], ")"}]}], ",", "\[IndentingNewLine]", 
       
       RowBox[{"r", "\[GreaterEqual]", "0"}], ",", 
       RowBox[{"s", "\[GreaterEqual]", "0"}]}], "}"}], ",", 
     RowBox[{"{", 
      RowBox[{"b", ",", "c", ",", "d", ",", "r", ",", "s"}], "}"}], ",", "t", 
     ",", 
     RowBox[{"Method", "\[Rule]", "\"\<NMinimize\>\""}]}], "]"}]}], 
  ";"}]], "Input",
 CellChangeTimes->{{3.8272273131828337`*^9, 3.827227322721096*^9}, {
   3.827227422404179*^9, 3.827227426822617*^9}, {3.82722749970504*^9, 
   3.827227511000708*^9}, {3.827227564076429*^9, 3.827227571140003*^9}, {
   3.827227798631193*^9, 3.827227811089842*^9}, {3.827227857050062*^9, 
   3.827227858069504*^9}, {3.8272280072806273`*^9, 3.827228025463645*^9}, {
   3.827228412240899*^9, 3.8272284238971643`*^9}, {3.8272285038951073`*^9, 
   3.827228505884816*^9}, {3.82723008159711*^9, 3.827230081742434*^9}, {
   3.8272308375403852`*^9, 3.8272308526408997`*^9}, {3.827237542165367*^9, 
   3.827237591219936*^9}, {3.827237637360372*^9, 3.827237717308572*^9}, {
   3.82723776018172*^9, 3.827237760714429*^9}, {3.827765914544785*^9, 
   3.827765991157177*^9}, {3.827766471410227*^9, 3.8277665229043694`*^9}, {
   3.827766617842924*^9, 3.827766647032195*^9}, 3.82776674064662*^9, {
   3.827766859696065*^9, 3.827766872982435*^9}, {3.827766916665841*^9, 
   3.827766920606895*^9}, {3.827829579451838*^9, 3.827829602604776*^9}, {
   3.8278297090618267`*^9, 3.8278297108384113`*^9}, {3.827832048242703*^9, 
   3.827832049381865*^9}, {3.8278435523306093`*^9, 3.827843563896249*^9}, {
   3.827853753029372*^9, 3.827853805796956*^9}},
 CellLabel->"In[54]:=",ExpressionUUID->"3c36b579-5d36-4b9c-a3c1-9eeda0d952ba"],

Cell[CellGroupData[{

Cell[BoxData["usFit"], "Input",
 CellChangeTimes->{{3.827853811833852*^9, 3.827853813679367*^9}},
 CellLabel->"In[55]:=",ExpressionUUID->"40e19be6-58df-4620-8933-6354dfc7590f"],

Cell[BoxData[
 TagBox[
  RowBox[{"FittedModel", "[", 
   TagBox[
    PanelBox[
     TagBox[
      FractionBox[
       RowBox[{"1", "+", 
        RowBox[{"17.188634398846315`", " ", 
         SuperscriptBox["\[ExponentialE]", 
          RowBox[{
           RowBox[{"-", "0.051805483080172965`"}], " ", 
           RowBox[{"(", 
            RowBox[{
             RowBox[{"-", "250"}], "+", "t"}], ")"}]}]]}]}], 
       RowBox[{"54.192978209150645`", "\[VeryThinSpace]", "+", 
        RowBox[{"552.0196539135003`", " ", 
         SuperscriptBox["\[ExponentialE]", 
          RowBox[{
           RowBox[{"-", "0.05204005722349316`"}], " ", 
           RowBox[{"(", 
            RowBox[{
             RowBox[{"-", "250"}], "+", "t"}], ")"}]}]]}]}]],
      Short[#, 2]& ],
     FrameMargins->5],
    Editable -> False], "]"}],
  InterpretTemplate[
  FittedModel[{
    "Nonlinear", {$CellContext`b -> 0.051805483080172965`, $CellContext`c -> 
      54.192978209150645`, $CellContext`d -> 
      0.05204005722349316, $CellContext`r -> 
      17.188634398846315`, $CellContext`s -> 
      552.0196539135003}, {{$CellContext`t}, {(1 + 
        E^(-$CellContext`b (-250 + $CellContext`t)) \
$CellContext`r)/($CellContext`c + 
       E^(-$CellContext`d (-250 + $CellContext`t)) $CellContext`s), \
$CellContext`b >= 0, $CellContext`d >= 0, $CellContext`c >= 
       53.841297159874024`, $CellContext`r >= 0, $CellContext`s >= 0}}}, {
    1}, {{250, 0.03014693653726003}, {251, 0.030072194125679602`}, {
     252, 0.02994563601141755}, {253, 0.02989217003739821}, {
     254, 0.029839754704866415`}, {255, 0.029733567215621187`}, {
     256, 0.029664114376127874`}, {257, 0.029624763063753286`}, {
     258, 0.02953371786118792}, {259, 0.02941953608776973}, {
     260, 0.02934305806184361}, {261, 0.0292683016515934}, {
     262, 0.02916916092726006}, {263, 0.02908591291246786}, {
     264, 0.029036626626633068`}, {265, 0.028939753235382913`}, {
     266, 0.02881534173905283}, {267, 0.02872039438322862}, {
     268, 0.02861715755449308}, {269, 0.028495775474113805`}, {
     270, 0.028428258676750903`}, {271, 0.0283676409231056}, {
     272, 0.02819436207492724}, {273, 0.028052828952277533`}, {
     274, 0.02802931287262443}, {275, 0.027908655769772233`}, {
     276, 0.02777525015536561}, {277, 0.02765132786747233}, {
     278, 0.027577392248410687`}, {279, 0.02742980051866476}, {
     280, 0.027279068930287077`}, {281, 0.027194842859948377`}, {
     282, 0.027078828123294183`}, {283, 0.026915732769781518`}, {
     284, 0.02678301103403626}, {285, 0.02662508803493934}, {
     286, 0.026465151203401108`}, {287, 0.026197812460356237`}, {
     288, 0.026091267388919676`}, {289, 0.02594317316522129}, {
     290, 0.025813069116893305`}, {291, 0.025678974858621487`}, {
     292, 0.025545780965919793`}, {293, 0.02534514020587673}, {
     294, 0.025107047442568448`}, {295, 0.024959135594552682`}, {
     296, 0.0247851905747082}, {297, 0.02450051442289021}, {
     298, 0.024267936668972853`}, {299, 0.024093239514269553`}, {
     300, 0.02383766214068464}, {301, 0.0236143614134758}, {
     302, 0.023481896599993887`}, {303, 0.023340047381352296`}, {
     304, 0.023200672551184846`}, {305, 0.02307930821518013}, {
     306, 0.022994951147773484`}, {307, 0.02278278415315456}, {
     308, 0.022595163348360113`}, {309, 0.022477708703271457`}, {
     310, 0.022527860055127684`}, {311, 0.02239935765073318}, {
     312, 0.022394208681114247`}, {313, 0.022343546836724435`}, {
     314, 0.022200046055940705`}, {315, 0.022018030600746065`}, {
     316, 0.021921529939176912`}, {317, 0.02183892846069587}, {
     318, 0.021727492311695962`}, {319, 0.021609309899757335`}, {
     320, 0.02152478935983897}, {321, 0.02136036478588341}, {
     322, 0.021174089781725004`}, {323, 0.021089230878810414`}, {
     324, 0.020996595780044217`}, {325, 0.020863785020649277`}, {
     326, 0.020670520606962662`}, {327, 0.020548765070166432`}, {
     328, 0.020395224766862185`}, {329, 0.020259829243800338`}, {
     330, 0.02017975190030119}, {331, 0.02011576563549007}, {
     332, 0.020023568854403574`}, {333, 0.01992853742852603}, {
     334, 0.01985950213591753}, {335, 0.019721144199842985`}, {
     336, 0.01962269464343397}, {337, 0.019578862778165385`}, {
     338, 0.01958567604800003}, {339, 0.019694483949627434`}, {
     340, 0.019675361200051165`}, {341, 0.019689492670452363`}, {
     342, 0.019615437191938215`}, {343, 0.019522129010648363`}, {
     344, 0.019517823554577724`}, {345, 0.019489439571642297`}, {
     346, 0.019537822034553586`}, {347, 0.019442112939840012`}, {
     348, 0.019411760399319054`}, {349, 0.01933017406800503}, {
     350, 0.01918709823867571}, {351, 0.019085875500483216`}, {
     352, 0.019044202022970694`}, {353, 0.018980409904371397`}, {
     354, 0.018928697378912777`}, {355, 0.01889786206755148}, {
     356, 0.018802502007366526`}, {357, 0.01870237653180567}, {
     358, 0.018690497453981127`}, {359, 0.018671159513150133`}, {
     360, 0.018649794324645624`}, {361, 0.018643665617480203`}, {
     362, 0.01862104740612032}, {363, 0.0185867216626354}, {
     364, 0.018535926649419263`}, {365, 0.01853910336748566}, {
     366, 0.01855080118599257}, {367, 0.018559060645005013`}, {
     368, 0.018577324400074535`}, {369, 0.018583887895883028`}, {
     370, 0.018526433393187665`}, {371, 0.018482320840642615`}, {
     372, 0.01849175584703669}, {373, 0.018499322723297445`}, {
     374, 0.018503164815074153`}, {375, 0.01851399417448438}, {
     376, 0.018518399983418633`}, {377, 0.018466265314891733`}, {
     378, 0.01842186474464548}, {379, 0.018402724426102947`}, {
     380, 0.01840757738709498}, {381, 0.018407659453221387`}, {
     382, 0.018435013252768324`}, {383, 0.01844046827812865}, {
     384, 0.018423858348895643`}, {385, 0.018407028944142034`}, {
     386, 0.01842608805398989}, {387, 0.018470652159305347`}, {
     388, 0.0184897772600924}, {389, 0.018507807583972698`}, {
     390, 0.0185188439914663}, {391, 0.018520881763088186`}, {
     392, 0.018534413671311506`}, {393, 0.018557729668331746`}, {
     394, 0.01860072673637952}, {395, 0.018616966179311228`}, {
     396, 0.018633061003980197`}, {397, 0.018648736222951292`}, {
     398, 0.018636082713097045`}, {399, 0.018614722193897003`}, {
     400, 0.01862931727766691}, {401, 0.018633793801745676`}, {
     402, 0.018638446158376655`}, {403, 0.018651495690105865`}, {
     404, 0.018679041284109518`}, {405, 0.01866099721956259}, {
     406, 0.018650057902580078`}, {407, 0.018647110103585652`}, {
     408, 0.018644104981501267`}, {409, 0.018657369169533294`}, {
     410, 0.018658000018743865`}, {411, 0.01865872807764691}, {
     412, 0.018645333358984238`}, {413, 0.01862771730139695}, {
     414, 0.018619824695051794`}, {415, 0.018629896399582187`}, {
     416, 0.01864419612154326}, {417, 0.01864863879432765}, {
     418, 0.018649739295844018`}, {419, 0.018631177920887233`}, {
     420, 0.01862095536410289}, {421, 0.018613326337313354`}, {
     422, 0.01861162185406337}, {423, 0.018608902565879847`}, {
     424, 0.018605634119623068`}, {425, 0.01860844674249149}, {
     426, 0.01858579120085664}, {427, 0.01856971885828397}, {
     428, 0.018543741253258715`}, {429, 0.018587597138276794`}, {
     430, 0.01857310378371166}}, 
    Function[Null, 
     Internal`LocalizedBlock[{$CellContext`b, $CellContext`c, $CellContext`d, \
$CellContext`r, $CellContext`s, $CellContext`t}, #], {HoldAll}]]& ],
  Editable->False,
  SelectWithContents->True,
  Selectable->True]], "Output",
 CellChangeTimes->{3.827853813939192*^9, 3.8573737123688583`*^9, 
  3.857466638876669*^9, 3.857484384196595*^9, 3.867247263894429*^9, 
  3.86733573429537*^9, 3.867425777037631*^9, 3.8674264065912733`*^9, 
  3.867492939505069*^9, 3.8675794764809427`*^9, 3.867679427310226*^9, 
  3.8677478141935873`*^9, 3.8679216669227858`*^9},
 CellLabel->"Out[55]=",ExpressionUUID->"1fb8c04d-0ed4-422b-aabb-102ece220d90"]
}, Open  ]],

Cell[CellGroupData[{

Cell[BoxData[
 RowBox[{"usFit", "[", "\"\<ParameterConfidenceIntervalTable\>\"", 
  "]"}]], "Input",
 CellChangeTimes->{{3.827853831872603*^9, 3.827853863787554*^9}},
 CellLabel->"In[56]:=",ExpressionUUID->"db9fdde3-704f-4421-84ab-a42467c5c60a"],

Cell[BoxData[
 TemplateBox[{
  "FittedModel", "constr", 
   "\"The property values \\!\\(\\*RowBox[{\\\"{\\\", \
\\\"\\\\\\\"ParameterConfidenceIntervalTable\\\\\\\"\\\", \\\"}\\\"}]\\) \
assume an unconstrained model. The results for these properties may not be \
valid, particularly if the fitted parameters are near a constraint \
boundary.\"", 2, 56, 1, 17072464825877464659, "Local"},
  "MessageTemplate"]], "Message", "MSG",
 CellChangeTimes->{{3.827853837203369*^9, 3.827853864441576*^9}, 
   3.857373712419467*^9, 3.857466638936303*^9, 3.857484384253087*^9, 
   3.8672472639396887`*^9, 3.867335734354033*^9, 3.867425777098598*^9, 
   3.8674264066118383`*^9, 3.867492939562354*^9, 3.8675794765399323`*^9, 
   3.867679427422504*^9, 3.867747814250352*^9, 3.867921666983021*^9},
 CellLabel->
  "During evaluation of \
In[56]:=",ExpressionUUID->"4955eb7c-b68f-46a3-9b74-cb3ca525855f"],

Cell[BoxData[
 StyleBox[
  TagBox[GridBox[{
     {"\<\"\"\>", "\<\"Estimate\"\>", "\<\"Standard Error\"\>", \
"\<\"Confidence Interval\"\>"},
     {"b", "0.051805483080172965`", "0.0011375286840298352`", 
      RowBox[{"{", 
       RowBox[{"0.049560531105238025`", ",", "0.054050435055107905`"}], "}"}]},
     {"c", "54.192978209150645`", "0.06761638308702862`", 
      RowBox[{"{", 
       RowBox[{"54.05953495195609`", ",", "54.3264214663452`"}], "}"}]},
     {"d", "0.05204005722349316`", "0.0008422245646961019`", 
      RowBox[{"{", 
       RowBox[{"0.05037789808289461`", ",", "0.05370221636409171`"}], "}"}]},
     {"r", "17.188634398846315`", "2.293036125645049`", 
      RowBox[{"{", 
       RowBox[{"12.663248752633457`", ",", "21.714020045059172`"}], "}"}]},
     {"s", "552.0196539135003`", "75.83331927258453`", 
      RowBox[{"{", 
       RowBox[{"402.3599905951594`", ",", "701.6793172318412`"}], "}"}]}
    },
    AutoDelete->False,
    GridBoxAlignment->{"Columns" -> {{Left}}, "Rows" -> {{Automatic}}},
    GridBoxDividers->{
     "ColumnsIndexed" -> {2 -> GrayLevel[0.7]}, 
      "RowsIndexed" -> {2 -> GrayLevel[0.7]}},
    GridBoxItemSize->{"Columns" -> {{Automatic}}, "Rows" -> {{Automatic}}},
    GridBoxSpacings->{
     "ColumnsIndexed" -> {2 -> 1}, "RowsIndexed" -> {2 -> 0.75}}],
   "Grid"], "DialogStyle",
  StripOnInput->False]], "Output",
 CellChangeTimes->{{3.827853837249831*^9, 3.827853864446587*^9}, 
   3.8573737124416313`*^9, 3.857466638969892*^9, 3.8574843842742033`*^9, 
   3.867247263969096*^9, 3.867335734374672*^9, 3.867425777120048*^9, 
   3.867426406620603*^9, 3.867492939593783*^9, 3.8675794765689507`*^9, 
   3.867679427451828*^9, 3.867747814280119*^9, 3.867921667008979*^9},
 CellLabel->"Out[56]=",ExpressionUUID->"521963c1-0f75-4f07-8db7-c5b119c2a825"]
}, Open  ]],

Cell[CellGroupData[{

Cell[BoxData[
 RowBox[{
  RowBox[{"(*", 
   RowBox[{
    RowBox[{"This", " ", "is", " ", "a", " ", "hand"}], "-", 
    RowBox[{
    "coded", " ", "asymptotic", " ", "case", " ", "fatality", " ", "rate", 
     " ", "interval", " ", "from", " ", "the", " ", "table", " ", 
     RowBox[{"above", ".", " ", 
      RowBox[{"It", "'"}]}], "s", " ", "consistent", " ", "with", " ", "the", 
     " ", "previous", " ", 
     RowBox[{"analysis", " ", "--"}], " ", "though", " ", "a", " ", "bit", 
     " ", "on", " ", "the", " ", "high", " ", 
     RowBox[{"side", "."}]}]}], "*)"}], "\[IndentingNewLine]", 
  RowBox[{"1", "/", 
   RowBox[{"{", 
    RowBox[{"54.05953495195609`", ",", "54.3264214663452`"}], 
    "}"}]}]}]], "Input",
 CellChangeTimes->{{3.827853872865053*^9, 3.8278538765483923`*^9}, {
  3.867247401447802*^9, 3.867247432957076*^9}},
 CellLabel->"In[57]:=",ExpressionUUID->"f08d9e2b-0076-4969-832e-579e171cba6b"],

Cell[BoxData[
 RowBox[{"{", 
  RowBox[{"0.01849812435287729`", ",", "0.018407249603574427`"}], 
  "}"}]], "Output",
 CellChangeTimes->{3.827853876857048*^9, 3.8573737125196257`*^9, 
  3.857466638975704*^9, 3.857484384279532*^9, 3.8673357343811007`*^9, 
  3.867425777127069*^9, 3.867426406627627*^9, 3.867492939598812*^9, 
  3.867579476574111*^9, 3.8676794274593887`*^9, 3.867747814285757*^9, 
  3.867921667014739*^9},
 CellLabel->"Out[57]=",ExpressionUUID->"abfc0357-70b7-44e8-b076-5b30d71bb9e0"]
}, Open  ]],

Cell[BoxData[""], "Input",
 CellChangeTimes->{{3.827934238601157*^9, 3.827934272035982*^9}},
 CellLabel->"In[58]:=",ExpressionUUID->"2eee904a-2e4a-457d-9bda-f27517f93fb4"],

Cell[CellGroupData[{

Cell[BoxData[
 RowBox[{"LineLegend", "[", 
  RowBox[{
   RowBox[{"{", 
    RowBox[{"Blue", ",", 
     RowBox[{"{", 
      RowBox[{"Red", ",", "Dashed"}], "}"}], ",", 
     RowBox[{"{", 
      RowBox[{"Black", ",", "Dashed"}], "}"}], ",", 
     RowBox[{"{", 
      RowBox[{"Gray", ",", "Dashed"}], "}"}]}], "}"}], ",", 
   RowBox[{"{", 
    RowBox[{
    "\"\<Computed CFR\>\"", ",", "\"\<Mean Estimator (Per State Data)\>\"", 
     ",", "\"\<Best Fit Line (US Data)\>\"", ",", 
     "\"\<Upper/Lower Fits (Per State Data)\>\""}], "}"}]}], "]"}]], "Input",
 CellChangeTimes->{{3.827934305578517*^9, 3.827934373153449*^9}},
 CellLabel->"In[59]:=",ExpressionUUID->"4a5d7138-0d56-41d2-b650-fce782bf0699"],

Cell[BoxData[
 TemplateBox[{
  "\"Computed CFR\"", "\"Mean Estimator (Per State Data)\"", 
   "\"Best Fit Line (US Data)\"", "\"Upper/Lower Fits (Per State Data)\""},
  "LineLegend",
  DisplayFunction->(StyleBox[
    StyleBox[
     PaneBox[
      TagBox[
       GridBox[{{
          TagBox[
           GridBox[{{
              GraphicsBox[{{
                 Directive[
                  EdgeForm[
                   Directive[
                    Opacity[0.3], 
                    GrayLevel[0]]], 
                  PointSize[0.5], 
                  AbsoluteThickness[1.6], 
                  RGBColor[0, 0, 1]], {
                  LineBox[{{0, 10}, {40, 10}}]}}, {
                 Directive[
                  EdgeForm[
                   Directive[
                    Opacity[0.3], 
                    GrayLevel[0]]], 
                  PointSize[0.5], 
                  AbsoluteThickness[1.6], 
                  RGBColor[0, 0, 1]], {}}}, AspectRatio -> Full, 
               ImageSize -> {40, 10}, PlotRangePadding -> None, ImagePadding -> 
               Automatic, BaselinePosition -> (Scaled[0.1] -> Baseline)], #}, {
              GraphicsBox[{{
                 Directive[
                  EdgeForm[
                   Directive[
                    Opacity[0.3], 
                    GrayLevel[0]]], 
                  PointSize[0.5], 
                  AbsoluteThickness[1.6], 
                  RGBColor[1, 0, 0], 
                  Dashing[{Small, Small}]], {
                  LineBox[{{0, 10}, {40, 10}}]}}, {
                 Directive[
                  EdgeForm[
                   Directive[
                    Opacity[0.3], 
                    GrayLevel[0]]], 
                  PointSize[0.5], 
                  AbsoluteThickness[1.6], 
                  RGBColor[1, 0, 0], 
                  Dashing[{Small, Small}]], {}}}, AspectRatio -> Full, 
               ImageSize -> {40, 10}, PlotRangePadding -> None, ImagePadding -> 
               Automatic, 
               BaselinePosition -> (Scaled[0.1] -> Baseline)], #2}, {
              GraphicsBox[{{
                 Directive[
                  EdgeForm[
                   Directive[
                    Opacity[0.3], 
                    GrayLevel[0]]], 
                  PointSize[0.5], 
                  AbsoluteThickness[1.6], 
                  GrayLevel[0], 
                  Dashing[{Small, Small}]], {
                  LineBox[{{0, 10}, {40, 10}}]}}, {
                 Directive[
                  EdgeForm[
                   Directive[
                    Opacity[0.3], 
                    GrayLevel[0]]], 
                  PointSize[0.5], 
                  AbsoluteThickness[1.6], 
                  GrayLevel[0], 
                  Dashing[{Small, Small}]], {}}}, AspectRatio -> Full, 
               ImageSize -> {40, 10}, PlotRangePadding -> None, ImagePadding -> 
               Automatic, 
               BaselinePosition -> (Scaled[0.1] -> Baseline)], #3}, {
              GraphicsBox[{{
                 Directive[
                  EdgeForm[
                   Directive[
                    Opacity[0.3], 
                    GrayLevel[0]]], 
                  PointSize[0.5], 
                  AbsoluteThickness[1.6], 
                  GrayLevel[0.5], 
                  Dashing[{Small, Small}]], {
                  LineBox[{{0, 10}, {40, 10}}]}}, {
                 Directive[
                  EdgeForm[
                   Directive[
                    Opacity[0.3], 
                    GrayLevel[0]]], 
                  PointSize[0.5], 
                  AbsoluteThickness[1.6], 
                  GrayLevel[0.5], 
                  Dashing[{Small, Small}]], {}}}, AspectRatio -> Full, 
               ImageSize -> {40, 10}, PlotRangePadding -> None, ImagePadding -> 
               Automatic, 
               BaselinePosition -> (Scaled[0.1] -> Baseline)], #4}}, 
            GridBoxAlignment -> {
             "Columns" -> {Center, Left}, "Rows" -> {{Baseline}}}, AutoDelete -> 
            False, 
            GridBoxDividers -> {"Columns" -> {{False}}, "Rows" -> {{False}}}, 
            GridBoxItemSize -> {"Columns" -> {{All}}, "Rows" -> {{All}}}, 
            GridBoxSpacings -> {"Columns" -> {{0.5}}, "Rows" -> {{0.8}}}], 
           "Grid"]}}, 
        GridBoxAlignment -> {"Columns" -> {{Left}}, "Rows" -> {{Top}}}, 
        AutoDelete -> False, 
        GridBoxItemSize -> {
         "Columns" -> {{Automatic}}, "Rows" -> {{Automatic}}}, 
        GridBoxSpacings -> {"Columns" -> {{1}}, "Rows" -> {{0}}}], "Grid"], 
      Alignment -> Left, AppearanceElements -> None, 
      ImageMargins -> {{5, 5}, {5, 5}}, ImageSizeAction -> "ResizeToFit"], 
     LineIndent -> 0, StripOnInput -> False], {FontFamily -> "Arial"}, 
    Background -> Automatic, StripOnInput -> False]& ),
  Editable->True,
  InterpretationFunction:>(RowBox[{"LineLegend", "[", 
     RowBox[{
       RowBox[{"{", 
         RowBox[{
           
           TemplateBox[<|"color" -> RGBColor[0, 0, 1]|>, 
            "RGBColorSwatchTemplate"], ",", 
           RowBox[{"{", 
             RowBox[{
               
               TemplateBox[<|"color" -> RGBColor[1, 0, 0]|>, 
                "RGBColorSwatchTemplate"], ",", 
               RowBox[{"Dashing", "[", 
                 RowBox[{"{", 
                   RowBox[{"Small", ",", "Small"}], "}"}], "]"}]}], "}"}], 
           ",", 
           RowBox[{"{", 
             RowBox[{
               
               TemplateBox[<|"color" -> GrayLevel[0]|>, 
                "GrayLevelColorSwatchTemplate"], ",", 
               RowBox[{"Dashing", "[", 
                 RowBox[{"{", 
                   RowBox[{"Small", ",", "Small"}], "}"}], "]"}]}], "}"}], 
           ",", 
           RowBox[{"{", 
             RowBox[{
               
               TemplateBox[<|"color" -> GrayLevel[0.5]|>, 
                "GrayLevelColorSwatchTemplate"], ",", 
               RowBox[{"Dashing", "[", 
                 RowBox[{"{", 
                   RowBox[{"Small", ",", "Small"}], "}"}], "]"}]}], "}"}]}], 
         "}"}], ",", 
       RowBox[{"{", 
         RowBox[{#, ",", #2, ",", #3, ",", #4}], "}"}]}], "]"}]& )]], "Output",\

 CellChangeTimes->{{3.8279342246364117`*^9, 3.827934259752036*^9}, {
   3.8279343005904093`*^9, 3.82793437387798*^9}, 3.857373712570292*^9, 
   3.857466639089046*^9, 3.8574843843231573`*^9, 3.867247277307081*^9, 
   3.867335734422147*^9, 3.8674257771473713`*^9, 3.867426406659012*^9, 
   3.8674929396310472`*^9, 3.8675794766018553`*^9, 3.867679427495425*^9, 
   3.867747814365921*^9, 3.86792166704954*^9},
 CellLabel->"Out[59]=",ExpressionUUID->"5e6d02f8-5cc8-4434-a7d3-fe3525bbe835"]
}, Open  ]],

Cell[CellGroupData[{

Cell[BoxData[
 RowBox[{"Legended", "[", 
  RowBox[{
   RowBox[{"Show", "[", 
    RowBox[{
     RowBox[{"ListLinePlot", "[", 
      RowBox[{"usCFR", ",", 
       RowBox[{"PlotStyle", "\[Rule]", 
        RowBox[{"{", 
         RowBox[{"Bold", ",", "Blue"}], "}"}]}]}], "]"}], ",", 
     RowBox[{"ListLinePlot", "[", 
      RowBox[{"meanEstimator", ",", 
       RowBox[{"PlotStyle", "\[Rule]", 
        RowBox[{"{", 
         RowBox[{"Red", ",", "Dashed"}], "}"}]}]}], "]"}], ",", 
     RowBox[{"ListLinePlot", "[", 
      RowBox[{"minEstimator", ",", 
       RowBox[{"PlotStyle", "\[Rule]", 
        RowBox[{"{", 
         RowBox[{"Gray", ",", "Dashed"}], "}"}]}]}], "]"}], ",", 
     RowBox[{"ListLinePlot", "[", 
      RowBox[{"maxEstimator", ",", 
       RowBox[{"PlotStyle", "\[Rule]", 
        RowBox[{"{", 
         RowBox[{"Gray", ",", "Dashed"}], "}"}]}]}], "]"}], ",", 
     RowBox[{"Plot", "[", 
      RowBox[{
       RowBox[{"Normal", "[", "usFit", "]"}], ",", 
       RowBox[{"{", 
        RowBox[{"t", ",", "250", ",", "500"}], "}"}], ",", 
       RowBox[{"PlotStyle", "\[Rule]", 
        RowBox[{"{", 
         RowBox[{"Dashed", ",", "Black"}], "}"}]}]}], "]"}], ",", 
     RowBox[{"Frame", "\[Rule]", "True"}], ",", 
     RowBox[{"PlotRange", "\[Rule]", 
      RowBox[{"{", 
       RowBox[{
        RowBox[{"{", 
         RowBox[{"250", ",", "500"}], "}"}], ",", 
        RowBox[{"{", 
         RowBox[{"0.015", ",", "0.035"}], "}"}]}], "}"}]}], ",", 
     "\[IndentingNewLine]", 
     RowBox[{"FrameLabel", "\[Rule]", 
      RowBox[{"{", 
       RowBox[{
       "\"\<Days from Jan. 22, 2020\>\"", ",", 
        "\"\<Computed Case Fatality Ratio\>\""}], "}"}]}], ",", 
     "\[IndentingNewLine]", 
     RowBox[{
     "PlotLabel", "\[Rule]", 
      "\"\<US Case Fatality Rate over Time (Days from Jan. 22, 2020)\>\""}], 
     ",", "\[IndentingNewLine]", 
     RowBox[{"BaseStyle", "\[Rule]", 
      RowBox[{"{", 
       RowBox[{"FontSize", "\[Rule]", "18"}], "}"}]}], ",", 
     "\[IndentingNewLine]", 
     RowBox[{"ImageSize", "\[Rule]", "Full"}]}], "\[IndentingNewLine]", "]"}],
    ",", 
   RowBox[{"Placed", "[", 
    RowBox[{
     RowBox[{"LineLegend", "[", 
      RowBox[{
       RowBox[{"{", 
        RowBox[{"Blue", ",", 
         RowBox[{"{", 
          RowBox[{"Red", ",", "Dashed"}], "}"}], ",", 
         RowBox[{"{", 
          RowBox[{"Black", ",", "Dashed"}], "}"}], ",", 
         RowBox[{"{", 
          RowBox[{"Gray", ",", "Dashed"}], "}"}]}], "}"}], ",", 
       RowBox[{"{", 
        RowBox[{
        "\"\<Computed CFR\>\"", ",", 
         "\"\<Mean Estimator (Per State Data)\>\"", ",", 
         "\"\<Best Fit Line (US Data)\>\"", ",", 
         "\"\<Upper/Lower Fits (Per State Data)\>\""}], "}"}], ",", 
       RowBox[{"LegendLayout", "\[Rule]", "\"\<Row\>\""}]}], "]"}], ",", 
     "Bottom"}], "]"}]}], "\[IndentingNewLine]", "]"}]], "Input",
 CellChangeTimes->{{3.827853550299472*^9, 3.827853555357521*^9}, {
   3.827853587318284*^9, 3.827853609205654*^9}, {3.827853881947976*^9, 
   3.82785399566856*^9}, {3.827866997485222*^9, 3.827867081917782*^9}, {
   3.827867115717647*^9, 3.827867160824397*^9}, {3.827867566394536*^9, 
   3.82786764193011*^9}, {3.8279313001627407`*^9, 3.82793133238055*^9}, {
   3.827931982130024*^9, 3.8279320672564783`*^9}, {3.827934060895945*^9, 
   3.827934184269723*^9}, 3.827934222642763*^9, {3.827934274511735*^9, 
   3.827934295151672*^9}, {3.827934359407134*^9, 3.8279345611307793`*^9}},
 CellLabel->"In[60]:=",ExpressionUUID->"1e1f8236-a452-44b2-8e4a-27a6b9175aee"],

Cell[BoxData[
 TemplateBox[{
   GraphicsBox[{{{}, {{{}, {}, {
         Hue[0.67, 0.6, 0.6], 
         Directive[
          PointSize[
           NCache[
            Rational[1, 90], 0.011111111111111112`]], 
          AbsoluteThickness[1.6], 
          RGBColor[0, 0, 1]], 
         LineBox[CompressedData["
1:eJxTTMoPSmViYGCQAWIQDQEf7BlQgQMqlwONL4DGF0HjS6DxZdD4Cmh8JTS+
ChpfDY2vgcbXQuProPH10PgGaHxDNL4RGt8YjW+CxjdF45uh8c3R+BZofEs0
vpXDJBVPINoEjRdrOP/k1avdFm7WDl0ccx1XrztqDwDSqxs1
          "]], 
         LineBox[CompressedData["
1:eJw11HlczPkfB/BJoa1QjsjRb5Jcmy3Wlqt6kdbdfStNx9R0zn0ljKu1tdrY
XBUGhUTGkhxhcqzclatWP0Y/rDOFUlr52ce+P/3T4/n49vq+vq/5fia7GKE/
vweHw0k24nD++Z0/Jcs1bZIfsky3zywtu+TB+ecHftj4/PKnhBCyxg9WP5q6
1Z2/8K/1fvA2+WRc4HP+X3P88SosddRGnyrK++NUoZPnmgA95f3hc+v5Qhuz
c5T3h2PPqcdO3z9D+QAYXjx3Lj1eSfkA2JbmP8xoO035AEy7vcprhoSsD8C8
VFf1+KOnKB8Ip57mjfX2ZATC3brp05OLJykfiK6JVWcivcn6QPgtKBjR++IJ
ygdBca7OZL87GUEot0i6GOpI1gShwjPU6pUxWR+Egi0rXCKOVFA+GIsP7vFM
lpMRDPPqdVVz3MiaYJgW8m9d0R+nfDA0pyvnxirJnBDoq/54x48mIwSxVWKb
1O/JmhBkCPa1cNrKKR+C0WUbfjp4iswJxYrD5S6TMskIRcQeK2W+J1kTiqWL
N9VfMWb5UHhlyTJmGo5RPgy5pkYB40+SEYZ1wspL/TPImjAcrv1+ePgSsj4M
mUGTN436geXDsXeR/MvGzqOUD8dA91ttv9wha8KRaf/t2p5nyPpwzPdPPuq3
ncxZjOyJg3ZGiVl+MRLKLjSO92H5xbjz0Te91J3lvzrKe8/KwSwfgbAr0rtx
Tb9TPgLZ9xv1+0+TNREo26tyPVpE1kfg3ttik7C1ZE4kAmfb/Ld/EstHors9
+dqXMJaPBG9Ok9jRieUjoUgorD1kyfJL4OdYUra7/Qjll2C5ZnpI5V2yZgmW
RZxwrztN1i+BzeaymZxiMicKlhnmxnt/Yvko9MiPeBqTwPJRaJsyu2PmHJaP
wqzW5S6e01ieB968DUOXjSRzefDZ+jk0yITdjwftj1ETjV/o/jWPB1Ne592e
98gaHtr7jp779wmyloee3lUeXXlkPQ8jzr8UBqwhG3g49mtrpiCVzIlGZkv9
U8tFZG40ImUS9abJZERjvGZIy3w71h+NtBvl9/b2Yv3RMBgu+dk2Hqb+aIxV
xlZbVpD10WjyE3xTnkU2fM0nnksonE/mxKCz9ur7m5ZkbgwKqo9P9nheRv0x
+HR00LqaI2ReDFbN2VUCCVkTgxJl6q3lk8jaGAwIGr/MouMQ9cdA5v+uLryc
bIiBpDo60ldI5sTi5OzXTbUTyNxYGO6PHCaoP0j9sSi5erG0SUXmxaLscUT1
hAVkTSyc+CF5MzlkbSwU72dY5+hKqT8Wg7wf2n/mkw2xWHRwRY1sGJkTh6gc
Qc7riweoPw6FOfr8zBgy4uDR+/64G33IvDi0Wm2/1PB7CfXHoSBtxPbmeLI2
DittX910HkfWx2GDyeCdBx7tp/44/HJw165xW8gcPvr1/nnkr85kLh9jo4bU
33q6j/r5mPjD9dlVO8g8PjQTjmyQzidr+Ci8qVlSaUrW8lGcvtPr1sW91M+H
cuzc+Aop2cDH/+4sWnjIkcyJh9+eyZK1LcXUH49TOwK9HxwiIx5Hlx27ZZ1C
5sVj1KAU1zPTyJp4SIN/vqH7hqz96vET83yqiqg/HnffTtvXkkE2xOOP73ov
MF5I5iTAp3JqSqgdmZuA9kzF0Y7Xe6g/AV7NIzv5F8m8BHQPdai0LSJrEuD7
RbamUkLWJmDmoqyANVPI+gS4Gcv3POtFNiQgep2j774Xu6lfALvBaz7MPUfm
CtBZuKv7/QEyBBhdeVu4diuZJ8D6rMTW9KVkjQAHJ96rPORN1grQHGjWjzeD
rBegIP7N/qzRZIMARS+tC2+Ys/5ElHeaeU9s30X9iXDZocu//ZSMRBx8bd6l
v0zmJcKrKnFdaAlZk4hk/8zsdVvI2kQUiP963P9nsj4R+uvDe31OIRsSEbTL
RLwkksxJwtGTXp6cANafhFjXydcXgPUnQT+UJ/40lvUnwf/La87Q4aw/CSab
IjZs7c/6k2BV7rf3ggnrT0LUnbzinZ1a6k/C4a6O0qWtZE4yXDrDP794ROYm
483VstDt1WQkQxjhahpzhMz7et2hNcHuAFmTDM/SB5zphWRtMmz+fHclawtZ
n4zgMy2HO3JYfzL61aUMnbWC9aeAv/rs/kPJrD8F2/cPi0Ii609BVee2Qc5R
rD8F/iuMlHwf1p+CJwO/tB3zYv0p+BgUGWQE1p+CET+Y6vu5sP4UfFN5p8dL
R9afivi7IefNmLmpUIadL/EYz/pTMWZpnk9fW9afit7Vvfl7rVl/Kuzy7BZv
tmT9qbDpWtzpY8T6U9H6/u/Lxx/tpP5UrM0Otb9dS+akoej+k1bBOTI3Dd/u
v3T2eDEZaTh/m5cWnUfmpSGwPKfFaCVZk4awU0OTlvqTtWk4PSTRTO5C1qfh
RuHWII0960/DuSKHTXMtWb8QxU/67jzRvYP6hYgbHJuZ2UKGEBu+7XHg3kMy
T4iOw2OuuF8ja4RwuOm93eoAWSvEWu+HG/sUkvVCNLz1MfPNIRuEuBZs/0ot
IXNE8HslMvHikS1F2F1nNulDEHseEeoComZau5OdRRgzQlw8hsueT4RU4/b5
wyzIviLcOVWoXtWxnZ5XhMKPb7H2IVkkgtuH5o2/V5M1Ikxb/rnX5dPkXBFG
W99oj95N1orQVr6h4eJKsk6ETF2S2WMBWS+CDJPf1iwi14hgaddq+2UC2SBC
o/kkh4XDyS0i5I+wHSuwIHPEuCp0LOx6WEj7xQgZV7T08UkyV4xCa1VoxVGy
sxjJDVOdrPPIEONE/ZSMEWKyrxjv32R+v8uXzBNjiMpT6eFGFomRFLdPn2NN
1ohxxvhwgPnbAtovxiHXmh4f68laMcJENXHrT5F1YnS2dnpc/5WsF4M/9JXY
KJVcI8bDZ9LEAk+yQYzZbQXTy2zILWLsvN2Ztu12Pu2XYL/tZt/SCrKlBBWz
Jz2uzyVzJYgVHTh7Jo3sLIGJruHO5gVkSOC4ZVLIwbFkXwkePHXaMODDNtov
wdgX+9NKyskiCeZdk8/4Xw5ZI0HxqD+65kWTcyWQ1Z/UlViTtRLMKA0uOdKw
lfZLYPum/9unpWS9BNXHp6U+E5BrJJBnvPsY8R3ZIIFH+eWEPebkFgm6cs5b
yp5tof1SuBslXn5ZRbaUYo2ye8zQ3WSuFA9UhRafs8nOUgSaxF9YEkiGFJkD
15x1sif7StFpOnAF34TMk6J58Nkh2VZkkRTDLrtLHrzdTPulqHm+46+VzeRc
KRpaz5tPe0zWSpF/yPZRwWmyTgqzbkHPp9lkvRQD+5V2bJWQa6Rwqelf1hpB
Nkjhu7ww4LQHuUWKCd3T3fRcMkeGG/OSxm01I1vKsE1xtmbZo020X4Ysv6zh
JWVkZxlmJOsCkraSv377TDJu6ew0ZF8ZcpYFv/CNJPO+3n9M95h948kiGcJD
rs+pNCNrZFg9UB2Z0ZRH+2XwmmXD7T5L1srAs6yZyjlA1skQGD7mu2nbyHoZ
/mxb3dZ3Jbnmn/8GFqscBGSDDKKRVVqLYHKLDI42qzddnkjmyJFrbHyuYzDZ
Uo43Txa6LbUgc+WwWBujmt2X7CzHoH3PxFfHkyHH5q259pcdyL5y1Ot4GUvH
kXly5FW3HrOyJovkKMvf+qzg82+0X46761M+pv9NzpXDWOgz2qyNrJVj754j
ZieN2H45itd/HL77OV3Xy1FSON/5kIFcI8fGuqs9518jG+SYVXs+srqY3CJH
p2dEikc2maNAbZPygr+GbKnAb+6u57YJyVwFbPtf45nHkJ0V6FgzoW97GBkK
TM2s/aUdZF8Fyvp5uFeMJvMU2DfHvU++PVmkwKoB7xets2X7FSjwvbmqeQjb
r0C3Q/KUgMFsvwIfNq8M5luRdQp8cjn5B9+U7VegMcesa2DXRtqvQFNk0fiX
zAYFBrjtntjVTW5RoMquX7qDEduvBJffNfJtT7ZfCdWMrvx9vdl+JfoPH/Vs
SwflnZXosWBWTu83ZCgx1kN4SvOW7KvE9L956zJayTwlyv2Mo5a/I4uUaNB9
HhHURtYosWyRy5WMdnKuEtVzUq3rnpO1Slx0FSV991+yTomrvb2ax9WT9Urs
cl5ZIGxg+7/23YkdIWc2KMFfbn1da2D7lUg8V27o20TmqOAtXDj5GLu/pQqc
3wJuzGd5rgqTHULuzXvI9quQYHF/accLtl+Fv+5teNfVzPar0N/g2Fr+nu1X
4Uuoy6Z8tk+kgvuJxiD7j2y/CnNVP0oOf2L7VfCt7TP2Ooe9fxVuNfctsrJg
71+Fa7NypQGW7P2rMONsdk72QHb+VfipoUqzj50ngwrxXcNDggex869C+zfO
jZX92PtXo3F+rV/uAPb+1fhP/MvTlex+XDWyPK69+8DyzmpcP2Om49mw86+G
MPSs2zYuO/9q/O06IODhMHb+1ZAFmn3PYX8vUsPNw403jT2fRo3oX3YfE7Hz
nqtGl3hvw8uhbL8a/O05ToPY/XRqrFq32vxHZr0avf78Yn+B5WvUyHUTvhvF
9hjUuClaNncA+/60qOGf2Nepgl3npOPbI4I6BctbpsNj+rt2LXs+bjqMrJNr
XzI7p2N+RYpTH/b5IB3D1swYF8Xu75sOZeN6pyj2+fLSMQRV11/3ZfvTsTnk
jI8LsyYdvx6e1RHeh+1Ph81j/YnB7Lo2HR9MVweNYd93XTqKHlysbDFm+9Nx
vPyFwO4zO//psLo55yct+3tDOkIDQp/eNvnN4//t5gEI
          
          "]]}}}, {{}, {}}}, {{}, {{{}, {}, {
         Hue[0.67, 0.6, 0.6], 
         Directive[
          PointSize[
           NCache[
            Rational[1, 72], 0.013888888888888888`]], 
          AbsoluteThickness[1.6], 
          RGBColor[1, 0, 0], 
          Dashing[{Small, Small}]], 
         LineBox[CompressedData["
1:eJw1z3841Xcfx3EJsyQ/Ws3KjMmvFpMUoryIO60xNZONzqSmm12GnB/f7/d8
z/ccZXQL6ZSh2qJrdU9pVFOGjSUjSc7uUrFGane7Zn5so2lWu9vuz/tzXe/r
cz3/eb+vh1NS+sZ3jI2MjE4+mb/+v1+FHNMNNdnjUyXBf3etHMfst62wG2Ld
IkdX89ywM5dZ98jxoKnr2+Y61oNyxO3zTwipYD0uh/u16uoVe1gbKXCuLCDt
iJK1tQKJjqfN1UmsHRWQd//Z3BHF2lsBp/LQU3mBrKFApqf9xXPurKMV8Pqs
yRAzn3WiAj848JpEE9YZCnzUZvLKzV8O/L91CqQ/Di5tuMO6WIF3fp362NTA
ukKBXr1R2fkW1rUKJGhLcrprWbco8FtH2M6IStY9CuhK3Dqd9awHFVi4eOCa
bBfrcQXK/3ROmpKzNlLikP0bsrFk1tZK3He1rA99k7WjEq6lA8E/r2ftrYRP
RXXpw9WsocTj1k893vJhHa2Eon/OIhtX1olKfO/irrZfwDpDiU2l/r/yc8iv
hPjtJS+3meRXIt7hxy+cpvYzvxLVQZtf2j7CulaJ3UFVZpNDrFuUmNfgNNxx
k3WPEgMTH+UMdrMeVCJ5SYk+oI31uBK5djY/GhpZG6mwOvO/yn+fYW2tgovV
sqD6KtaOKujvIca4krW3CtHOHWO7ylhDhXP8gZjAYtbRKuwdK+133c06UQWz
13SjYTrWGSoUh4+ZHOBY61SYe1BXaZvJuliFf8Rfi2pOIb8Kzfv7D5clkV+F
AemEw4fx5Fcha9Iq5XIM+VVYt9PZ9sUo8qvweN6d00fWkl+F4bi2u6Eh5OfQ
O8tv3axA8nOIsUktmPAlP4cvl8ZtNXqZ/BxCl7ynX+JBfg4/ySpGVc7k57Ch
8XPZnefJz6HOtK9/ux35OWTKlmfOmkt+Dl+lrgzssCQ/B+unI5MrzMnPIcNi
jad+Jvk5vGDSeePwYz3zc8j74T/1zQ9Z93A4/omD5+8TrAc5tL81VL5+nPU4
h7TpE++eHWZtxGPwGdm8pfdZW/PYeirF6uIQa0ceqUF2N979jrU3j32NJqNu
fazBw9BXdeu366yjeZTUPOXcb2CdyONMXXys4QrrDB7H8+8b911irePxQXxr
w0Qb62IeLTmf2zpdYF3BozHW46jsS9a1PBYljBmfaiA/D9urGwwW58nPY4/v
+EnhLPmf7I+sW/awhvxPvI2dFnnV5Bfw9u3CW85V5BcwqH0/7Oox8gsYXhT3
YPdR8gvorLhwMPoI+QV0jxQNuBwmv4B8uz1y83LyC8heqrOYKiG/gER/j7gJ
PfkFTE95WD/aS34Bp3tNh20KyS9gJGf+UZ988gtY8enOcVke+QWYFfju/yCH
/AImd/RE3MomvwDXTScNrlryP7kf+dWYJJJfDQ/L6uQ7PPnVKODKpyNV5Fej
yjNUcVFOfjXWuA4eCttBfjXCU1wCutPJr8YRg4/dljTyq2E5WmT6KJX8avB/
2F+t/Cf51fhp5jNhryWTXw0/qwe+ptvIr4Y+Py+rdQv51bjX9vU3/3qb/Gok
fHjXNW4z+dXIXecX7hVPfjVmxwWZzH6T/GrM6M4N/DmW/CLWyptab8eQX0Rl
VKHSsJH8IppWVXt1RZNfhNjV3n4livwiEtx3OfS+Sn4Rs8PTrb9/hfwiHiw2
EX+PIL+IooyDmL+W/CIu39622j+c/CLOB6TGJq4hv4iQEG1qUQj5RUx/jc0X
gskvwmba0vaPVeQXcb3POC0wiPwiVrX/slG3kvwiCkK2VnX6k18D4Upu7AI/
8mtgOeUXkr6c/Bok75yIvrSM/BrU1txMc/chvwbZdQd1Bd7k16AmMnfHpBf5
NZiRwnlu9SS/Bndn9B+6/hL5NXCbU/nJq4vJr4Fsb2hwhzv5NShpqV8f4UZ+
DV7YIjR0uZBfg9cXctwbi8ivwXGz57KGXiS/BpFhfmVZTuTX4Fqdfa+5I/kl
nOvSLjzqQH4JGTt0m4KfJ7+EDebH+MGF5JcQId3IfH8B+SX46pK8vZ4jv4Qr
9aPH+p4lv4QmD11r/nzyS1heliWsnkd+CdssxabJueSX4JNaoa61Jb+EesuA
E+/ZkF/CSOHISm9r8kv4LvuM4+Qc8kuYsbk96gtL8kt4Of6z+t2zyS8hX4zY
uMmC/Fq47Su18phFfi0+fn3q3iNz8muxS2/cfv0p8mtxdnvhiVoz8mvxjeZU
TpGpPvh/Z0lItw==
          "]]}}}, {{}, {}}}, {{}, {{{}, {}, {
         Hue[0.67, 0.6, 0.6], 
         Directive[
          PointSize[
           NCache[
            Rational[1, 72], 0.013888888888888888`]], 
          AbsoluteThickness[1.6], 
          GrayLevel[0.5], 
          Dashing[{Small, Small}]], 
         LineBox[CompressedData["
1:eJw1zw1QlVUex3EsEV8AKRCTJrllrGiotLwoBfgDfBuUvIk6wqCC4FqsCtF9
7svz3OeCGYIicFHLG7h5LUUEFExXEDHJWBbd0Gu+EYN4EwUEGRGsARJYtv3/
z8yZM9+Z/zlzPm9uSlq1+SUbG5uS0f2/889lVqG+3XFT05QvFv7Z5SpUbw+c
I7xKXaNCVXTFnn57aosKU4XXPX+0pbaqsPdee7xi6MD/u0eFzpCnbso+ahsB
RWKZaXcHtZMAyfJT1FAztULArXmRHbct1N4CSorzAxfUUmN0PnioL6yCWikg
ZFJchnMxdayA7eeXNc0xUScLWBOdHHc1nTpNgL9PUpiritooYNvUHcVO8dRm
AT9kXEusXEVdLuB46/Lnk8KoawTk7Ji+dIIvtUVARkN150kPaqsA68PBWd1T
2S/g57bKMS8msF+NcTM2+598sZ/8aujMoUdHnlIr1BjvqfzHs1ZqbzWiwpU3
0hqpoUblg473ihuolaP3FcudE3+kjlWj6rOchgvnqZPVEAJkt/xy6jQ1dtWP
+234OLVRjZti37nWw9RmNUIPNfqGmKjL1Tg2s/b+5DzqGjXSc091Lt1DbVFj
a+iuT37dSW1VQ/IzH74lU/eoETay4+Y0LbWNBuOzIr4/kcJ+Da6/nSnL29iv
gZub9lTOR+zXwP2XO+LdePZrIJXZH161kf0aTLn8+ExkFPs12KX+V5tPJPs1
UN148EAZwX4NCh+OP120lP2jPfmHqIBQ9mtwYHz5I5sg9msQVfLuhqH57Ndg
ZNDnmpcP+zVolkrv1c1hvwYhfgFDoif7Ncj8+6p9MTPYr8XJFmefxOns10Jw
UaZ+M439WjQe2aIYO4X9WlzOdb+S7cR+LR4+V/sF27Nfi9kN4sUWO/ZrMXaw
ZcBqw34t3g953v3y4D7yaxG0aGXzkj5qoxYJbh/an3hCbdbCJE+6OquNulwL
a5DH3+rvU9do4RzRuvTzRmqLFoWqbStfWKitWhj3xzzNvULdo8WjErcjwZep
bXSI6l3wq90FaicdVny0YV7XGWqFDl8X+Dt2lFJ7j7Z80FBwlBo6OOZulFwP
USt1mHPDqfr4fupYHZYoz7V9kEWdrINozvp20k726/Dp5a5D90T26+AqI7U2
hf06ZHv19l9KZL8O9ePWVV3fxH4dtt8qEvqi2a9DwxtPWmZHsl+H4KtdJcJy
9utwxPsvB26GsV/E2p6M6aGB7BdR8HZ0q96X/SIGvBbX1XuxX8S83Q57PDzY
L+Kn6029+95gv4h8t7l1Tq7sF/FlSePVrx3ZL+L3K731gXbsFzHz7s+7O0fy
yC+iP39s4/F+arOIpjqkqp5Rl4sIKktYoeykrhHx3XuJDu+3UltG37eNzfNt
praKWF4dVxR4m7pHhOe3xhmR16htJFSts7+t+Te1kwTb2q7c4hpqhYRX/f09
u85Te0vwvdCcEnCGGhICC84s/qKUWinh9fFbNcPHqGMlHB7Ivq86TJ0s4YRf
ytp+E3WaBAdrQvCafeyXUHjp04lpWeyXsE1eoq78nP0StoZbo4dl9ktwXd2V
96GG/RI07v/87XQy+yXU9M+Oc09kv4QR9Z2yr+LZr8cp56aLivXs12PodveW
s2vZrwdeiclarWS/Htn+w7Zjwtk/Ol8ZcO58GPv1iBg7JBqC2K/H2fRqn5Xz
2a/H6rqkmnfeZb8eQQdzxri8w349Mj9wbLTzYL8eXlM2eti5s1+PtYs//s8r
09ivR1vjntKZzuzXo7D9QMkyB/br4ex3pURlx3495jbcNZaMYb+MsPLm4O4/
jOSX8VL2+vyA36kVMgYzl2Yae6i9ZXzv2t39rJMaMi788vLp9Y+olTIWHPym
4uZ96lgZi3wXdkQ2USfLiK0pndVyizpNRvjeafEp16mNMiZGOOidrlKbZZjC
t8RU1lKXy7DPj3ny8SXqGhkvNqldPKqoLTIq5hkvPj5LbZURuOyOpaKMukeG
OLV2fm4xtY0B1flvNScdY78BvU3jiqLM7DfAlGRJX1HAfgOeT/SMXfYl+w3Y
OXn4zYg89huwaO7uc9F72W9AmcPiCZ9ksN8Az4EeW+Nn7DegwJRjqpDZb4Bf
eezJdi37Dahrf+ytULHfgL6vuibHJbF/9H/FCfOLE9lvQGqC8cAfm9lvwGsb
HrmsiWO/AcMJLoXnYtifir8m2/kr1rE/FRdN1u/yItmfiqOvDUyctJL9qZiu
tHrtDWd/KtIt0XZTlhgX/hfCXV0h
          "]]}}}, {{}, {}}}, {{}, {{{}, {}, {
         Hue[0.67, 0.6, 0.6], 
         Directive[
          PointSize[
           NCache[
            Rational[1, 72], 0.013888888888888888`]], 
          AbsoluteThickness[1.6], 
          GrayLevel[0.5], 
          Dashing[{Small, Small}]], 
         LineBox[CompressedData["
1:eJw1zwtQVNcdx/FVVkUwBmvFSCQSEfBB04ViLbbATwKJGtGNCSWoKCCPDD5K
gL279+7du4tViR3AFUFFYkRaSSE0UpkQMAlCsR0NIAuIiC7LEnxUebiIgAGi
pcn5n5kzZz5zZv7/+b4e+6et8dNlMtnnU/f/70+nMA3i2MzB7ypOBP3k8jRc
TjXvbDjLXJsGuzD5hCyT2ZSG156nHNujYbamoeDo6EOHeGZbGgweh/5teZdZ
pkK6f5blfiCzkwpJ899+uNSb2U2FeOdZuTmLmBUqlEjGjNWzmKGCl8+HiY4j
eT9bqcKDEK/W+b3M0Sp8NdwYs7mFOVmFT4pfLrt0mdmggryzLPiDL5iNKnQf
/6rC8wxzoQod6+8d8chkLleh6s6tTe9rmWtVqP9iT/rFJGaTCn6ZT0uCtjFb
VdgYlvnWxAZmmwrNy5Ttd/2ZZRz2qs+1TqxgduLwhu/u6iAXZjcOKXb+UaGO
zAoOwaXaMxWTuayfQ3OPR9Y7g8xKDuE315bMsTJHc1gblr5/tIU5mcPCz/8R
aX+F2cBhNPLIg3WVzEYOc4oW5hX9nbmQgzC7qntFAXM5hw+Vb4V2ZDHXcsh3
+11IqYHZxOF8RtX2olRmKwfze3WOlxOYbRwm9/i2v4hklqmR4P/APy6M2UkN
u4DvvukDs5sa8vv3e/L8mBVq6Ov4N2KXU78asYteLFcupn41gl9B5C4n6p/6
z9i5/qic+tW4urbb0P3sOOtXQxNUkb1lgNmohpsl6IWlh7lQjaMH42OybjKX
qzFQfCh0WwNzrRr5JRkBobXMJjXufG82h33JbFVj2pU/V6WWMtvU6F/jkFh5
llmmwcWQo4YFecxOGqh/rP/U+BdmNw2qTX07vAzMCg2GA80RnSpmaGCQT/6q
eA+zUoOcunX6rBjmaA02rfQdyI5gTtYAV7tcSsOoX4O6P1rKLG9Svwa+/3pv
g/da6tegptV6MkdB/VP78zlpwJv6NQhf2Zc6bRX1a5B/zyXi1RXUr0HbvLM5
v/eifg1W77OeiPWgfh4vLYhpMbpTP4/Qd74p/s/r1M/jWuut/XI36udRt86U
svE16udxafri/lOLqZ9HdXWp3OZC/TyuLj3esWUR9fOwS1yZUrWQ+nkUc1vb
VzhTP48Zj62jf/0l9fM4ZbSv95xP/TyC8ypdL86jfh4bym73hjpRP4/pUbn9
PXOpn0fu7jcdDr9E/TxOZwqOvnOoX8C75vav7zlQv4DBgi/vFs6mfgHLdljD
dttTvwAXv7k13rOoX4DnsV0TkzOoX8DblrqGNjn1CwhfFTJSbkf9AgLbogJz
p1O/gNjh5ft106hfQF5Ezqa9MuoXkK80FEW/yGH9Aj67POS/7TlzrQAV72z5
4Edmk4C05zHbd0wyWwUMxeXr4yaYbQJEv65FH40zy7SI6rgwnv4Ds5MW6Yof
hk88Y3bTIrd5VueFMWaFFl2rjFLjKDO0eBRYeql/hFmphWNDU5wTOVqLmdlN
4WueMidr4XqyJTFmmNmgxbJBJZf9hNmohVeFw86aIeZCLdZ0PJ+02ahfi5Ej
Cb6e5FotxlPKLFGPqV+LyWtxvScHqV8La1So+40B6tei4qTrgV+QZSJWHbx+
d2s/9Ys41h/sk9dH/SIUhxM3dz6ifhFnA9yXLSFDhKVoS0HCQ+oX8Qr/zzMX
/kv9Ivz2DS0Yf0D9Im4+zX0cSjaI8I4Ycz5+n/pFfGwN5nvuUb+I2euS5D7k
chH1zks/S79L/SImi24r23qpX8T20uohD7JVxGl9rsB/T/0ibq95ZG7qoX4d
QuwtDu5kJx0aG3zGNFbq1yGpHHnN3dSvw4jD+C1PMnTIVZorJQv169DlZ3Pv
6KJ+Ha701S9QkJN12JWdcOCImfp1OHRud3TvHerXIePbmuIAcqEOT8Ifbzp1
m/p1OFxo3jjcSf06nD/deWoz2aSDn/e5X5feon4dkLjVfibZpsPfevcuju2g
fgktq5via25Sv4QxfYnFhewmwcU1O13dTv0S5sZv23DjBvVL6Pg4wMeHrJTQ
dbjCL7uN+iUs+e2BLX2t1D81P7FSt55skNC05NzX51uoX8JC640ZduRCCb5z
3COjTdQv4eDO/IvfNlO/hKgU/cuvkk0SZse8v09znfolNH/UeK29ifoluJqv
L/0NWaZHcUEqZ2ykfj3qw6fVDzRQvx5/mDFPXk9W6BH3xP2TT8nQI1FMeiZM
+X/ayHI5
          "]]}}}, {{}, {}}}, {{{{}, {}, 
        TagBox[{
          Directive[
           Opacity[1.], 
           AbsoluteThickness[1.6], 
           Dashing[{Small, Small}], 
           GrayLevel[0]], 
          LineBox[CompressedData["
1:eJwV13dYTW8cAPBUNKVlFKWkQsNKWrzfaGtoa1CkJbo33b1KAymtexsaV0aU
UlYLpSQjpSE0jAYt/UhSKPze+9d9Ps857/sd7/ec81z1QwSXQGEhIaGGBUJC
gl8tjduSQkAAfeLNjD01fGRAOLmOtIsAckKmr/ZV89Gue15WoxYE6PFX1Qqs
4iM/V6GYdlsCFEDcL0YFH2XHOvwqcCXA/dkm99ybfCTxcWTEPJgAYhldPmXF
fDRxeVVTbDIBNCtMfJTO8dHvya+Ds6kEKLu9JVssm4/EdzQKHeUSwFpl8cvp
TD7SfBVq5pZNAJrkPGrh8dGBhVW3114kQNuG5k/hqXzUFuh8samCAG//K+mJ
OcVHt7RORom9I8CRi466AyQ+mv/SfPzGBwLsuftjGS+SjyyrlgR5DRJA40r+
PcvjfNRtfc6+ZIQABj/+21hI4KO/IaVKTlME0HFKL3c7wkeF7mNez0WIMHdv
LoDsx0ffspZMyysR4dXZI6xqGz5KWOW77uJuIjyNcK5VWc5HM5WTcv0WRGhJ
IPhnLOWjQ87xcypWRDg97V8vpchHJifLXpyzIUK8WvWdaVk+Gv8qRE5zIELT
6JaDVZJ8ZN9Y2BDtSQS1JDuff3/ykeyRr95+YUQ4nLH9VOZQPsqqijm7iksE
85Yffc+u5aNRyQsmbjwiaBTLJcwU5SOjAw9GEjOIUHJLfVj9aj7qFp03n8si
wl/rf2WkS/lI2YU805NHhEDpJSTJvHzEnwj2y7pCBN365rSZpHx0Wd1hs/xd
Iji9ToxvO5aPbiUufyU2QIQl19b6MnXw/iN9zWe3RcCCdjlRjYQ8lNulV0uI
iwCZbMWDPX25KNS2fP9ETwRoJ2yBPKlcZDHL7+/ROw6fNwe7rNyUg/4YrvLX
YB0HmSKmTaLvOaT+9+lZsY7joFkk/fodNRut8RSptlaLhG9TogNh17LQprGS
Rz+PRULWRQeboC+ZqFg4LsriYSSEvXdIkTPMREJlY4YTsiSwKw+OWnA+Az0X
jgZzeRL0KUvwC/IyUKbnMrtMBRK4JMpZm+dkIN0Fu/fDMhL8J7vK6FRGBtrn
lhfLW0mC3BJ5nmZSBrrx27HdTIsEwVpJKqX0DHTQ+k7oWVMSfNsodeyDewZ6
2M/J0w8iwUJJM06HfAaK+MIPZQeTIAgMl/TJZiC1+TrDlhASdNZckR6WyUBR
y/+1h4aRwETIdo+QVAYyc4xaWEgkwdXyieeWIhmo8l5U+EomCZICFBmK0zxU
nBkN4qkkeLDK0rn2NQ+l2sd8HKghQYzfc0u1Ah46lcpTV75HgmKm47J8Pg9x
uq4ccLlPgoZpObGV+TwU5vu8+2EdCZSe+lsr5/CQ1VHF1kuNJEBvDLdp8Xho
LvFKRWArCfzUrdwjT/NQ0PPmk2P9JDg/7CD7IYKHzOwU1n8TI4PfhexH7615
aK/9+/bdEmSItf2VGWfFQ4GOxbRMSTIELD3K07HkoWQX9NR0MRmU4ssXs3fx
0AfvsOCT8mTYPlf9SW8HD8WENRauVCHD/rx7iY+38NDTpMg1VlvIkELVLH6h
ykOubS9X5vqSoYYY3in3m4vKxNK2vtlPhs822RuX/OIiSXDco+BHhj+X7UMX
/+SihzeeMhIPkkF0kwhReoaLtqTX9jCDyJCnEHFXcYqLZN2vZvkSybD83Y8G
h3EuetHLUFCNIwPfY33W/j4ushlWl7pQQgb5Me2bXQ/wfm+zzs6W4ni2eT7f
67jI9OViWccyMoR1Xn8vj61f/0tx7gYZLCLGwtzuc5FiToeqeyUZ7GRyUwaq
uajf4cQWiQYyqNYVBmjc4iJaRb9XxGsy3BjIT4JCLpoq8Xj75A0ZHu5bNE+7
zEVhF1sOqPaQgaZSqn/rEhcdSKkOeN5HhoZwpT6ti1xkEZp6THMA7xceuVPp
PK5HBU70fCaDSZt4gfo5LiqKO19kvoACx7RsQ+6f5aJFBue/pAlTYItSq/ES
7MNDfINBEQq8vGR051ASF63exa+PWUSBsEHOBalELsr8l9fdKEUBia5PDoGn
uSiWkSNutYwCu6x0idtjcT7EjBA7HQrYDm/740LnovurM8pydCkQfZT9pobG
RcptvOlxPQqwl62wVcd+pceLTtxEgezzOpPfKFxk/zk9u2UbBd6VqaEcEhcZ
B6U+dQQKKHTLH11ExP3zTVzn6k6BJwmLIm2DuajGnP0+yQOvf33Z+nkQjq9N
4D32pMCPjaNpDthFUy5CJt4UcExsiXcN5KIdCcrdan4UmLNQ6z8cwEVBlcWn
voRQYIEzSTzfD+8n+3Q4gYXzG8474b8P7zdTk9fIpsCvYl+HSU8uEn1b4vKH
Q4HCyoqYaGzHqyl1xBMU4F1uXHfRg4sGd3hmep6kwAoph33jblwkHTZsqZlK
AWWtDz/OOuP9mkQL6y/h/NdcqVu9h4vUQ8ubFAspkErIKL9tx0Ufpb2HQ67g
/C1Llthgh7qVa8sV436M81cet+Ui0pDXtYNlFNArEvN8bs1FiQvKy4VrKGCg
Iy6UbsFF1Tu87lq8oMAk+arDsZ1cxBwQ6ctuw/cfuOAtg70zvmxuop0CJubi
zeU7uOhRi8iOjJcUmH2W++K7GRe1+ZQ9+NRNgdDcgMPRplw0TBdpOjlEAb/o
NkKJERcpVF5ve/qTAooFh05YbeUi1VQ7/0W/KVCtq1P6cwsXrTsyMrl7jgLa
O1vXlGCbqarLP/hDgaelcVOy2EEneW4VwlSwzVml2L8J5+vB7LkgTYWAd0ka
Sfpc5DtrM8RQo8KD4ZlcpQ34/o5PkdXqVNhInKjtWs9FxJIY0Zk1VIh5tF8j
FTve775mhCYVqFmVVWLYZU82hgRvoEKjnv+/X9pctCB72X+uBlTYf8isa1yT
i64YfZzRtaHCrR/aE3PqXMR7LrnnsC0Vft0IMqrHjj2w+XyuHRXMm63r4rD9
4zjWkg5UONWvTJHBVm5fkT3iTAWW6tbUtWpclBzsYHzRhwqqFw3AR5WLKJmV
zOUEKrw1+7TumzJ+nta/a3MkUkFv6o/FfWzX+yJrT0ZQ4byLL+8U9qbBvS3T
kVRQ7Frfooo9rvd5VSeNCktN23KclATzsrouKYYKLfWLEu8u5yLL6dNCwplU
OGyWT76jyEUuliEPXLNwP6VUik9gH8i05hRmU2EP11jeCZtitGjeJpcKlxWO
xY0r4PpZsbMpBVQQt3wyqIEtvpDzRaWECkZeaF+BHBc1L418a1xPBW8nSnWd
DBe9DnLJTWyggmj8V6N07MGqzd7vHlIhc2/CaCD2b6/JN9FNVGha4du1GFuH
f+zlk2Z8Hu8Me/wWc1GSVkiz+ysqSH5TDZeW5iKn7furI8apkLt/+YmTElx0
sU5/pPQzFczSejUOYc9YCi0bnaCCYUPJ+A5svtulyANfqfDGcmLohzgXTUSM
6e+ZpkIdKJ8Ixk4oJReu/UsF1L/NxlmMixrVk9PfyNFAQshIbedCLlpW7Ncg
r0CDB5meIqrYRzZtnnRQpEED8dCiv6JcJI+6HB4to8HhuNqwOmx/X2WJmytp
YM1fdwOw/2ReiTqjSYM753UX7hHhou3SD47uMKbB2UWxspQF+P3ibLuIa0KD
3az3np7Yylkvz4+a0mBBXkC9Efa8+mgndycNTmkdmJ4Twt+L7XLG47tpwPXf
/TEW2z4gYGGWIw1K2+82nfuXjvzvivEnA2iwg91f+PZPOur4l7bdKpAGZUKD
7Q3YuyxXdeQG0eDr+7EVV7E12zeJWofSIE4o7V8E9vgnryP54TRYozGoIYFN
lis1tKPj+orVy8zm09GZkL1tl5Jp8FFueq7qdzrqDzqs+z2FBm2sI3MF2NsC
aQm70mggPu+lcEZw/WDB7gEuDUbIO5J8sQ19JqtUz9HgzDP788LYgw6pBecu
0cDpdIaB6690ZLK1PSKlmgZDcxYRC3+mo9TNH1+8r8H9eTnn9G02HX3a+FNH
/56gHi2Ld9ipumrDLbU0+C3COFqBPaxJ9JZspEGv/fW7QdjpK2R3x7fSYPW6
b8atM7i+P06KzEEaVCSL6Rf/SEentngM3B6iwc3wVw+ysdcG+5ZNfKRBptrf
g6exD7SH2BwYoYFIwuo3wdidF0+wzCdwv+8Oxmhj11jf/ig2g/tBOd9ZPJ2O
Tqctq+BJ0OGfy/WRmu+4v49XxbRK0kExtDaoBPvh7zVOi6TpUE4wn87Dng/Y
OEaVoYOI6VGTaGyioY2KjwIdVtjUR1hj7+ujx6ur0CFFSCe6eyodaWu+cy/b
RIdMa5laUezB5XlnF2yhw5szz/pmvqWjPEmfJretdLjbekpiDFt+sttgbhsd
Sj63pLViz9/tUrAxpcMTwl3XLOyOvS0dA5Z0SHzln6KHzWTdc1jqQwdymDbz
8CQ+LwIjPsSXDr0cW9992JMHjWvv7afD39QzdvbYQdZVuof86aBlv9nRAHuv
/G2p8kA67MtLmBTF1iy69syGSAf+F6+Moq/pqO3lOUtWPB2UZWWEf33B/Zy3
+6/6JB1WL7+m9hW7S3Oe9+MUHQJyLGw/YXdTD3wMP0MH3ph9dQd2/0qN2IMp
dKi6xJUuwZ4MKK23OkeHznMH4/2w5afrTOWu06Gy1ojc9l86UlQhDjmU0cEl
a7j+MfYyK/XEM+V02PQxYGkdtnJ2bK/ILTpcPljcXYqtYWZDn6mkgyc/9MkZ
bIO4jsq+ejoU2a3faYPtrvhx85UuOmjsq3B/NpGOzGZU89++osPrVb4dDdhr
ur3EFd7Q4Sib7nYX+0tu2/uoHjrYZv4mlmCf1riX6PUe1+NhK5yMfXdL+ifp
UTqYjj+LcsNWdYZzkXN0OLl1T8Xw53QkupUpem2eDjYWwvL92OOKlYT+P3SI
9XAm92BXdetYOQgxQOVovlML9l7/5d+1FjLAw8TI5RZ2LOGLfa8MA06If0yI
wh49mydkvoaB+1+RpYo9oZf6Ok2DAZULX5muwJ5sjS0dXMsAp/Xtw3LYPxeH
7YvTZsBsgonzQmzxZOMbT3QZsMdNgToxno7WJb/2c9zOAL+YRKH72MHJsg98
7BmwPf5Vjx/2EX3RjFIHBhzqKdrjjR3+YvbIH0e83pjR6IZNkfmw7LwzA2p9
/jyyxT6ZfD180IMBMcGdMgbYV5LtVEMPMkC8cnu1BPZwchybQmFA63m77TVj
6WhL4JHGG1QGNKz4Xn4Hm226V+IzjQE5kxv0bmArjq7M8GMyoJNguO0q9i7z
26U20QzwStnBzMDO/z7Qp3yGARab1/Qdx3bbh0we5DPAqqH3+SbsAn3N6F98
Biyq+dSqi/1ZVOrx1gIGqErOvFyHHXPztXPRRQakpS+bUMMulwwPTbvKgNGl
I3vksCVr87IDbjJgqtb58dRoOmpQ/z0j1sSAh3q0xGrsDZXZV30fM4C0c/m9
O9g8u+37bj5hwMTJ/i83sIMiSTXezQxQyPtwqBhbsukL83obAyqm5Vg52C4h
Q0KuvQw4pxtCYGN/LGuR5H9lgGd9t6kVtsPusHtTkwxYLLl3dBd25RuJo9ZT
OH5kaDbCPi1k3To5zYDyzuMixth6Lg0pu38zYP+HCFFdbMqPCsUxUSZMKdeX
yWOLmZ1XNVBmwsTlo2cGR9JR9aJN6PhKJnBNB7o+YId01PvdWMWEFxSlNe+w
m4MGC3RXM2FbzrNHb7CT0jQ1NNcygRDeu6EVW3akRHuZPhMeu3tQq7GV0qs3
/TRnQlCS2L9UwXpfW2fD3Uzwar6Zl4zN0O6NIFkwoXSo2SwJ++39uVuTVkx4
8wDFncLmj+zcNraHCY8cv27kYK/Z0WTc684Ew2PWP8OwdUY7dt0PZYL9+2Az
W+z6sAmt6SNM0FjfoWeN7fZ1kZTuUSZ8PWKrbonNmTF9mRvOhNycAzLm2J2i
VwKYkUzYkjIoZIxNU2fEmbCZYMtLtlyP/ch7zePqVCa03GtBUthe782uTaYx
YdNiRJDA/nLQM3kdlwkSLjEFYtjLQ5M8sjOYcJZEEhfFPkKdGabmMCGrsuu/
+WHcH16z2PbLTLB7PSv9Fdu39bhtRRUTyKtqUruwZZZYZYvVMOHOSouuTuyG
vUojXneZ8PrcTaUObK2uB3F/7zPh2YjOtVbsyV7peuuHTFikFDjwGDt29Iph
bwsTHgTrXK3BvibSp/FvgAlmF2NjCgTxLMuOOw/herem/+VjLzl1ouHSRyZY
z1iy8rFJkuv8bEaYIPctg5WDvVOOnJM2wYQqoyupPOwO1SVya2eZsNlGeGEC
9k/j3X9tpFnwn12ffCT21E3x2rjFLPg98fR1BPbE+hfMehkWeI/P5BKx+5W8
fm2XYwFzWGZDOPaTX+HTWstY8KJKyj0UO7MmZ1xUDa9na3zywzYwnnpdv5UF
trqHPjlg69+sypg3YMGRqr8v7LHXrWe7GRmyIOZ4Rc0e7FVK4p3lRixwFT6W
bost8kullb+DBdGJn/ZaYndW2zayrFnwboH4gh3YEUYXyo18WFDoU6ylh306
fHVPsi8L0Pe/q3SxCy7nC3/az4IkD5qiDna7bI57mj8LXKI7Fq0X5DOWPjcW
yALxst8/12KPn4uzziWyIMR2ubwKdsBc8Ic/8SzYpr5tiQw2Y/OwuNspFvT4
3NRejJ0efHjLtdMsOPNRx1wa++FL/3iPRBaQ45ZTJbHVSr10ylNZoFB/7csi
7Le+e6j+udgyL6WEsN3r9Jc03mABy31mZuoT/l5cN5yXv8WCiK0DmwS2z9s5
dug2Cz7cuRD2DduC4dgoXMmCUYmCoa/YBobh1F33WFApTn83gS1fdv1DQxML
Hve8mR3GfpGve6O+lwU5J9wb+rCbkwzyZd+yoPS5jaLAj5lmZ/zfscD+/kxw
L3atl/1hoX4WLD8WJdeDXbr06Ar4xAJ3pH/sNfaZsyXRD77i8512t+rAtmJv
cK4TZcNQcQ7jCXbCxbVlswvZ4KqS8t9j7JYnqlKbxdhAOCF3UGBXeYWmSxJs
kBqotW3C9r86Z5Qgw4aZmEL1RmxGR4ua2wo23LY1/FyHXaZJmBzTYYPHSPFA
JfY3u1AHDT02HNrnEiiwATHgmq8+G3wmqGMV2Pfueh5u28SGv/FG3+9gP3WC
7jvb2DDXc0L6NvYgXa4+CrHB/Ngz93LspS9upyx1ZUMWcRQVYVNuBnmGurHh
sJT8s6vYr3lKq2vd2dDoVOsicLZPVNnhfWxQKsgMvoK9asyu9fZ+NryTtsy6
jL1WdFDSJYQNLuQVMhewt5jInkxms2Fx9ZR7DjZXpdFhkIOvt9t9OYc9LURZ
ahjNhgZhxVMCVz7pu/wuhg2rn83WZGMbu19t1D3NBnvO7NosbCDuXPA8nY3/
z4Uv4WE7XjnKEitiQ4CS5NZk7JkHcncsitmw3oD//iz2+Z7Kzyeu4Xgup88I
PCm9wGe+lA01JvuHkrDTIjOMv91kA81M6FwidhfUzfTew/mu71dIwPbuWxJR
1saG5wceWsZhC/+4U/S5nQ2qFZFzsdglMt796zrZsK+BeFPgefPLTpe62ODw
xF5V4PwiI/3sHjZI68XNncDuJx/8fGKIDYXMssYo7EDZ24Hus2x4Tf12mok9
NTjgn/STDTqhnTYCcypkfRt/saEz+Lu4wNne4S6b59nAODudwBDM8+X1aPEC
DhSdmUimY+sbF6xokuTABT7rMhV79uDZ5waqHBBzIc1HYscZ3H8ctpoDVeUf
GgWWFfvccFGNA/fSYxMF3lBqUy2rwYF1YqSVAvvOiBROaHPg9ZlvO45j159h
cC5v5sD0ff2zRMG83w7erGjJAY1BE9djgnm0cMoKtOLAVQt5FYHfdxn+qbTm
ANVz7chRwTzMLHzmZYfXp8wyBe41uux/3okDT0Jci8Kwdev6UzZ4c+AI85rU
Eez2p15fgMABycrNc0GC58PL3C2dyIEHf0afC7x2fN3doQgOfI95mScwXepn
/EkSB4RCzJHAaxwzVVroHHiXzTgZiE162WnvGccBG+OtqoexV7zfU3LsHAdM
/RwjDmJLFmqeKMrhQG/MEzuB58P+eQzlciAkP3itwB9+3RL24nPgg9Kqbn/s
K0uVvS0ucaB+3Nlc4K0Oo+Irr3NgDtqU/QTzeT8u6Gk9B+zNpMZ8BfMbe8BM
5CEHGruUngi8xc5IfmcjB+Ia7AoFXtr9ufZ2Ewe2LlY4JPDb7y5Lzzdz4Hmx
8Tsf7CM66o/IXdgODT3e2PE5teoaozh+98vxfYL53aGeETPGgUcTkc8EXjsQ
Jz44juspNS4S+JG2/deC/zjgempbkMDCFb33Vb9zoEFyfMgTO6pt1lP5L44v
u2bYQ9BP0S3JcopR8LOgQtRd8D65mrEgYmkUtHrfH3ET9G/PL1L7sihQeTbU
LHB1Wr1PilIUVG3kpQk8o+q0fvHqKDiqSVUTONL46CPxDVHgvVPLwhX74du2
7SE6UYDstdcLLB+9teSJbhRov7SSEfjW499pJzdGAe9hf7eL4Pl1TfAT3RYF
/uEsgsAwO9EZYBgFzQnH3AVOydlr1bg9CqyWsEwF1h9YrhdjEgXtLyfFBObE
MQsGTKNgpN3ji7Pg+6D9QcF8RxRo3unpElj1+a5TBTujYNyXfk/gY+FXfv9D
UVB/bdtFgf8H231frQ==
           "]]}, 
         Annotation[#, "Charting`Private`Tag$480884#1"]& ]}}, {}}}, {
    Frame -> True, PlotRange -> {{250, 500}, {0.015, 0.035}}, FrameLabel -> {
       FormBox["\"Days from Jan. 22, 2020\"", TraditionalForm], 
       FormBox["\"Computed Case Fatality Ratio\"", TraditionalForm]}, 
     PlotLabel -> 
     FormBox["\"US Case Fatality Rate over Time (Days from Jan. 22, 2020)\"", 
       TraditionalForm], BaseStyle -> {FontSize -> 18}, ImageSize -> Full, 
     DisplayFunction -> Identity, DisplayFunction -> Identity, AspectRatio -> 
     NCache[GoldenRatio^(-1), 0.6180339887498948], Axes -> {True, True}, 
     AxesLabel -> {None, None}, AxesOrigin -> {0., 0}, DisplayFunction :> 
     Identity, Frame -> {{False, False}, {False, False}}, 
     FrameLabel -> {{None, None}, {None, None}}, 
     FrameTicks -> {{Automatic, Automatic}, {Automatic, Automatic}}, 
     GridLines -> {None, None}, GridLinesStyle -> Directive[
       GrayLevel[0.5, 0.4]], 
     Method -> {
      "OptimizePlotMarkers" -> True, "OptimizePlotMarkers" -> True, 
       "CoordinatesToolOptions" -> {"DisplayFunction" -> ({
           Identity[
            Part[#, 1]], 
           Identity[
            Part[#, 2]]}& ), "CopiedValueFunction" -> ({
           Identity[
            Part[#, 1]], 
           Identity[
            Part[#, 2]]}& )}}, 
     PlotRange -> {{0., 430}, {0, 0.16939297393588887`}}, PlotRangeClipping -> 
     True, PlotRangePadding -> {{
        Scaled[0.02], 
        Scaled[0.02]}, {
        Scaled[0.02], 
        Scaled[0.05]}}, Ticks -> {Automatic, Automatic}}], 
   FormBox[
    FormBox[
     TemplateBox[{
      "\"Computed CFR\"", "\"Mean Estimator (Per State Data)\"", 
       "\"Best Fit Line (US Data)\"", 
       "\"Upper/Lower Fits (Per State Data)\""}, "LineLegend", 
      DisplayFunction -> (FormBox[
        StyleBox[
         StyleBox[
          PaneBox[
           TagBox[
            GridBox[{{
               TagBox[
                GridBox[{{
                   GraphicsBox[{{
                    Directive[
                    EdgeForm[
                    Directive[
                    Opacity[0.3], 
                    GrayLevel[0]]], 
                    PointSize[0.5], 
                    AbsoluteThickness[1.6], 
                    RGBColor[0, 0, 1]], {
                    LineBox[{{0, 10}, {40, 10}}]}}, {
                    Directive[
                    EdgeForm[
                    Directive[
                    Opacity[0.3], 
                    GrayLevel[0]]], 
                    PointSize[0.5], 
                    AbsoluteThickness[1.6], 
                    RGBColor[0, 0, 1]], {}}}, AspectRatio -> Full, 
                    ImageSize -> {40, 10}, PlotRangePadding -> None, 
                    ImagePadding -> Automatic, 
                    BaselinePosition -> (Scaled[0.1] -> Baseline)], #, 
                   GraphicsBox[{{
                    Directive[
                    EdgeForm[
                    Directive[
                    Opacity[0.3], 
                    GrayLevel[0]]], 
                    PointSize[0.5], 
                    AbsoluteThickness[1.6], 
                    RGBColor[1, 0, 0], 
                    Dashing[{Small, Small}]], {
                    LineBox[{{0, 10}, {40, 10}}]}}, {
                    Directive[
                    EdgeForm[
                    Directive[
                    Opacity[0.3], 
                    GrayLevel[0]]], 
                    PointSize[0.5], 
                    AbsoluteThickness[1.6], 
                    RGBColor[1, 0, 0], 
                    Dashing[{Small, Small}]], {}}}, AspectRatio -> Full, 
                    ImageSize -> {40, 10}, PlotRangePadding -> None, 
                    ImagePadding -> Automatic, 
                    BaselinePosition -> (Scaled[0.1] -> Baseline)], #2, 
                   GraphicsBox[{{
                    Directive[
                    EdgeForm[
                    Directive[
                    Opacity[0.3], 
                    GrayLevel[0]]], 
                    PointSize[0.5], 
                    AbsoluteThickness[1.6], 
                    GrayLevel[0], 
                    Dashing[{Small, Small}]], {
                    LineBox[{{0, 10}, {40, 10}}]}}, {
                    Directive[
                    EdgeForm[
                    Directive[
                    Opacity[0.3], 
                    GrayLevel[0]]], 
                    PointSize[0.5], 
                    AbsoluteThickness[1.6], 
                    GrayLevel[0], 
                    Dashing[{Small, Small}]], {}}}, AspectRatio -> Full, 
                    ImageSize -> {40, 10}, PlotRangePadding -> None, 
                    ImagePadding -> Automatic, 
                    BaselinePosition -> (Scaled[0.1] -> Baseline)], #3}}, 
                 GridBoxAlignment -> {
                  "Columns" -> {Center, Left}, "Rows" -> {{Baseline}}}, 
                 AutoDelete -> False, 
                 GridBoxDividers -> {
                  "Columns" -> {{False}}, "Rows" -> {{False}}}, 
                 GridBoxItemSize -> {"Columns" -> {{All}}, "Rows" -> {{All}}},
                  GridBoxSpacings -> {"Columns" -> {{0.8, 0.5}}}], "Grid"]}, {
              
               TagBox[
                GridBox[{{
                   GraphicsBox[{{
                    Directive[
                    EdgeForm[
                    Directive[
                    Opacity[0.3], 
                    GrayLevel[0]]], 
                    PointSize[0.5], 
                    AbsoluteThickness[1.6], 
                    GrayLevel[0.5], 
                    Dashing[{Small, Small}]], {
                    LineBox[{{0, 10}, {40, 10}}]}}, {
                    Directive[
                    EdgeForm[
                    Directive[
                    Opacity[0.3], 
                    GrayLevel[0]]], 
                    PointSize[0.5], 
                    AbsoluteThickness[1.6], 
                    GrayLevel[0.5], 
                    Dashing[{Small, Small}]], {}}}, AspectRatio -> Full, 
                    ImageSize -> {40, 10}, PlotRangePadding -> None, 
                    ImagePadding -> Automatic, 
                    BaselinePosition -> (Scaled[0.1] -> Baseline)], #4}}, 
                 GridBoxAlignment -> {
                  "Columns" -> {Center, Left}, "Rows" -> {{Baseline}}}, 
                 AutoDelete -> False, 
                 GridBoxDividers -> {
                  "Columns" -> {{False}}, "Rows" -> {{False}}}, 
                 GridBoxItemSize -> {"Columns" -> {{All}}, "Rows" -> {{All}}},
                  GridBoxSpacings -> {"Columns" -> {{0.8, 0.5}}}], "Grid"]}}, 
             GridBoxAlignment -> {"Columns" -> {{Left}}, "Rows" -> {{Top}}}, 
             AutoDelete -> False, 
             GridBoxDividers -> {"Columns" -> {{None}}, "Rows" -> {{None}}}, 
             GridBoxItemSize -> {"Columns" -> {{All}}, "Rows" -> {{All}}}, 
             GridBoxSpacings -> {"Columns" -> {{0}}, "Rows" -> {{1}}}], 
            "Grid"], Alignment -> Left, AppearanceElements -> None, 
           ImageMargins -> {{5, 5}, {5, 5}}, ImageSizeAction -> 
           "ResizeToFit"], LineIndent -> 0, StripOnInput -> False], {
         FontFamily -> "Arial"}, Background -> Automatic, StripOnInput -> 
         False], TraditionalForm]& ), 
      InterpretationFunction :> (RowBox[{"LineLegend", "[", 
         RowBox[{
           RowBox[{"{", 
             RowBox[{
               
               TemplateBox[<|"color" -> RGBColor[0, 0, 1]|>, 
                "RGBColorSwatchTemplate"], ",", 
               RowBox[{"{", 
                 RowBox[{
                   
                   TemplateBox[<|"color" -> RGBColor[1, 0, 0]|>, 
                    "RGBColorSwatchTemplate"], ",", 
                   RowBox[{"Dashing", "[", 
                    RowBox[{"{", 
                    RowBox[{"Small", ",", "Small"}], "}"}], "]"}]}], "}"}], 
               ",", 
               RowBox[{"{", 
                 RowBox[{
                   
                   TemplateBox[<|"color" -> GrayLevel[0]|>, 
                    "GrayLevelColorSwatchTemplate"], ",", 
                   RowBox[{"Dashing", "[", 
                    RowBox[{"{", 
                    RowBox[{"Small", ",", "Small"}], "}"}], "]"}]}], "}"}], 
               ",", 
               RowBox[{"{", 
                 RowBox[{
                   
                   TemplateBox[<|"color" -> GrayLevel[0.5]|>, 
                    "GrayLevelColorSwatchTemplate"], ",", 
                   RowBox[{"Dashing", "[", 
                    RowBox[{"{", 
                    RowBox[{"Small", ",", "Small"}], "}"}], "]"}]}], "}"}]}], 
             "}"}], ",", 
           RowBox[{"{", 
             RowBox[{#, ",", #2, ",", #3, ",", #4}], "}"}], ",", 
           RowBox[{"LegendLayout", "\[Rule]", "\"Row\""}]}], "]"}]& ), 
      Editable -> True], TraditionalForm], TraditionalForm]},
  "Legended",
  DisplayFunction->(GridBox[{{
      TagBox[
       ItemBox[
        PaneBox[
         TagBox[#, "SkipImageSizeLevel"], Alignment -> {Center, Baseline}, 
         BaselinePosition -> Baseline], DefaultBaseStyle -> "Labeled"], 
       "SkipImageSizeLevel"]}, {
      ItemBox[#2, DefaultBaseStyle -> "LabeledLabel"]}}, 
    GridBoxAlignment -> {"Columns" -> {{Center}}, "Rows" -> {{Center}}}, 
    AutoDelete -> False, GridBoxItemSize -> Automatic, 
    BaselinePosition -> {1, 1}]& ),
  Editable->True,
  InterpretationFunction->(RowBox[{"Legended", "[", 
     RowBox[{#, ",", 
       RowBox[{"Placed", "[", 
         RowBox[{#2, ",", "Below"}], "]"}]}], "]"}]& )]], "Output",
 CellChangeTimes->{{3.827853983709437*^9, 3.827853996549446*^9}, 
   3.82786701913695*^9, {3.8278670500655003`*^9, 3.827867083032567*^9}, {
   3.827867118481761*^9, 3.82786716178174*^9}, 3.827867570833232*^9, {
   3.827867616717873*^9, 3.827867643438645*^9}, 3.8279311697987843`*^9, 
   3.827931234313182*^9, 3.827931270065723*^9, {3.827931302319339*^9, 
   3.8279313334127073`*^9}, 3.827931368519712*^9, 3.827931948396782*^9, 
   3.8279319834390182`*^9, {3.827932015881961*^9, 3.827932027700465*^9}, 
   3.827932068826692*^9, 3.8279341858738937`*^9, {3.827934279898*^9, 
   3.827934296776381*^9}, {3.8279343640892143`*^9, 3.827934418744136*^9}, {
   3.8279344767281*^9, 3.827934502940469*^9}, {3.827934537749881*^9, 
   3.827934564546865*^9}, 3.827950456181992*^9, 3.857373713115878*^9, 
   3.85740015001064*^9, 3.85746663997299*^9, 3.8574843848703012`*^9, 
   3.867247279465242*^9, 3.867335735025687*^9, 3.867425777696848*^9, 
   3.867426407153172*^9, 3.867492940213315*^9, 3.867579477138381*^9, 
   3.867679428047769*^9, 3.867747815218771*^9, 3.8679216676145697`*^9},
 CellLabel->"Out[60]=",ExpressionUUID->"61f18df6-549b-49d1-9dc2-cdf97e72ea89"]
}, Open  ]],

Cell[BoxData[
 RowBox[{
  RowBox[{"(*", 
   RowBox[{
   "Uncomment", " ", "below", " ", "to", " ", "save", " ", "a", " ", 
    "picture"}], "*)"}], "\[IndentingNewLine]", 
  RowBox[{"(*", 
   RowBox[{"Export", "[", 
    RowBox[{"\"\<~/Desktop/USFit.png\>\"", ",", "%", ",", 
     RowBox[{"ImageResolution", "\[Rule]", "300"}]}], "]"}], 
   "*)"}]}]], "Input",
 CellChangeTimes->{{3.827950458231833*^9, 3.827950467659704*^9}, 
   3.857373704047884*^9, {3.867247461517576*^9, 3.867247474398707*^9}},
 CellLabel->"In[61]:=",ExpressionUUID->"59a3b389-0bfd-442c-9b19-3da2aea37823"],

Cell[CellGroupData[{

Cell[BoxData["usFit"], "Input",
 CellChangeTimes->{{3.827950362112111*^9, 3.8279503630327682`*^9}},
 CellLabel->"In[62]:=",ExpressionUUID->"73cdedfa-95a6-49e6-9a82-924ec9ad0a7a"],

Cell[BoxData[
 TagBox[
  RowBox[{"FittedModel", "[", 
   TagBox[
    PanelBox[
     TagBox[
      FractionBox[
       RowBox[{"1", "+", 
        RowBox[{"17.188634398846315`", " ", 
         SuperscriptBox["\[ExponentialE]", 
          RowBox[{
           RowBox[{"-", "0.051805483080172965`"}], " ", 
           RowBox[{"(", 
            RowBox[{
             RowBox[{"-", "250"}], "+", "t"}], ")"}]}]]}]}], 
       RowBox[{"54.192978209150645`", "\[VeryThinSpace]", "+", 
        RowBox[{"552.0196539135003`", " ", 
         SuperscriptBox["\[ExponentialE]", 
          RowBox[{
           RowBox[{"-", "0.05204005722349316`"}], " ", 
           RowBox[{"(", 
            RowBox[{
             RowBox[{"-", "250"}], "+", "t"}], ")"}]}]]}]}]],
      Short[#, 2]& ],
     FrameMargins->5],
    Editable -> False], "]"}],
  InterpretTemplate[
  FittedModel[{
    "Nonlinear", {$CellContext`b -> 0.051805483080172965`, $CellContext`c -> 
      54.192978209150645`, $CellContext`d -> 
      0.05204005722349316, $CellContext`r -> 
      17.188634398846315`, $CellContext`s -> 
      552.0196539135003}, {{$CellContext`t}, {(1 + 
        E^(-$CellContext`b (-250 + $CellContext`t)) \
$CellContext`r)/($CellContext`c + 
       E^(-$CellContext`d (-250 + $CellContext`t)) $CellContext`s), \
$CellContext`b >= 0, $CellContext`d >= 0, $CellContext`c >= 
       53.841297159874024`, $CellContext`r >= 0, $CellContext`s >= 0}}}, {
    1}, {{250, 0.03014693653726003}, {251, 0.030072194125679602`}, {
     252, 0.02994563601141755}, {253, 0.02989217003739821}, {
     254, 0.029839754704866415`}, {255, 0.029733567215621187`}, {
     256, 0.029664114376127874`}, {257, 0.029624763063753286`}, {
     258, 0.02953371786118792}, {259, 0.02941953608776973}, {
     260, 0.02934305806184361}, {261, 0.0292683016515934}, {
     262, 0.02916916092726006}, {263, 0.02908591291246786}, {
     264, 0.029036626626633068`}, {265, 0.028939753235382913`}, {
     266, 0.02881534173905283}, {267, 0.02872039438322862}, {
     268, 0.02861715755449308}, {269, 0.028495775474113805`}, {
     270, 0.028428258676750903`}, {271, 0.0283676409231056}, {
     272, 0.02819436207492724}, {273, 0.028052828952277533`}, {
     274, 0.02802931287262443}, {275, 0.027908655769772233`}, {
     276, 0.02777525015536561}, {277, 0.02765132786747233}, {
     278, 0.027577392248410687`}, {279, 0.02742980051866476}, {
     280, 0.027279068930287077`}, {281, 0.027194842859948377`}, {
     282, 0.027078828123294183`}, {283, 0.026915732769781518`}, {
     284, 0.02678301103403626}, {285, 0.02662508803493934}, {
     286, 0.026465151203401108`}, {287, 0.026197812460356237`}, {
     288, 0.026091267388919676`}, {289, 0.02594317316522129}, {
     290, 0.025813069116893305`}, {291, 0.025678974858621487`}, {
     292, 0.025545780965919793`}, {293, 0.02534514020587673}, {
     294, 0.025107047442568448`}, {295, 0.024959135594552682`}, {
     296, 0.0247851905747082}, {297, 0.02450051442289021}, {
     298, 0.024267936668972853`}, {299, 0.024093239514269553`}, {
     300, 0.02383766214068464}, {301, 0.0236143614134758}, {
     302, 0.023481896599993887`}, {303, 0.023340047381352296`}, {
     304, 0.023200672551184846`}, {305, 0.02307930821518013}, {
     306, 0.022994951147773484`}, {307, 0.02278278415315456}, {
     308, 0.022595163348360113`}, {309, 0.022477708703271457`}, {
     310, 0.022527860055127684`}, {311, 0.02239935765073318}, {
     312, 0.022394208681114247`}, {313, 0.022343546836724435`}, {
     314, 0.022200046055940705`}, {315, 0.022018030600746065`}, {
     316, 0.021921529939176912`}, {317, 0.02183892846069587}, {
     318, 0.021727492311695962`}, {319, 0.021609309899757335`}, {
     320, 0.02152478935983897}, {321, 0.02136036478588341}, {
     322, 0.021174089781725004`}, {323, 0.021089230878810414`}, {
     324, 0.020996595780044217`}, {325, 0.020863785020649277`}, {
     326, 0.020670520606962662`}, {327, 0.020548765070166432`}, {
     328, 0.020395224766862185`}, {329, 0.020259829243800338`}, {
     330, 0.02017975190030119}, {331, 0.02011576563549007}, {
     332, 0.020023568854403574`}, {333, 0.01992853742852603}, {
     334, 0.01985950213591753}, {335, 0.019721144199842985`}, {
     336, 0.01962269464343397}, {337, 0.019578862778165385`}, {
     338, 0.01958567604800003}, {339, 0.019694483949627434`}, {
     340, 0.019675361200051165`}, {341, 0.019689492670452363`}, {
     342, 0.019615437191938215`}, {343, 0.019522129010648363`}, {
     344, 0.019517823554577724`}, {345, 0.019489439571642297`}, {
     346, 0.019537822034553586`}, {347, 0.019442112939840012`}, {
     348, 0.019411760399319054`}, {349, 0.01933017406800503}, {
     350, 0.01918709823867571}, {351, 0.019085875500483216`}, {
     352, 0.019044202022970694`}, {353, 0.018980409904371397`}, {
     354, 0.018928697378912777`}, {355, 0.01889786206755148}, {
     356, 0.018802502007366526`}, {357, 0.01870237653180567}, {
     358, 0.018690497453981127`}, {359, 0.018671159513150133`}, {
     360, 0.018649794324645624`}, {361, 0.018643665617480203`}, {
     362, 0.01862104740612032}, {363, 0.0185867216626354}, {
     364, 0.018535926649419263`}, {365, 0.01853910336748566}, {
     366, 0.01855080118599257}, {367, 0.018559060645005013`}, {
     368, 0.018577324400074535`}, {369, 0.018583887895883028`}, {
     370, 0.018526433393187665`}, {371, 0.018482320840642615`}, {
     372, 0.01849175584703669}, {373, 0.018499322723297445`}, {
     374, 0.018503164815074153`}, {375, 0.01851399417448438}, {
     376, 0.018518399983418633`}, {377, 0.018466265314891733`}, {
     378, 0.01842186474464548}, {379, 0.018402724426102947`}, {
     380, 0.01840757738709498}, {381, 0.018407659453221387`}, {
     382, 0.018435013252768324`}, {383, 0.01844046827812865}, {
     384, 0.018423858348895643`}, {385, 0.018407028944142034`}, {
     386, 0.01842608805398989}, {387, 0.018470652159305347`}, {
     388, 0.0184897772600924}, {389, 0.018507807583972698`}, {
     390, 0.0185188439914663}, {391, 0.018520881763088186`}, {
     392, 0.018534413671311506`}, {393, 0.018557729668331746`}, {
     394, 0.01860072673637952}, {395, 0.018616966179311228`}, {
     396, 0.018633061003980197`}, {397, 0.018648736222951292`}, {
     398, 0.018636082713097045`}, {399, 0.018614722193897003`}, {
     400, 0.01862931727766691}, {401, 0.018633793801745676`}, {
     402, 0.018638446158376655`}, {403, 0.018651495690105865`}, {
     404, 0.018679041284109518`}, {405, 0.01866099721956259}, {
     406, 0.018650057902580078`}, {407, 0.018647110103585652`}, {
     408, 0.018644104981501267`}, {409, 0.018657369169533294`}, {
     410, 0.018658000018743865`}, {411, 0.01865872807764691}, {
     412, 0.018645333358984238`}, {413, 0.01862771730139695}, {
     414, 0.018619824695051794`}, {415, 0.018629896399582187`}, {
     416, 0.01864419612154326}, {417, 0.01864863879432765}, {
     418, 0.018649739295844018`}, {419, 0.018631177920887233`}, {
     420, 0.01862095536410289}, {421, 0.018613326337313354`}, {
     422, 0.01861162185406337}, {423, 0.018608902565879847`}, {
     424, 0.018605634119623068`}, {425, 0.01860844674249149}, {
     426, 0.01858579120085664}, {427, 0.01856971885828397}, {
     428, 0.018543741253258715`}, {429, 0.018587597138276794`}, {
     430, 0.01857310378371166}}, 
    Function[Null, 
     Internal`LocalizedBlock[{$CellContext`b, $CellContext`c, $CellContext`d, \
$CellContext`r, $CellContext`s, $CellContext`t}, #], {HoldAll}]]& ],
  Editable->False,
  SelectWithContents->True,
  Selectable->True]], "Output",
 CellChangeTimes->{3.827950363510695*^9, 3.8573737151330957`*^9, 
  3.85746664224437*^9, 3.857484386843451*^9, 3.8673357350914993`*^9, 
  3.867425777730824*^9, 3.8674264071935472`*^9, 3.867492940266924*^9, 
  3.867579477184416*^9, 3.8676794280929623`*^9, 3.867747815388661*^9, 
  3.8679216676585007`*^9},
 CellLabel->"Out[62]=",ExpressionUUID->"fc43ad02-c404-42cc-9e18-fcfdc184aaee"]
}, Open  ]],

Cell[CellGroupData[{

Cell[BoxData[
 RowBox[{
  RowBox[{"(*", 
   RowBox[{
    RowBox[{"This", " ", "is", " ", "a", " ", "hand"}], "-", 
    RowBox[{
    "coded", " ", "asymptotic", " ", "case", " ", "fatality", " ", "rate", 
     " ", "interval", " ", "from", " ", "the", " ", "fit", " ", 
     RowBox[{"above", ".", " ", 
      RowBox[{"It", "'"}]}], "s", " ", "consistent", " ", "with", " ", "the", 
     " ", "previous", " ", 
     RowBox[{"analysis", " ", "--"}], " ", "though", " ", "a", " ", "bit", 
     " ", "on", " ", "the", " ", "high", " ", 
     RowBox[{"side", "."}]}]}], "*)"}], "\[IndentingNewLine]", 
  RowBox[{"1", "/", "54.193"}]}]], "Input",
 CellChangeTimes->{{3.827950372226594*^9, 3.827950374764057*^9}, {
  3.867247448425289*^9, 3.867247457752708*^9}},
 CellLabel->"In[63]:=",ExpressionUUID->"286c2a7a-5092-4cd9-83b7-22fae48de431"],

Cell[BoxData["0.018452567674791948`"], "Output",
 CellChangeTimes->{3.827950375834899*^9, 3.857373715139722*^9, 
  3.8574666422509623`*^9, 3.857484386850189*^9, 3.8673357351013536`*^9, 
  3.867425777735278*^9, 3.867426407201186*^9, 3.867492940272434*^9, 
  3.86757947718934*^9, 3.867679428100574*^9, 3.867747815410879*^9, 
  3.867921667664571*^9},
 CellLabel->"Out[63]=",ExpressionUUID->"fad9c210-7812-4660-9858-6976664a63e1"]
}, Open  ]]
}, Open  ]]
}, Open  ]],

Cell[CellGroupData[{

Cell["Testing Effect (Was there a testing effect?)", "Section",
 CellChangeTimes->{{3.827933539063304*^9, 3.827933542304049*^9}, {
  3.867334862710614*^9, 
  3.867334871542305*^9}},ExpressionUUID->"b6bd4478-15a4-4b67-911a-\
422e70326f20"],

Cell[BoxData[
 RowBox[{"(*", 
  RowBox[{
  "The", " ", "goal", " ", "here", " ", "is", " ", "to", " ", "make", " ", 
   "sure", " ", 
   RowBox[{"we", "'"}], "re", " ", "not", " ", "seeing", " ", "a", " ", 
   "test", " ", 
   RowBox[{"effect", "."}]}], "*)"}]], "Input",
 CellChangeTimes->{{3.867247546793247*^9, 3.867247557549315*^9}},
 CellLabel->"In[64]:=",ExpressionUUID->"1306ae5a-4b1f-4980-9481-e771b6d968ee"],

Cell[BoxData[
 RowBox[{
  RowBox[{"rawDayData", "=", 
   RowBox[{"Import", "[", "\"\<04-08-2021.csv\>\"", "]"}]}], ";"}]], "Input",
 CellChangeTimes->{{3.8279335570041113`*^9, 3.8279335810430937`*^9}, {
   3.857373811662416*^9, 3.857373812988449*^9}, 3.867579493762965*^9},
 CellLabel->"In[65]:=",ExpressionUUID->"22fcb019-4de0-4043-95b6-1e8580161e2a"],

Cell[CellGroupData[{

Cell[BoxData[
 RowBox[{"rawDayData", "[", 
  RowBox[{"[", "1", "]"}], "]"}]], "Input",
 CellChangeTimes->{{3.827933582250804*^9, 3.8279336386587467`*^9}},
 CellLabel->"In[66]:=",ExpressionUUID->"b7969b26-fb76-4c13-9f43-ac630f33470a"],

Cell[BoxData[
 RowBox[{"{", 
  RowBox[{"\<\"Province_State\"\>", ",", "\<\"Country_Region\"\>", 
   ",", "\<\"Last_Update\"\>", ",", "\<\"Lat\"\>", ",", "\<\"Long_\"\>", 
   ",", "\<\"Confirmed\"\>", ",", "\<\"Deaths\"\>", ",", "\<\"Recovered\"\>", 
   ",", "\<\"Active\"\>", ",", "\<\"FIPS\"\>", ",", "\<\"Incident_Rate\"\>", 
   ",", "\<\"Total_Test_Results\"\>", ",", "\<\"People_Hospitalized\"\>", 
   ",", "\<\"Case_Fatality_Ratio\"\>", ",", "\<\"UID\"\>", 
   ",", "\<\"ISO3\"\>", ",", "\<\"Testing_Rate\"\>", 
   ",", "\<\"Hospitalization_Rate\"\>"}], "}"}]], "Output",
 CellChangeTimes->{{3.827933625710925*^9, 3.827933638890767*^9}, 
   3.857466658817721*^9, 3.867335795720504*^9, 3.867425777760111*^9, 
   3.8674929571210938`*^9, {3.8675794959756813`*^9, 3.867579504000121*^9}, 
   3.867679449765203*^9, 3.867747819040485*^9, 3.8679216753330708`*^9},
 CellLabel->"Out[66]=",ExpressionUUID->"4cd9f36f-e9d2-4b1d-aff4-76a016aef586"]
}, Open  ]],

Cell[BoxData[
 RowBox[{
  RowBox[{"rawStateTestCounts", "=", 
   RowBox[{"Association", "[", 
    RowBox[{"Map", "[", 
     RowBox[{
      RowBox[{"Function", "[", 
       RowBox[{
        RowBox[{"{", "xx", "}"}], ",", 
        RowBox[{
         RowBox[{"xx", "[", 
          RowBox[{"[", "1", "]"}], "]"}], "\[Rule]", 
         RowBox[{"xx", "[", 
          RowBox[{"[", "2", "]"}], "]"}]}]}], "]"}], ",", 
      RowBox[{"rawDayData", "[", 
       RowBox[{"[", 
        RowBox[{
         RowBox[{"2", ";;", "59"}], ",", 
         RowBox[{"{", 
          RowBox[{"1", ",", "12"}], "}"}]}], "]"}], "]"}]}], "]"}], "]"}]}], 
  ";"}]], "Input",
 CellChangeTimes->{{3.827933645381917*^9, 3.827933711716874*^9}},
 CellLabel->"In[67]:=",ExpressionUUID->"130bb4b6-e522-4e59-9cad-7aac834f124d"],

Cell[BoxData[
 RowBox[{
  RowBox[{"stateTestCounts", "=", 
   RowBox[{"Association", "[", 
    RowBox[{"Map", "[", 
     RowBox[{
      RowBox[{"Function", "[", 
       RowBox[{
        RowBox[{"{", "kk", "}"}], ",", 
        RowBox[{"kk", "\[Rule]", 
         RowBox[{
          RowBox[{"rawStateTestCounts", "[", "kk", "]"}], "/", 
          RowBox[{"QuantityMagnitude", "[", 
           RowBox[{"populations", "[", "kk", "]"}], "]"}]}]}]}], "]"}], ",", 
      "states"}], "]"}], "]"}]}], ";"}]], "Input",
 CellChangeTimes->{{3.827933714032772*^9, 3.827933778020691*^9}, 
   3.867247690837605*^9},
 CellLabel->"In[68]:=",ExpressionUUID->"e2c1fbcd-d6d9-484e-bfed-c64d299aebed"],

Cell[BoxData[
 RowBox[{
  RowBox[{"stateTestVsCFR", "=", 
   RowBox[{"Association", "[", 
    RowBox[{"Map", "[", 
     RowBox[{
      RowBox[{"Function", "[", 
       RowBox[{
        RowBox[{"{", "kk", "}"}], ",", 
        RowBox[{"kk", "\[Rule]", 
         RowBox[{"{", 
          RowBox[{
           RowBox[{"stateTestCounts", "[", "kk", "]"}], ",", 
           RowBox[{"Last", "[", 
            RowBox[{"stateCaseFatalityRates", "[", "kk", "]"}], "]"}]}], 
          "}"}]}]}], "]"}], ",", "states"}], "]"}], "]"}]}], ";"}]], "Input",
 CellChangeTimes->{{3.827933796293303*^9, 3.827933881385124*^9}},
 CellLabel->"In[69]:=",ExpressionUUID->"e22ad64c-04f6-4e04-b17d-fbcab0653bcd"],

Cell[CellGroupData[{

Cell[BoxData[
 RowBox[{"lm", "=", 
  RowBox[{"LinearModelFit", "[", 
   RowBox[{
    RowBox[{"Values", "[", "stateTestVsCFR", "]"}], ",", "t", ",", "t"}], 
   "]"}]}]], "Input",
 CellChangeTimes->{{3.827933882542811*^9, 3.8279339140383797`*^9}},
 CellLabel->"In[70]:=",ExpressionUUID->"cc3a9dd4-b4f7-4807-8f9c-058d5caf3c3a"],

Cell[BoxData[
 TagBox[
  RowBox[{"FittedModel", "[", 
   TagBox[
    PanelBox[
     TagBox[
      RowBox[{"0.015562219352936885`", "\[VeryThinSpace]", "+", 
       RowBox[{"0.0013482366622470214`", " ", "t"}]}],
      Short[#, 2]& ],
     FrameMargins->5],
    Editable -> False], "]"}],
  InterpretTemplate[
  FittedModel[{
    "Linear", {0.015562219352936885`, 
     0.0013482366622470214`}, {{$CellContext`t}, {1, $CellContext`t}}, {0, 
     0}}, CompressedData["
1:eJxTTMoPSmViYGBgBGIjBhj4YD9KDw4aAMHuPQ0=
    "], CompressedData["
1:eJwBMQPO/CFib1JlAgAAADIAAAACAAAA6KaOklne3j+0Mj4PyUiVP2rcYDYt
MAVAHSFlQe+XdD/bi3zdpWjzP+9y8q2c05Q/721cfxek7j+oSUqZ6pWRP6vM
p51IbvY/UQqdv6zWkD83Utw3DtHzP5Zxd0JEkos/79RyqHphAECtkWi1pKOa
P6461BBQ6fk/+mNllmk0kT+ztWp4o4nvP6v/dMCaE5E/6d3AGHuf5z+ex0or
D9eSPydEpgrDtew/zIGHzOzNjz9rES2Xgb/XP+WlmKYdu4Y/57OALRf6+T/O
1QW8GLiTPyChEqkEZPU/O5D5ifevkz94xsXimdDbP3beozQhJJE/Zitbm0v3
3D+cUndy8YWQPyIUeVkw9e4/5OzCT8oCjj9lwASOyxn1P36JhJnhkpc/YgpJ
HSph9T+Q3BMstfuOP/pnqPNyMfc/eIZyWO0+lT9Nmvb8BxoGQHEjJdL9c5w/
i421/o+y8j+d5U1/A9+YP/8qI8cUCPY/gUD4aqT+iz8zXYm21+zjP3CDomm0
1pc/PKTCAMjx6T+Ey03QLmePPwarl01WGvI/VT2EJAxtjT+cIuOLs7r1PxsK
Iyjrw4U/lKiVuSTN7j/ybIreb/qRP/iCAHwJu/M/pD/L7EUajz8iSb/tfH71
P6/WtRBmmJw/2b40swMV9z8KZQI+XVaVPzVbtn4nXgJAZL9HlJlunD/pVt/a
9l7wP9qm3j6GpYs/dHYulB9S/j/7ite1OvyNP4m5gvbFUe4/Ltzoe3AFkz/t
uhtluNvuPxtZJi2fQY8/14AE1VIq8D9p9J6I5ZaOPwrYuGu1dO0/qYfvtm63
mT8d483iYnsKQHsaXDFj4ZM/2+Q8bTYA8j+8doZJaE2RP6CE6Z0wzuo/pNUD
aqH+kD/xV62ZIurwP6fKlxsqdI4/aXq/ArLf5z8a05mHKxSSP+B251BxmO4/
VwpXgZfwdj+Nliodc1ABQPh0vj/hdok/2ikxpjNv6D/yS2S6s3WRP9m5+doy
I+k/qdAn9yxFjj8aGbmgh6D2P9DEOONUCpQ/7GtRA2oT9T+DTO7EzNiHP+Rs
oevvOPM/PmJyYZOdiT8FQJah
    "], CompressedData["
1:eJxTTMoPSmViYGAwAmIQDQEf7F8s65sUee+ePYyfdSfBTNeA1QHGv91dc3dp
xme4/PvcmHrxJe/g/NVnls/1yPsG55sH3THnu4ik/krRiqpEBrh566yuCAS8
/AmX37w1q2Jx53s4/+XdAxLV85/D+eouy7gOb30D52cL6k5v3H8dzn++uUFX
/BfCPIWFQitZUr7C+RXHjj6aeeE2nJ+mHT3b+/sdOF9JpDLS4CvCP6kHWPpO
SyL0J3F5ymolIvi/0ld8LjL8Duf7zvr2h12KDe6/7t6t//o3fYLL/9dSPi7C
gQgf49jObdffPIbzbZYcYjjx8SWcz7Z6um+YFEL/HKXH3Zt3IeyfsmLqTpWz
CPf+aGKo4dyNCG8lz/1va+oQ6m/uM9nMLIpwr2n0tjr1OCa4e1+G3b/1Le4D
XL6kTG+KfNA/OL9zZ9O3o4EI+97ukk7dcRvBv97AcjVIC6Gf68aO7K0lb+F8
2cdnHyVVc8Htu/3EJteMAeG/BS0v5xqcewXnfwxfO1PpFcK8zKr9TJvuI9LD
g7LnAYUzEPb3TtOSLQ5ghJt/S9NwmXH+C4T/d/68ZaSMCF8pyZ0L2hcg4uNN
diBzljAivJ7kLHz93uKzPQDlZwud
    "], 
    Function[Null, 
     Internal`LocalizedBlock[{$CellContext`t}, #], {HoldAll}]]& ],
  Editable->False,
  SelectWithContents->True,
  Selectable->True]], "Output",
 CellChangeTimes->{{3.827933910750177*^9, 3.827933915792992*^9}, 
   3.82802323526798*^9, 3.857374135982854*^9, {3.867247685571329*^9, 
   3.86724770275613*^9}, 3.867335795764906*^9, 3.867425777777048*^9, 
   3.867492957171726*^9, 3.867579504046475*^9, 3.8676794498087683`*^9, 
   3.8677478191076603`*^9, 3.867921675374798*^9},
 CellLabel->"Out[70]=",ExpressionUUID->"ee656520-c77a-46c7-9c85-542ee6f5f90e"]
}, Open  ]],

Cell[CellGroupData[{

Cell[BoxData[
 RowBox[{"lm", "[", "\"\<ParameterTable\>\"", "]"}]], "Input",
 CellChangeTimes->{{3.82793391670501*^9, 3.8279339241242437`*^9}},
 CellLabel->"In[71]:=",ExpressionUUID->"a3a8d285-615d-44dc-bacd-60ad17311411"],

Cell[BoxData[
 StyleBox[
  TagBox[GridBox[{
     {"\<\"\"\>", "\<\"Estimate\"\>", "\<\"Standard Error\"\>", "\<\"t\
\[Hyphen]Statistic\"\>", "\<\"P\[Hyphen]Value\"\>"},
     {"1", "0.015562219352936885`", "0.001643399369034757`", 
      "9.46952983320012`", "1.4625511378263414`*^-12"},
     {"t", "0.0013482366622470214`", "0.0011899539593275778`", 
      "1.1330158210565444`", "0.2628354036917827`"}
    },
    AutoDelete->False,
    GridBoxAlignment->{"Columns" -> {{Left}}, "Rows" -> {{Automatic}}},
    GridBoxDividers->{
     "ColumnsIndexed" -> {2 -> GrayLevel[0.7]}, 
      "RowsIndexed" -> {2 -> GrayLevel[0.7]}},
    GridBoxItemSize->{"Columns" -> {{Automatic}}, "Rows" -> {{Automatic}}},
    GridBoxSpacings->{
     "ColumnsIndexed" -> {2 -> 1}, "RowsIndexed" -> {2 -> 0.75}}],
   "Grid"], "DialogStyle",
  StripOnInput->False]], "Output",
 CellChangeTimes->{3.8279339243361797`*^9, 3.828023239022636*^9, 
  3.857374137507866*^9, 3.867247704472344*^9, 3.8673357957918177`*^9, 
  3.8674257777824373`*^9, 3.867492957199942*^9, 3.867579504053969*^9, 
  3.867679449836692*^9, 3.8677478191149473`*^9, 3.867921675401471*^9},
 CellLabel->"Out[71]=",ExpressionUUID->"870a4e74-f5b9-4272-86b5-248e9686f1c4"]
}, Open  ]],

Cell[CellGroupData[{

Cell[BoxData[
 RowBox[{"ListPlot", "[", 
  RowBox[{"stateTestVsCFR", ",", 
   RowBox[{"Frame", "\[Rule]", "True"}], ",", 
   RowBox[{"FrameLabel", "\[Rule]", 
    RowBox[{"{", 
     RowBox[{
     "\"\<Tests per Capita\>\"", ",", "\"\<Computed Case Fatality Rate\>\""}],
      "}"}]}], ",", 
   RowBox[{
   "PlotLabel", "\[Rule]", 
    "\"\<Computed Case Fatality Rate vs. Tests per Capita\>\""}], ",", 
   RowBox[{"ImageSize", "\[Rule]", "Full"}], ",", 
   RowBox[{"BaseStyle", "\[Rule]", 
    RowBox[{"{", 
     RowBox[{"FontSize", "\[Rule]", "18"}], "}"}]}]}], "]"}]], "Input",
 CellChangeTimes->{{3.827933931200815*^9, 3.827934015981188*^9}, {
  3.827934589457773*^9, 3.827934594660043*^9}},
 CellLabel->"In[72]:=",ExpressionUUID->"35bc4252-ad06-4572-b16c-4b3147c1942b"],

Cell[BoxData[
 GraphicsBox[{{}, 
   {RGBColor[0.368417, 0.506779, 0.709798], PointSize[0.011000000000000001`], 
    AbsoluteThickness[1.6], 
    StyleBox[PointBox[CompressedData["
1:eJwBMQPO/CFib1JlAgAAADIAAAACAAAA6KaOklne3j+0Mj4PyUiVP2rcYDYt
MAVAHSFlQe+XdD/bi3zdpWjzP+9y8q2c05Q/721cfxek7j+oSUqZ6pWRP6vM
p51IbvY/UQqdv6zWkD83Utw3DtHzP5Zxd0JEkos/79RyqHphAECtkWi1pKOa
P6461BBQ6fk/+mNllmk0kT+ztWp4o4nvP6v/dMCaE5E/6d3AGHuf5z+ex0or
D9eSPydEpgrDtew/zIGHzOzNjz9rES2Xgb/XP+WlmKYdu4Y/57OALRf6+T/O
1QW8GLiTPyChEqkEZPU/O5D5ifevkz94xsXimdDbP3beozQhJJE/Zitbm0v3
3D+cUndy8YWQPyIUeVkw9e4/5OzCT8oCjj9lwASOyxn1P36JhJnhkpc/YgpJ
HSph9T+Q3BMstfuOP/pnqPNyMfc/eIZyWO0+lT9Nmvb8BxoGQHEjJdL9c5w/
i421/o+y8j+d5U1/A9+YP/8qI8cUCPY/gUD4aqT+iz8zXYm21+zjP3CDomm0
1pc/PKTCAMjx6T+Ey03QLmePPwarl01WGvI/VT2EJAxtjT+cIuOLs7r1PxsK
Iyjrw4U/lKiVuSTN7j/ybIreb/qRP/iCAHwJu/M/pD/L7EUajz8iSb/tfH71
P6/WtRBmmJw/2b40swMV9z8KZQI+XVaVPzVbtn4nXgJAZL9HlJlunD/pVt/a
9l7wP9qm3j6GpYs/dHYulB9S/j/7ite1OvyNP4m5gvbFUe4/Ltzoe3AFkz/t
uhtluNvuPxtZJi2fQY8/14AE1VIq8D9p9J6I5ZaOPwrYuGu1dO0/qYfvtm63
mT8d483iYnsKQHsaXDFj4ZM/2+Q8bTYA8j+8doZJaE2RP6CE6Z0wzuo/pNUD
aqH+kD/xV62ZIurwP6fKlxsqdI4/aXq/ArLf5z8a05mHKxSSP+B251BxmO4/
VwpXgZfwdj+Nliodc1ABQPh0vj/hdok/2ikxpjNv6D/yS2S6s3WRP9m5+doy
I+k/qdAn9yxFjj8aGbmgh6D2P9DEOONUCpQ/7GtRA2oT9T+DTO7EzNiHP+Rs
oevvOPM/PmJyYZOdiT8FQJah
      "]],
     FontSize->18]}, {{}, {{GraphicsGroupBox[{
        {GrayLevel[1], AbsoluteThickness[4], Opacity[
          NCache[
           Rational[2, 3], 0.6666666666666666]], CapForm["Butt"], JoinForm[
         "Round"], 
         BSplineCurveBox[{
          Offset[{-2.8284271247461907`, -2.82842712474619}, {
            1.1863812005473953`, 0.01230888708229001}], 
           Offset[{-2.8284271247461907`, -2.82842712474619}, {
            1.1863812005473953`, 0.01230888708229001}], 
           Offset[{-4.242640687119286, -4.242640687119285}, {
            1.1863812005473953`, 0.01230888708229001}], 
           Offset[{-4.242640687119286, -4.242640687119285}, {
            1.1863812005473953`, 0.01230888708229001}], 
           Offset[{-5.6568542494923815`, -5.65685424949238}, {
            1.1863812005473953`, 0.01230888708229001}], 
           Offset[{-7.6568542494923815`, -5.65685424949238}, {
            1.1863812005473953`, 0.01230888708229001}], 
           Offset[{-9.656854249492381, -5.65685424949238}, {
            1.1863812005473953`, 0.01230888708229001}], 
           Offset[{-9.656854249492381, -5.65685424949238}, {
            1.1863812005473953`, 0.01230888708229001}]}]}, 
        {RGBColor[0.6666666666666666, 0.6666666666666666, 0.6666666666666666],
          AbsoluteThickness[1.25], 
         BSplineCurveBox[{
          Offset[{-2.8284271247461907`, -2.82842712474619}, {
            1.1863812005473953`, 0.01230888708229001}], 
           Offset[{-2.8284271247461907`, -2.82842712474619}, {
            1.1863812005473953`, 0.01230888708229001}], 
           Offset[{-4.242640687119286, -4.242640687119285}, {
            1.1863812005473953`, 0.01230888708229001}], 
           Offset[{-4.242640687119286, -4.242640687119285}, {
            1.1863812005473953`, 0.01230888708229001}], 
           Offset[{-5.6568542494923815`, -5.65685424949238}, {
            1.1863812005473953`, 0.01230888708229001}], 
           Offset[{-7.6568542494923815`, -5.65685424949238}, {
            1.1863812005473953`, 0.01230888708229001}], 
           Offset[{-9.656854249492381, -5.65685424949238}, {
            1.1863812005473953`, 0.01230888708229001}], 
           Offset[{-9.656854249492381, -5.65685424949238}, {
            1.1863812005473953`, 0.01230888708229001}]}]}, 
        {EdgeForm[None], FaceForm[{GrayLevel[1], Opacity[
          NCache[
           Rational[2, 3], 0.6666666666666666]]}], 
         PolygonBox[{
          Offset[{-9.656854249492383, 3.14314575050763}, {1.1863812005473953`,
             0.01230888708229001}], 
           Offset[{-9.656854249492383, -18.856854249492372`}, {
            1.1863812005473953`, 0.01230888708229001}], 
           Offset[{-90.65685424949238, -18.856854249492386`}, {
            1.1863812005473953`, 0.01230888708229001}], 
           Offset[{-90.65685424949238, 3.143145750507612}, {
            1.1863812005473953`, 0.01230888708229001}]}]}, 
        {RGBColor[0.6666666666666666, 0.6666666666666666, 0.6666666666666666],
          AbsoluteThickness[1.25], EdgeForm[None]}, {}, InsetBox[
         StyleBox[
          RotationBox["\<\"Wyoming\"\>",
           BoxRotation->0.],
          StripOnInput->False,
          LineOpacity->1,
          FrontFaceOpacity->1,
          BackFaceOpacity->1,
          Opacity->1,
          FontSize->18,
          FontOpacity->1], 
         Offset[{-50.15685424949238, -7.856854249492379}, \
{1.1863812005473953, 0.01230888708229001}], 
         ImageScaled[{Rational[1, 2], Rational[1, 2]}]]}], GraphicsGroupBox[{
        {GrayLevel[1], AbsoluteThickness[4], Opacity[
          NCache[
           Rational[2, 3], 0.6666666666666666]], CapForm["Butt"], JoinForm[
         "Round"], 
         BSplineCurveBox[{
          Offset[{4., 0.}, {1.3384805266039104`, 0.011643981704571487`}], 
           Offset[{4., 0.}, {1.3384805266039104`, 0.011643981704571487`}], 
           Offset[{6., 0.}, {1.3384805266039104`, 0.011643981704571487`}], 
           Offset[{6., 0.}, {1.3384805266039104`, 0.011643981704571487`}], 
           Offset[{8., 0.}, {1.3384805266039104`, 0.011643981704571487`}], 
           Offset[{10., 0.}, {1.3384805266039104`, 0.011643981704571487`}], 
           Offset[{12., 0.}, {1.3384805266039104`, 0.011643981704571487`}], 
           Offset[{12., 0.}, {1.3384805266039104`, 0.011643981704571487`}]}]}, 
        {RGBColor[0.6666666666666666, 0.6666666666666666, 0.6666666666666666],
          AbsoluteThickness[1.25], 
         BSplineCurveBox[{
          Offset[{4., 0.}, {1.3384805266039104`, 0.011643981704571487`}], 
           Offset[{4., 0.}, {1.3384805266039104`, 0.011643981704571487`}], 
           Offset[{6., 0.}, {1.3384805266039104`, 0.011643981704571487`}], 
           Offset[{6., 0.}, {1.3384805266039104`, 0.011643981704571487`}], 
           Offset[{8., 0.}, {1.3384805266039104`, 0.011643981704571487`}], 
           Offset[{10., 0.}, {1.3384805266039104`, 0.011643981704571487`}], 
           Offset[{12., 0.}, {1.3384805266039104`, 0.011643981704571487`}], 
           Offset[{12., 0.}, {1.3384805266039104`, 0.011643981704571487`}]}]}, 
        {EdgeForm[None], FaceForm[{GrayLevel[1], Opacity[
          NCache[
           Rational[2, 3], 0.6666666666666666]]}], 
         PolygonBox[{
          Offset[{100., 9.50000000000001}, {1.3384805266039104`, 
            0.011643981704571487`}], 
           Offset[{100., -9.49999999999999}, {1.3384805266039104`, 
            0.011643981704571487`}], 
           Offset[{12., -9.50000000000001}, {1.3384805266039104`, 
            0.011643981704571487`}], 
           Offset[{12., 9.49999999999999}, {1.3384805266039104`, 
            0.011643981704571487`}]}]}, 
        {RGBColor[0.6666666666666666, 0.6666666666666666, 0.6666666666666666],
          AbsoluteThickness[1.25], EdgeForm[None]}, {}, InsetBox[
         StyleBox[
          RotationBox["\<\"Wisconsin\"\>",
           BoxRotation->0.],
          StripOnInput->False,
          LineOpacity->1,
          FrontFaceOpacity->1,
          BackFaceOpacity->1,
          Opacity->1,
          FontSize->18,
          FontOpacity->1], 
         Offset[{56., 0.}, {1.3384805266039104, 0.011643981704571487}], 
         ImageScaled[{Rational[1, 2], Rational[1, 2]}]]}], 
      {Opacity[0], 
       {RGBColor[0.368417, 0.506779, 0.709798], PointSize[
        0.011000000000000001`], AbsoluteThickness[1.6], 
        StyleBox[{},
         FontSize->18]}, 
       {RGBColor[0.368417, 0.506779, 0.709798], PointSize[
        0.011000000000000001`], AbsoluteThickness[1.6], 
        StyleBox[
         TagBox[
          TooltipBox[PointBox[{1.4141918447726938`, 0.01957066189624329}],
           StyleBox[
            PaneBox[
             FrameBox[
             "\"West Virginia\"", LabelStyle -> {FontSize -> 18}, Background -> 
              None, ContentPadding -> False, LabelStyle -> {}, Frame -> True, 
              RoundingRadius -> 4, Background -> GrayLevel[1, 0.65], 
              FrameStyle -> None, FrameMargins -> 2, BaselinePosition -> 
              Automatic, LabelingSize -> DirectedInfinity[1], StripOnInput -> 
              False], FrameMargins -> 0], {FontSize -> 18}, StripOnInput -> 
            False]],
          Annotation[#, 
           Style[
            Pane[
             Framed[
             "West Virginia", LabelStyle -> {FontSize -> 18}, Background -> 
              None, ContentPadding -> False, {
              LabelStyle -> {}, Frame -> True, RoundingRadius -> 4, 
               Background -> GrayLevel[1, 0.65], FrameStyle -> None, 
               FrameMargins -> 2, BaselinePosition -> Automatic, LabelingSize -> 
               DirectedInfinity[1]}], FrameMargins -> 0], {FontSize -> 18}], 
           "Tooltip"]& ],
         FontSize->18]}}, 
      {Opacity[0], 
       {RGBColor[0.368417, 0.506779, 0.709798], PointSize[
        0.011000000000000001`], AbsoluteThickness[1.6], 
        StyleBox[{},
         FontSize->18]}, 
       {RGBColor[0.368417, 0.506779, 0.709798], PointSize[
        0.011000000000000001`], AbsoluteThickness[1.6], 
        StyleBox[
         TagBox[
          TooltipBox[PointBox[{0.7855467106690482, 0.0147803795743829}],
           StyleBox[
            PaneBox[
             FrameBox[
             "\"Washington\"", LabelStyle -> {FontSize -> 18}, Background -> 
              None, ContentPadding -> False, LabelStyle -> {}, Frame -> True, 
              RoundingRadius -> 4, Background -> GrayLevel[1, 0.65], 
              FrameStyle -> None, FrameMargins -> 2, BaselinePosition -> 
              Automatic, LabelingSize -> DirectedInfinity[1], StripOnInput -> 
              False], FrameMargins -> 0], {FontSize -> 18}, StripOnInput -> 
            False]],
          Annotation[#, 
           Style[
            Pane[
             Framed[
             "Washington", LabelStyle -> {FontSize -> 18}, Background -> None,
               ContentPadding -> False, {
              LabelStyle -> {}, Frame -> True, RoundingRadius -> 4, 
               Background -> GrayLevel[1, 0.65], FrameStyle -> None, 
               FrameMargins -> 2, BaselinePosition -> Automatic, LabelingSize -> 
               DirectedInfinity[1]}], FrameMargins -> 0], {FontSize -> 18}], 
           "Tooltip"]& ],
         FontSize->18]}}, 
      {Opacity[0], 
       {RGBColor[0.368417, 0.506779, 0.709798], PointSize[
        0.011000000000000001`], AbsoluteThickness[1.6], 
        StyleBox[{},
         FontSize->18]}, 
       {RGBColor[0.368417, 0.506779, 0.709798], PointSize[
        0.011000000000000001`], AbsoluteThickness[1.6], 
        StyleBox[
         TagBox[
          TooltipBox[PointBox[{0.7635744329393745, 0.017050560237361574`}],
           StyleBox[
            PaneBox[
             FrameBox[
             "\"Virginia\"", LabelStyle -> {FontSize -> 18}, Background -> 
              None, ContentPadding -> False, LabelStyle -> {}, Frame -> True, 
              RoundingRadius -> 4, Background -> GrayLevel[1, 0.65], 
              FrameStyle -> None, FrameMargins -> 2, BaselinePosition -> 
              Automatic, LabelingSize -> DirectedInfinity[1], StripOnInput -> 
              False], FrameMargins -> 0], {FontSize -> 18}, StripOnInput -> 
            False]],
          Annotation[#, 
           Style[
            Pane[
             Framed[
             "Virginia", LabelStyle -> {FontSize -> 18}, Background -> None, 
              ContentPadding -> False, {
              LabelStyle -> {}, Frame -> True, RoundingRadius -> 4, 
               Background -> GrayLevel[1, 0.65], FrameStyle -> None, 
               FrameMargins -> 2, BaselinePosition -> Automatic, LabelingSize -> 
               DirectedInfinity[1]}], FrameMargins -> 0], {FontSize -> 18}], 
           "Tooltip"]& ],
         FontSize->18]}}, GraphicsGroupBox[{
        {GrayLevel[1], AbsoluteThickness[4], Opacity[
          NCache[
           Rational[2, 3], 0.6666666666666666]], CapForm["Butt"], JoinForm[
         "Round"], 
         BSplineCurveBox[{
          Offset[{2.8284271247461903`, 2.82842712474619}, {2.179301542805581, 
            0.012632472598984729`}], 
           Offset[{2.8284271247461903`, 2.82842712474619}, {2.179301542805581,
             0.012632472598984729`}], 
           Offset[{4.242640687119286, 4.242640687119285}, {2.179301542805581, 
            0.012632472598984729`}], 
           Offset[{4.242640687119286, 4.242640687119285}, {2.179301542805581, 
            0.012632472598984729`}], 
           Offset[{5.656854249492381, 5.65685424949238}, {2.179301542805581, 
            0.012632472598984729`}], 
           Offset[{7.65685424949238, 5.65685424949238}, {2.179301542805581, 
            0.012632472598984729`}], 
           Offset[{9.65685424949238, 5.65685424949238}, {2.179301542805581, 
            0.012632472598984729`}], 
           Offset[{9.65685424949238, 5.65685424949238}, {2.179301542805581, 
            0.012632472598984729`}]}]}, 
        {RGBColor[0.6666666666666666, 0.6666666666666666, 0.6666666666666666],
          AbsoluteThickness[1.25], 
         BSplineCurveBox[{
          Offset[{2.8284271247461903`, 2.82842712474619}, {2.179301542805581, 
            0.012632472598984729`}], 
           Offset[{2.8284271247461903`, 2.82842712474619}, {2.179301542805581,
             0.012632472598984729`}], 
           Offset[{4.242640687119286, 4.242640687119285}, {2.179301542805581, 
            0.012632472598984729`}], 
           Offset[{4.242640687119286, 4.242640687119285}, {2.179301542805581, 
            0.012632472598984729`}], 
           Offset[{5.656854249492381, 5.65685424949238}, {2.179301542805581, 
            0.012632472598984729`}], 
           Offset[{7.65685424949238, 5.65685424949238}, {2.179301542805581, 
            0.012632472598984729`}], 
           Offset[{9.65685424949238, 5.65685424949238}, {2.179301542805581, 
            0.012632472598984729`}], 
           Offset[{9.65685424949238, 5.65685424949238}, {2.179301542805581, 
            0.012632472598984729`}]}]}, 
        {EdgeForm[None], FaceForm[{GrayLevel[1], Opacity[
          NCache[
           Rational[2, 3], 0.6666666666666666]]}], 
         PolygonBox[{
          Offset[{83.65685424949238, 17.05685424949239}, {2.179301542805581, 
            0.012632472598984729`}], 
           Offset[{83.65685424949238, -1.943145750507612}, {2.179301542805581,
             0.012632472598984729`}], 
           Offset[{9.656854249492383, -1.9431457505076297`}, {
            2.179301542805581, 0.012632472598984729`}], 
           Offset[{9.656854249492383, 17.05685424949237}, {2.179301542805581, 
            0.012632472598984729`}]}]}, 
        {RGBColor[0.6666666666666666, 0.6666666666666666, 0.6666666666666666],
          AbsoluteThickness[1.25], EdgeForm[None]}, {}, InsetBox[
         StyleBox[
          RotationBox["\<\"Vermont\"\>",
           BoxRotation->0.],
          StripOnInput->False,
          LineOpacity->1,
          FrontFaceOpacity->1,
          BackFaceOpacity->1,
          Opacity->1,
          FontSize->18,
          FontOpacity->1], 
         Offset[{46.65685424949238, 7.556854249492379}, \
{2.179301542805581, 0.012632472598984729}], 
         ImageScaled[{Rational[1, 2], Rational[1, 2]}]]}], GraphicsGroupBox[{
        {GrayLevel[1], AbsoluteThickness[4], Opacity[
          NCache[
           Rational[2, 3], 0.6666666666666666]], CapForm["Butt"], JoinForm[
         "Round"], 
         BSplineCurveBox[{
          Offset[{2.8284271247461903`, 2.82842712474619}, {0.9711282012011077,
             0.00579923596140209}], 
           Offset[{2.8284271247461903`, 2.82842712474619}, {
            0.9711282012011077, 0.00579923596140209}], 
           Offset[{4.242640687119286, 4.242640687119285}, {0.9711282012011077,
             0.00579923596140209}], 
           Offset[{4.242640687119286, 4.242640687119285}, {0.9711282012011077,
             0.00579923596140209}], 
           Offset[{5.656854249492381, 5.65685424949238}, {0.9711282012011077, 
            0.00579923596140209}], 
           Offset[{7.65685424949238, 5.65685424949238}, {0.9711282012011077, 
            0.00579923596140209}], 
           Offset[{9.65685424949238, 5.65685424949238}, {0.9711282012011077, 
            0.00579923596140209}], 
           Offset[{9.65685424949238, 5.65685424949238}, {0.9711282012011077, 
            0.00579923596140209}]}]}, 
        {RGBColor[0.6666666666666666, 0.6666666666666666, 0.6666666666666666],
          AbsoluteThickness[1.25], 
         BSplineCurveBox[{
          Offset[{2.8284271247461903`, 2.82842712474619}, {0.9711282012011077,
             0.00579923596140209}], 
           Offset[{2.8284271247461903`, 2.82842712474619}, {
            0.9711282012011077, 0.00579923596140209}], 
           Offset[{4.242640687119286, 4.242640687119285}, {0.9711282012011077,
             0.00579923596140209}], 
           Offset[{4.242640687119286, 4.242640687119285}, {0.9711282012011077,
             0.00579923596140209}], 
           Offset[{5.656854249492381, 5.65685424949238}, {0.9711282012011077, 
            0.00579923596140209}], 
           Offset[{7.65685424949238, 5.65685424949238}, {0.9711282012011077, 
            0.00579923596140209}], 
           Offset[{9.65685424949238, 5.65685424949238}, {0.9711282012011077, 
            0.00579923596140209}], 
           Offset[{9.65685424949238, 5.65685424949238}, {0.9711282012011077, 
            0.00579923596140209}]}]}, 
        {EdgeForm[None], FaceForm[{GrayLevel[1], Opacity[
          NCache[
           Rational[2, 3], 0.6666666666666666]]}], 
         PolygonBox[{
          Offset[{53.656854249492376`, 17.056854249492385`}, {
            0.9711282012011077, 0.00579923596140209}], 
           Offset[{53.65685424949238, -1.9431457505076155`}, {
            0.9711282012011077, 0.00579923596140209}], 
           Offset[{9.656854249492383, -1.9431457505076262`}, {
            0.9711282012011077, 0.00579923596140209}], 
           Offset[{9.656854249492376, 17.056854249492375`}, {
            0.9711282012011077, 0.00579923596140209}]}]}, 
        {RGBColor[0.6666666666666666, 0.6666666666666666, 0.6666666666666666],
          AbsoluteThickness[1.25], EdgeForm[None]}, {}, InsetBox[
         StyleBox[
          RotationBox["\<\"Utah\"\>",
           BoxRotation->0.],
          StripOnInput->False,
          LineOpacity->1,
          FrontFaceOpacity->1,
          BackFaceOpacity->1,
          Opacity->1,
          FontSize->18,
          FontOpacity->1], 
         Offset[{31.65685424949238, 7.556854249492379}, \
{0.9711282012011077, 0.00579923596140209}], 
         ImageScaled[{Rational[1, 2], Rational[1, 2]}]]}], 
      {Opacity[0], 
       {RGBColor[0.368417, 0.506779, 0.709798], PointSize[
        0.011000000000000001`], AbsoluteThickness[1.6], 
        StyleBox[{},
         FontSize->18]}, 
       {RGBColor[0.368417, 0.506779, 0.709798], PointSize[
        0.011000000000000001`], AbsoluteThickness[1.6], 
        StyleBox[
         TagBox[
          TooltipBox[PointBox[{0.7460565618201375, 0.017655067588253727`}],
           StyleBox[
            PaneBox[
             FrameBox[
             "\"Texas\"", LabelStyle -> {FontSize -> 18}, Background -> None, 
              ContentPadding -> False, LabelStyle -> {}, Frame -> True, 
              RoundingRadius -> 4, Background -> GrayLevel[1, 0.65], 
              FrameStyle -> None, FrameMargins -> 2, BaselinePosition -> 
              Automatic, LabelingSize -> DirectedInfinity[1], StripOnInput -> 
              False], FrameMargins -> 0], {FontSize -> 18}, StripOnInput -> 
            False]],
          Annotation[#, 
           Style[
            Pane[
             Framed[
             "Texas", LabelStyle -> {FontSize -> 18}, Background -> None, 
              ContentPadding -> False, {
              LabelStyle -> {}, Frame -> True, RoundingRadius -> 4, 
               Background -> GrayLevel[1, 0.65], FrameStyle -> None, 
               FrameMargins -> 2, BaselinePosition -> Automatic, LabelingSize -> 
               DirectedInfinity[1]}], FrameMargins -> 0], {FontSize -> 18}], 
           "Tooltip"]& ],
         FontSize->18]}}, 
      {Opacity[0], 
       {RGBColor[0.368417, 0.506779, 0.709798], PointSize[
        0.011000000000000001`], AbsoluteThickness[1.6], 
        StyleBox[{},
         FontSize->18]}, 
       {RGBColor[0.368417, 0.506779, 0.709798], PointSize[
        0.011000000000000001`], AbsoluteThickness[1.6], 
        StyleBox[
         TagBox[
          TooltipBox[PointBox[{1.0571619036686537`, 0.014870003668851451`}],
           StyleBox[
            PaneBox[
             FrameBox[
             "\"Tennessee\"", LabelStyle -> {FontSize -> 18}, Background -> 
              None, ContentPadding -> False, LabelStyle -> {}, Frame -> True, 
              RoundingRadius -> 4, Background -> GrayLevel[1, 0.65], 
              FrameStyle -> None, FrameMargins -> 2, BaselinePosition -> 
              Automatic, LabelingSize -> DirectedInfinity[1], StripOnInput -> 
              False], FrameMargins -> 0], {FontSize -> 18}, StripOnInput -> 
            False]],
          Annotation[#, 
           Style[
            Pane[
             Framed[
             "Tennessee", LabelStyle -> {FontSize -> 18}, Background -> None, 
              ContentPadding -> False, {
              LabelStyle -> {}, Frame -> True, RoundingRadius -> 4, 
               Background -> GrayLevel[1, 0.65], FrameStyle -> None, 
               FrameMargins -> 2, BaselinePosition -> Automatic, LabelingSize -> 
               DirectedInfinity[1]}], FrameMargins -> 0], {FontSize -> 18}], 
           "Tooltip"]& ],
         FontSize->18]}}, 
      {Opacity[0], 
       {RGBColor[0.368417, 0.506779, 0.709798], PointSize[
        0.011000000000000001`], AbsoluteThickness[1.6], 
        StyleBox[{},
         FontSize->18]}, 
       {RGBColor[0.368417, 0.506779, 0.709798], PointSize[
        0.011000000000000001`], AbsoluteThickness[1.6], 
        StyleBox[
         TagBox[
          TooltipBox[PointBox[{0.8376696666929497, 0.01659633836330489}],
           StyleBox[
            PaneBox[
             FrameBox[
             "\"South Dakota\"", LabelStyle -> {FontSize -> 18}, Background -> 
              None, ContentPadding -> False, LabelStyle -> {}, Frame -> True, 
              RoundingRadius -> 4, Background -> GrayLevel[1, 0.65], 
              FrameStyle -> None, FrameMargins -> 2, BaselinePosition -> 
              Automatic, LabelingSize -> DirectedInfinity[1], StripOnInput -> 
              False], FrameMargins -> 0], {FontSize -> 18}, StripOnInput -> 
            False]],
          Annotation[#, 
           Style[
            Pane[
             Framed[
             "South Dakota", LabelStyle -> {FontSize -> 18}, Background -> 
              None, ContentPadding -> False, {
              LabelStyle -> {}, Frame -> True, RoundingRadius -> 4, 
               Background -> GrayLevel[1, 0.65], FrameStyle -> None, 
               FrameMargins -> 2, BaselinePosition -> Automatic, LabelingSize -> 
               DirectedInfinity[1]}], FrameMargins -> 0], {FontSize -> 18}], 
           "Tooltip"]& ],
         FontSize->18]}}, 
      {Opacity[0], 
       {RGBColor[0.368417, 0.506779, 0.709798], PointSize[
        0.011000000000000001`], AbsoluteThickness[1.6], 
        StyleBox[{},
         FontSize->18]}, 
       {RGBColor[0.368417, 0.506779, 0.709798], PointSize[
        0.011000000000000001`], AbsoluteThickness[1.6], 
        StyleBox[
         TagBox[
          TooltipBox[PointBox[{1.1250519053558523`, 0.01689684818995006}],
           StyleBox[
            PaneBox[
             FrameBox[
             "\"South Carolina\"", LabelStyle -> {FontSize -> 18}, Background -> 
              None, ContentPadding -> False, LabelStyle -> {}, Frame -> True, 
              RoundingRadius -> 4, Background -> GrayLevel[1, 0.65], 
              FrameStyle -> None, FrameMargins -> 2, BaselinePosition -> 
              Automatic, LabelingSize -> DirectedInfinity[1], StripOnInput -> 
              False], FrameMargins -> 0], {FontSize -> 18}, StripOnInput -> 
            False]],
          Annotation[#, 
           Style[
            Pane[
             Framed[
             "South Carolina", LabelStyle -> {FontSize -> 18}, Background -> 
              None, ContentPadding -> False, {
              LabelStyle -> {}, Frame -> True, RoundingRadius -> 4, 
               Background -> GrayLevel[1, 0.65], FrameStyle -> None, 
               FrameMargins -> 2, BaselinePosition -> Automatic, LabelingSize -> 
               DirectedInfinity[1]}], FrameMargins -> 0], {FontSize -> 18}], 
           "Tooltip"]& ],
         FontSize->18]}}, GraphicsGroupBox[{
        {GrayLevel[1], AbsoluteThickness[4], Opacity[
          NCache[
           Rational[2, 3], 0.6666666666666666]], CapForm["Butt"], JoinForm[
         "Round"], 
         BSplineCurveBox[{
          Offset[{-2.82842712474619, 2.8284271247461903`}, {
            3.2952277233328418`, 0.01961316844732588}], 
           Offset[{-2.82842712474619, 2.8284271247461903`}, {
            3.2952277233328418`, 0.01961316844732588}], 
           Offset[{-4.242640687119285, 4.242640687119286}, {
            3.2952277233328418`, 0.01961316844732588}], 
           Offset[{-4.242640687119285, 4.242640687119286}, {
            3.2952277233328418`, 0.01961316844732588}], 
           Offset[{-5.65685424949238, 5.656854249492381}, {
            3.2952277233328418`, 0.01961316844732588}], 
           Offset[{-7.65685424949238, 5.656854249492381}, {
            3.2952277233328418`, 0.01961316844732588}], 
           Offset[{-9.65685424949238, 5.656854249492381}, {
            3.2952277233328418`, 0.01961316844732588}], 
           Offset[{-9.65685424949238, 5.656854249492381}, {
            3.2952277233328418`, 0.01961316844732588}]}]}, 
        {RGBColor[0.6666666666666666, 0.6666666666666666, 0.6666666666666666],
          AbsoluteThickness[1.25], 
         BSplineCurveBox[{
          Offset[{-2.82842712474619, 2.8284271247461903`}, {
            3.2952277233328418`, 0.01961316844732588}], 
           Offset[{-2.82842712474619, 2.8284271247461903`}, {
            3.2952277233328418`, 0.01961316844732588}], 
           Offset[{-4.242640687119285, 4.242640687119286}, {
            3.2952277233328418`, 0.01961316844732588}], 
           Offset[{-4.242640687119285, 4.242640687119286}, {
            3.2952277233328418`, 0.01961316844732588}], 
           Offset[{-5.65685424949238, 5.656854249492381}, {
            3.2952277233328418`, 0.01961316844732588}], 
           Offset[{-7.65685424949238, 5.656854249492381}, {
            3.2952277233328418`, 0.01961316844732588}], 
           Offset[{-9.65685424949238, 5.656854249492381}, {
            3.2952277233328418`, 0.01961316844732588}], 
           Offset[{-9.65685424949238, 5.656854249492381}, {
            3.2952277233328418`, 0.01961316844732588}]}]}, 
        {EdgeForm[None], FaceForm[{GrayLevel[1], Opacity[
          NCache[
           Rational[2, 3], 0.6666666666666666]]}], 
         PolygonBox[{
          Offset[{-9.656854249492383, 17.056854249492392`}, {
            3.2952277233328418`, 0.01961316844732588}], 
           Offset[{-9.656854249492383, -1.9431457505076075`}, {
            3.2952277233328418`, 0.01961316844732588}], 
           Offset[{-121.65685424949238`, -1.9431457505076324`}, {
            3.2952277233328418`, 0.01961316844732588}], 
           Offset[{-121.65685424949238`, 17.056854249492368`}, {
            3.2952277233328418`, 0.01961316844732588}]}]}, 
        {RGBColor[0.6666666666666666, 0.6666666666666666, 0.6666666666666666],
          AbsoluteThickness[1.25], EdgeForm[None]}, {}, InsetBox[
         StyleBox[
          RotationBox["\<\"Rhode Island\"\>",
           BoxRotation->0.],
          StripOnInput->False,
          LineOpacity->1,
          FrontFaceOpacity->1,
          BackFaceOpacity->1,
          Opacity->1,
          FontSize->18,
          FontOpacity->1], 
         Offset[{-65.65685424949238, 7.55685424949238}, \
{3.2952277233328418, 0.01961316844732588}], 
         ImageScaled[{Rational[1, 2], Rational[1, 2]}]]}], GraphicsGroupBox[{
        {GrayLevel[1], AbsoluteThickness[4], Opacity[
          NCache[
           Rational[2, 3], 0.6666666666666666]], CapForm["Butt"], JoinForm[
         "Round"], 
         BSplineCurveBox[{
          Offset[{2.8284271247461903`, 2.82842712474619}, {0.9355161448300761,
             0.025312497850082567`}], 
           Offset[{2.8284271247461903`, 2.82842712474619}, {
            0.9355161448300761, 0.025312497850082567`}], 
           Offset[{4.242640687119286, 4.242640687119285}, {0.9355161448300761,
             0.025312497850082567`}], 
           Offset[{4.242640687119286, 4.242640687119285}, {0.9355161448300761,
             0.025312497850082567`}], 
           Offset[{5.656854249492381, 5.65685424949238}, {0.9355161448300761, 
            0.025312497850082567`}], 
           Offset[{7.65685424949238, 5.65685424949238}, {0.9355161448300761, 
            0.025312497850082567`}], 
           Offset[{9.65685424949238, 5.65685424949238}, {0.9355161448300761, 
            0.025312497850082567`}], 
           Offset[{9.65685424949238, 5.65685424949238}, {0.9355161448300761, 
            0.025312497850082567`}]}]}, 
        {RGBColor[0.6666666666666666, 0.6666666666666666, 0.6666666666666666],
          AbsoluteThickness[1.25], 
         BSplineCurveBox[{
          Offset[{2.8284271247461903`, 2.82842712474619}, {0.9355161448300761,
             0.025312497850082567`}], 
           Offset[{2.8284271247461903`, 2.82842712474619}, {
            0.9355161448300761, 0.025312497850082567`}], 
           Offset[{4.242640687119286, 4.242640687119285}, {0.9355161448300761,
             0.025312497850082567`}], 
           Offset[{4.242640687119286, 4.242640687119285}, {0.9355161448300761,
             0.025312497850082567`}], 
           Offset[{5.656854249492381, 5.65685424949238}, {0.9355161448300761, 
            0.025312497850082567`}], 
           Offset[{7.65685424949238, 5.65685424949238}, {0.9355161448300761, 
            0.025312497850082567`}], 
           Offset[{9.65685424949238, 5.65685424949238}, {0.9355161448300761, 
            0.025312497850082567`}], 
           Offset[{9.65685424949238, 5.65685424949238}, {0.9355161448300761, 
            0.025312497850082567`}]}]}, 
        {EdgeForm[None], FaceForm[{GrayLevel[1], Opacity[
          NCache[
           Rational[2, 3], 0.6666666666666666]]}], 
         PolygonBox[{
          Offset[{122.65685424949238`, 18.856854249492393`}, {
            0.9355161448300761, 0.025312497850082567`}], 
           Offset[{122.65685424949238`, -3.1431457505076086`}, {
            0.9355161448300761, 0.025312497850082567`}], 
           Offset[{9.656854249492383, -3.1431457505076335`}, {
            0.9355161448300761, 0.025312497850082567`}], 
           Offset[{9.656854249492383, 18.856854249492365`}, {
            0.9355161448300761, 0.025312497850082567`}]}]}, 
        {RGBColor[0.6666666666666666, 0.6666666666666666, 0.6666666666666666],
          AbsoluteThickness[1.25], EdgeForm[None]}, {}, InsetBox[
         StyleBox[
          RotationBox["\<\"Pennsylvania\"\>",
           BoxRotation->0.],
          StripOnInput->False,
          LineOpacity->1,
          FrontFaceOpacity->1,
          BackFaceOpacity->1,
          Opacity->1,
          FontSize->18,
          FontOpacity->1], 
         Offset[{66.15685424949238, 7.856854249492379}, \
{0.9355161448300761, 0.025312497850082567}], 
         ImageScaled[{Rational[1, 2], Rational[1, 2]}]]}], 
      {Opacity[0], 
       {RGBColor[0.368417, 0.506779, 0.709798], PointSize[
        0.011000000000000001`], AbsoluteThickness[1.6], 
        StyleBox[{},
         FontSize->18]}, 
       {RGBColor[0.368417, 0.506779, 0.709798], PointSize[
        0.011000000000000001`], AbsoluteThickness[1.6], 
        StyleBox[
         TagBox[
          TooltipBox[PointBox[{1.0103329010963102`, 0.014936249954070573`}],
           StyleBox[
            PaneBox[
             FrameBox[
             "\"Oregon\"", LabelStyle -> {FontSize -> 18}, Background -> None,
               ContentPadding -> False, LabelStyle -> {}, Frame -> True, 
              RoundingRadius -> 4, Background -> GrayLevel[1, 0.65], 
              FrameStyle -> None, FrameMargins -> 2, BaselinePosition -> 
              Automatic, LabelingSize -> DirectedInfinity[1], StripOnInput -> 
              False], FrameMargins -> 0], {FontSize -> 18}, StripOnInput -> 
            False]],
          Annotation[#, 
           Style[
            Pane[
             Framed[
             "Oregon", LabelStyle -> {FontSize -> 18}, Background -> None, 
              ContentPadding -> False, {
              LabelStyle -> {}, Frame -> True, RoundingRadius -> 4, 
               Background -> GrayLevel[1, 0.65], FrameStyle -> None, 
               FrameMargins -> 2, BaselinePosition -> Automatic, LabelingSize -> 
               DirectedInfinity[1]}], FrameMargins -> 0], {FontSize -> 18}], 
           "Tooltip"]& ],
         FontSize->18]}}, 
      {Opacity[0], 
       {RGBColor[0.368417, 0.506779, 0.709798], PointSize[
        0.011000000000000001`], AbsoluteThickness[1.6], 
        StyleBox[{},
         FontSize->18]}, 
       {RGBColor[0.368417, 0.506779, 0.709798], PointSize[
        0.011000000000000001`], AbsoluteThickness[1.6], 
        StyleBox[
         TagBox[
          TooltipBox[PointBox[{0.964321324803533, 0.015261882367479765`}],
           StyleBox[
            PaneBox[
             FrameBox[
             "\"Oklahoma\"", LabelStyle -> {FontSize -> 18}, Background -> 
              None, ContentPadding -> False, LabelStyle -> {}, Frame -> True, 
              RoundingRadius -> 4, Background -> GrayLevel[1, 0.65], 
              FrameStyle -> None, FrameMargins -> 2, BaselinePosition -> 
              Automatic, LabelingSize -> DirectedInfinity[1], StripOnInput -> 
              False], FrameMargins -> 0], {FontSize -> 18}, StripOnInput -> 
            False]],
          Annotation[#, 
           Style[
            Pane[
             Framed[
             "Oklahoma", LabelStyle -> {FontSize -> 18}, Background -> None, 
              ContentPadding -> False, {
              LabelStyle -> {}, Frame -> True, RoundingRadius -> 4, 
               Background -> GrayLevel[1, 0.65], FrameStyle -> None, 
               FrameMargins -> 2, BaselinePosition -> Automatic, LabelingSize -> 
               DirectedInfinity[1]}], FrameMargins -> 0], {FontSize -> 18}], 
           "Tooltip"]& ],
         FontSize->18]}}, GraphicsGroupBox[{
        {GrayLevel[1], AbsoluteThickness[4], Opacity[
          NCache[
           Rational[2, 3], 0.6666666666666666]], CapForm["Butt"], JoinForm[
         "Round"], 
         BSplineCurveBox[{
          Offset[{-2.82842712474619, 2.8284271247461903`}, {
            0.9324626109880265, 0.018774133103355163`}], 
           Offset[{-2.82842712474619, 2.8284271247461903`}, {
            0.9324626109880265, 0.018774133103355163`}], 
           Offset[{-4.242640687119285, 4.242640687119286}, {
            0.9324626109880265, 0.018774133103355163`}], 
           Offset[{-4.242640687119285, 4.242640687119286}, {
            0.9324626109880265, 0.018774133103355163`}], 
           Offset[{-5.65685424949238, 5.656854249492381}, {0.9324626109880265,
             0.018774133103355163`}], 
           Offset[{-7.65685424949238, 5.656854249492381}, {0.9324626109880265,
             0.018774133103355163`}], 
           Offset[{-9.65685424949238, 5.656854249492381}, {0.9324626109880265,
             0.018774133103355163`}], 
           Offset[{-9.65685424949238, 5.656854249492381}, {0.9324626109880265,
             0.018774133103355163`}]}]}, 
        {RGBColor[0.6666666666666666, 0.6666666666666666, 0.6666666666666666],
          AbsoluteThickness[1.25], 
         BSplineCurveBox[{
          Offset[{-2.82842712474619, 2.8284271247461903`}, {
            0.9324626109880265, 0.018774133103355163`}], 
           Offset[{-2.82842712474619, 2.8284271247461903`}, {
            0.9324626109880265, 0.018774133103355163`}], 
           Offset[{-4.242640687119285, 4.242640687119286}, {
            0.9324626109880265, 0.018774133103355163`}], 
           Offset[{-4.242640687119285, 4.242640687119286}, {
            0.9324626109880265, 0.018774133103355163`}], 
           Offset[{-5.65685424949238, 5.656854249492381}, {0.9324626109880265,
             0.018774133103355163`}], 
           Offset[{-7.65685424949238, 5.656854249492381}, {0.9324626109880265,
             0.018774133103355163`}], 
           Offset[{-9.65685424949238, 5.656854249492381}, {0.9324626109880265,
             0.018774133103355163`}], 
           Offset[{-9.65685424949238, 5.656854249492381}, {0.9324626109880265,
             0.018774133103355163`}]}]}, 
        {EdgeForm[None], FaceForm[{GrayLevel[1], Opacity[
          NCache[
           Rational[2, 3], 0.6666666666666666]]}], 
         PolygonBox[{
          Offset[{-9.656854249492383, 17.056854249492385`}, {
            0.9324626109880265, 0.018774133103355163`}], 
           Offset[{-9.656854249492376, -1.9431457505076146`}, {
            0.9324626109880265, 0.018774133103355163`}], 
           Offset[{-53.656854249492376`, -1.9431457505076253`}, {
            0.9324626109880265, 0.018774133103355163`}], 
           Offset[{-53.65685424949238, 17.056854249492375`}, {
            0.9324626109880265, 0.018774133103355163`}]}]}, 
        {RGBColor[0.6666666666666666, 0.6666666666666666, 0.6666666666666666],
          AbsoluteThickness[1.25], EdgeForm[None]}, {}, InsetBox[
         StyleBox[
          RotationBox["\<\"Ohio\"\>",
           BoxRotation->0.],
          StripOnInput->False,
          LineOpacity->1,
          FrontFaceOpacity->1,
          BackFaceOpacity->1,
          Opacity->1,
          FontSize->18,
          FontOpacity->1], 
         Offset[{-31.65685424949238, 7.55685424949238}, \
{0.9324626109880265, 0.018774133103355163}], 
         ImageScaled[{Rational[1, 2], Rational[1, 2]}]]}], GraphicsGroupBox[{
        {GrayLevel[1], AbsoluteThickness[4], Opacity[
          NCache[
           Rational[2, 3], 0.6666666666666666]], CapForm["Butt"], JoinForm[
         "Round"], 
         BSplineCurveBox[{
          Offset[{2.8284271247461903`, 2.82842712474619}, {
            1.9100691275793882`, 0.014839941505925857`}], 
           Offset[{2.8284271247461903`, 2.82842712474619}, {
            1.9100691275793882`, 0.014839941505925857`}], 
           Offset[{4.242640687119286, 4.242640687119285}, {
            1.9100691275793882`, 0.014839941505925857`}], 
           Offset[{4.242640687119286, 4.242640687119285}, {
            1.9100691275793882`, 0.014839941505925857`}], 
           Offset[{5.656854249492381, 5.65685424949238}, {1.9100691275793882`,
             0.014839941505925857`}], 
           Offset[{7.65685424949238, 5.65685424949238}, {1.9100691275793882`, 
            0.014839941505925857`}], 
           Offset[{9.65685424949238, 5.65685424949238}, {1.9100691275793882`, 
            0.014839941505925857`}], 
           Offset[{9.65685424949238, 5.65685424949238}, {1.9100691275793882`, 
            0.014839941505925857`}]}]}, 
        {RGBColor[0.6666666666666666, 0.6666666666666666, 0.6666666666666666],
          AbsoluteThickness[1.25], 
         BSplineCurveBox[{
          Offset[{2.8284271247461903`, 2.82842712474619}, {
            1.9100691275793882`, 0.014839941505925857`}], 
           Offset[{2.8284271247461903`, 2.82842712474619}, {
            1.9100691275793882`, 0.014839941505925857`}], 
           Offset[{4.242640687119286, 4.242640687119285}, {
            1.9100691275793882`, 0.014839941505925857`}], 
           Offset[{4.242640687119286, 4.242640687119285}, {
            1.9100691275793882`, 0.014839941505925857`}], 
           Offset[{5.656854249492381, 5.65685424949238}, {1.9100691275793882`,
             0.014839941505925857`}], 
           Offset[{7.65685424949238, 5.65685424949238}, {1.9100691275793882`, 
            0.014839941505925857`}], 
           Offset[{9.65685424949238, 5.65685424949238}, {1.9100691275793882`, 
            0.014839941505925857`}], 
           Offset[{9.65685424949238, 5.65685424949238}, {1.9100691275793882`, 
            0.014839941505925857`}]}]}, 
        {EdgeForm[None], FaceForm[{GrayLevel[1], Opacity[
          NCache[
           Rational[2, 3], 0.6666666666666666]]}], 
         PolygonBox[{
          Offset[{121.65685424949238`, 17.056854249492392`}, {
            1.9100691275793882`, 0.014839941505925857`}], 
           Offset[{121.65685424949238`, -1.9431457505076084`}, {
            1.9100691275793882`, 0.014839941505925857`}], 
           Offset[{9.656854249492383, -1.9431457505076333`}, {
            1.9100691275793882`, 0.014839941505925857`}], 
           Offset[{9.656854249492383, 17.056854249492368`}, {
            1.9100691275793882`, 0.014839941505925857`}]}]}, 
        {RGBColor[0.6666666666666666, 0.6666666666666666, 0.6666666666666666],
          AbsoluteThickness[1.25], EdgeForm[None]}, {}, InsetBox[
         StyleBox[
          RotationBox["\<\"North Dakota\"\>",
           BoxRotation->0.],
          StripOnInput->False,
          LineOpacity->1,
          FrontFaceOpacity->1,
          BackFaceOpacity->1,
          Opacity->1,
          FontSize->18,
          FontOpacity->1], 
         Offset[{65.65685424949238, 7.556854249492379}, \
{1.9100691275793882, 0.014839941505925857}], 
         ImageScaled[{Rational[1, 2], Rational[1, 2]}]]}], 
      {Opacity[0], 
       {RGBColor[0.368417, 0.506779, 0.709798], PointSize[
        0.011000000000000001`], AbsoluteThickness[1.6], 
        StyleBox[{},
         FontSize->18]}, 
       {RGBColor[0.368417, 0.506779, 0.709798], PointSize[
        0.011000000000000001`], AbsoluteThickness[1.6], 
        StyleBox[
         TagBox[
          TooltipBox[PointBox[{1.0231846379951384`, 0.013499306481964114`}],
           StyleBox[
            PaneBox[
             FrameBox[
             "\"North Carolina\"", LabelStyle -> {FontSize -> 18}, Background -> 
              None, ContentPadding -> False, LabelStyle -> {}, Frame -> True, 
              RoundingRadius -> 4, Background -> GrayLevel[1, 0.65], 
              FrameStyle -> None, FrameMargins -> 2, BaselinePosition -> 
              Automatic, LabelingSize -> DirectedInfinity[1], StripOnInput -> 
              False], FrameMargins -> 0], {FontSize -> 18}, StripOnInput -> 
            False]],
          Annotation[#, 
           Style[
            Pane[
             Framed[
             "North Carolina", LabelStyle -> {FontSize -> 18}, Background -> 
              None, ContentPadding -> False, {
              LabelStyle -> {}, Frame -> True, RoundingRadius -> 4, 
               Background -> GrayLevel[1, 0.65], FrameStyle -> None, 
               FrameMargins -> 2, BaselinePosition -> Automatic, LabelingSize -> 
               DirectedInfinity[1]}], FrameMargins -> 0], {FontSize -> 18}], 
           "Tooltip"]& ],
         FontSize->18]}}, GraphicsGroupBox[{
        {GrayLevel[1], AbsoluteThickness[4], Opacity[
          NCache[
           Rational[2, 3], 0.6666666666666666]], CapForm["Butt"], JoinForm[
         "Round"], 
         BSplineCurveBox[{
          Offset[{2.82842712474619, -2.8284271247461907`}, {2.310993248583595,
             0.02756695923344396}], 
           Offset[{2.82842712474619, -2.8284271247461907`}, {
            2.310993248583595, 0.02756695923344396}], 
           Offset[{4.242640687119285, -4.242640687119286}, {2.310993248583595,
             0.02756695923344396}], 
           Offset[{4.242640687119285, -4.242640687119286}, {2.310993248583595,
             0.02756695923344396}], 
           Offset[{5.65685424949238, -5.6568542494923815`}, {
            2.310993248583595, 0.02756695923344396}], 
           Offset[{7.65685424949238, -5.6568542494923815`}, {
            2.310993248583595, 0.02756695923344396}], 
           Offset[{9.65685424949238, -5.6568542494923815`}, {
            2.310993248583595, 0.02756695923344396}], 
           Offset[{9.65685424949238, -5.6568542494923815`}, {
            2.310993248583595, 0.02756695923344396}]}]}, 
        {RGBColor[0.6666666666666666, 0.6666666666666666, 0.6666666666666666],
          AbsoluteThickness[1.25], 
         BSplineCurveBox[{
          Offset[{2.82842712474619, -2.8284271247461907`}, {2.310993248583595,
             0.02756695923344396}], 
           Offset[{2.82842712474619, -2.8284271247461907`}, {
            2.310993248583595, 0.02756695923344396}], 
           Offset[{4.242640687119285, -4.242640687119286}, {2.310993248583595,
             0.02756695923344396}], 
           Offset[{4.242640687119285, -4.242640687119286}, {2.310993248583595,
             0.02756695923344396}], 
           Offset[{5.65685424949238, -5.6568542494923815`}, {
            2.310993248583595, 0.02756695923344396}], 
           Offset[{7.65685424949238, -5.6568542494923815`}, {
            2.310993248583595, 0.02756695923344396}], 
           Offset[{9.65685424949238, -5.6568542494923815`}, {
            2.310993248583595, 0.02756695923344396}], 
           Offset[{9.65685424949238, -5.6568542494923815`}, {
            2.310993248583595, 0.02756695923344396}]}]}, 
        {EdgeForm[None], FaceForm[{GrayLevel[1], Opacity[
          NCache[
           Rational[2, 3], 0.6666666666666666]]}], 
         PolygonBox[{
          Offset[{93.65685424949238, 1.943145750507628}, {2.310993248583595, 
            0.02756695923344396}], 
           Offset[{93.65685424949238, -17.05685424949237}, {2.310993248583595,
             0.02756695923344396}], 
           Offset[{9.656854249492383, -17.05685424949239}, {2.310993248583595,
             0.02756695923344396}], 
           Offset[{9.656854249492383, 1.9431457505076102`}, {
            2.310993248583595, 0.02756695923344396}]}]}, 
        {RGBColor[0.6666666666666666, 0.6666666666666666, 0.6666666666666666],
          AbsoluteThickness[1.25], EdgeForm[None]}, {}, InsetBox[
         StyleBox[
          RotationBox["\<\"New York\"\>",
           BoxRotation->0.],
          StripOnInput->False,
          LineOpacity->1,
          FrontFaceOpacity->1,
          BackFaceOpacity->1,
          Opacity->1,
          FontSize->18,
          FontOpacity->1], Offset[{51.65685424949238, -7.556854249492381}, 
         {2.310993248583595, 0.02756695923344396}], 
         ImageScaled[{Rational[1, 2], Rational[1, 2]}]]}], GraphicsGroupBox[{
        {GrayLevel[1], AbsoluteThickness[4], Opacity[
          NCache[
           Rational[2, 3], 0.6666666666666666]], CapForm["Butt"], JoinForm[
         "Round"], 
         BSplineCurveBox[{
          Offset[{-2.82842712474619, 2.8284271247461903`}, {
            1.4276110013359666`, 0.021035961856739026`}], 
           Offset[{-2.82842712474619, 2.8284271247461903`}, {
            1.4276110013359666`, 0.021035961856739026`}], 
           Offset[{-4.242640687119285, 4.242640687119286}, {
            1.4276110013359666`, 0.021035961856739026`}], 
           Offset[{-4.242640687119285, 4.242640687119286}, {
            1.4276110013359666`, 0.021035961856739026`}], 
           Offset[{-5.65685424949238, 5.656854249492381}, {
            1.4276110013359666`, 0.021035961856739026`}], 
           Offset[{-7.65685424949238, 5.656854249492381}, {
            1.4276110013359666`, 0.021035961856739026`}], 
           Offset[{-9.65685424949238, 5.656854249492381}, {
            1.4276110013359666`, 0.021035961856739026`}], 
           Offset[{-9.65685424949238, 5.656854249492381}, {
            1.4276110013359666`, 0.021035961856739026`}]}]}, 
        {RGBColor[0.6666666666666666, 0.6666666666666666, 0.6666666666666666],
          AbsoluteThickness[1.25], 
         BSplineCurveBox[{
          Offset[{-2.82842712474619, 2.8284271247461903`}, {
            1.4276110013359666`, 0.021035961856739026`}], 
           Offset[{-2.82842712474619, 2.8284271247461903`}, {
            1.4276110013359666`, 0.021035961856739026`}], 
           Offset[{-4.242640687119285, 4.242640687119286}, {
            1.4276110013359666`, 0.021035961856739026`}], 
           Offset[{-4.242640687119285, 4.242640687119286}, {
            1.4276110013359666`, 0.021035961856739026`}], 
           Offset[{-5.65685424949238, 5.656854249492381}, {
            1.4276110013359666`, 0.021035961856739026`}], 
           Offset[{-7.65685424949238, 5.656854249492381}, {
            1.4276110013359666`, 0.021035961856739026`}], 
           Offset[{-9.65685424949238, 5.656854249492381}, {
            1.4276110013359666`, 0.021035961856739026`}], 
           Offset[{-9.65685424949238, 5.656854249492381}, {
            1.4276110013359666`, 0.021035961856739026`}]}]}, 
        {EdgeForm[None], FaceForm[{GrayLevel[1], Opacity[
          NCache[
           Rational[2, 3], 0.6666666666666666]]}], 
         PolygonBox[{
          Offset[{-9.656854249492383, 17.05685424949239}, {
            1.4276110013359666`, 0.021035961856739026`}], 
           Offset[{-9.656854249492383, -1.9431457505076093`}, {
            1.4276110013359666`, 0.021035961856739026`}], 
           Offset[{-113.65685424949238`, -1.9431457505076306`}, {
            1.4276110013359666`, 0.021035961856739026`}], 
           Offset[{-113.65685424949238`, 17.056854249492368`}, {
            1.4276110013359666`, 0.021035961856739026`}]}]}, 
        {RGBColor[0.6666666666666666, 0.6666666666666666, 0.6666666666666666],
          AbsoluteThickness[1.25], EdgeForm[None]}, {}, InsetBox[
         StyleBox[
          RotationBox["\<\"New Mexico\"\>",
           BoxRotation->0.],
          StripOnInput->False,
          LineOpacity->1,
          FrontFaceOpacity->1,
          BackFaceOpacity->1,
          Opacity->1,
          FontSize->18,
          FontOpacity->1], 
         Offset[{-61.65685424949238, 7.55685424949238}, \
{1.4276110013359666, 0.021035961856739026}], 
         ImageScaled[{Rational[1, 2], Rational[1, 2]}]]}], GraphicsGroupBox[{
        {GrayLevel[1], AbsoluteThickness[4], Opacity[
          NCache[
           Rational[2, 3], 0.6666666666666666]], CapForm["Butt"], JoinForm[
         "Round"], 
         BSplineCurveBox[{
          Offset[{4., 0.}, {1.3646216129332687`, 0.02792510487548466}], 
           Offset[{4., 0.}, {1.3646216129332687`, 0.02792510487548466}], 
           Offset[{6., 0.}, {1.3646216129332687`, 0.02792510487548466}], 
           Offset[{6., 0.}, {1.3646216129332687`, 0.02792510487548466}], 
           Offset[{8., 0.}, {1.3646216129332687`, 0.02792510487548466}], 
           Offset[{10., 0.}, {1.3646216129332687`, 0.02792510487548466}], 
           Offset[{12., 0.}, {1.3646216129332687`, 0.02792510487548466}], 
           Offset[{12., 0.}, {1.3646216129332687`, 0.02792510487548466}]}]}, 
        {RGBColor[0.6666666666666666, 0.6666666666666666, 0.6666666666666666],
          AbsoluteThickness[1.25], 
         BSplineCurveBox[{
          Offset[{4., 0.}, {1.3646216129332687`, 0.02792510487548466}], 
           Offset[{4., 0.}, {1.3646216129332687`, 0.02792510487548466}], 
           Offset[{6., 0.}, {1.3646216129332687`, 0.02792510487548466}], 
           Offset[{6., 0.}, {1.3646216129332687`, 0.02792510487548466}], 
           Offset[{8., 0.}, {1.3646216129332687`, 0.02792510487548466}], 
           Offset[{10., 0.}, {1.3646216129332687`, 0.02792510487548466}], 
           Offset[{12., 0.}, {1.3646216129332687`, 0.02792510487548466}], 
           Offset[{12., 0.}, {1.3646216129332687`, 0.02792510487548466}]}]}, 
        {EdgeForm[None], FaceForm[{GrayLevel[1], Opacity[
          NCache[
           Rational[2, 3], 0.6666666666666666]]}], 
         PolygonBox[{
          Offset[{112., 11.00000000000001}, {1.3646216129332687`, 
            0.02792510487548466}], 
           Offset[{112., -10.99999999999999}, {1.3646216129332687`, 
            0.02792510487548466}], 
           Offset[{12., -11.00000000000001}, {1.3646216129332687`, 
            0.02792510487548466}], 
           Offset[{12., 10.99999999999999}, {1.3646216129332687`, 
            0.02792510487548466}]}]}, 
        {RGBColor[0.6666666666666666, 0.6666666666666666, 0.6666666666666666],
          AbsoluteThickness[1.25], EdgeForm[None]}, {}, InsetBox[
         StyleBox[
          RotationBox["\<\"New Jersey\"\>",
           BoxRotation->0.],
          StripOnInput->False,
          LineOpacity->1,
          FrontFaceOpacity->1,
          BackFaceOpacity->1,
          Opacity->1,
          FontSize->18,
          FontOpacity->1], 
         Offset[{62., 0.}, {1.3646216129332687, 0.02792510487548466}], 
         ImageScaled[{Rational[1, 2], Rational[1, 2]}]]}], 
      {Opacity[0], 
       {RGBColor[0.368417, 0.506779, 0.709798], PointSize[
        0.011000000000000001`], AbsoluteThickness[1.6], 
        StyleBox[{},
         FontSize->18]}, 
       {RGBColor[0.368417, 0.506779, 0.709798], PointSize[
        0.011000000000000001`], AbsoluteThickness[1.6], 
        StyleBox[
         TagBox[
          TooltipBox[PointBox[{1.2331633418872894`, 0.01518683079612499}],
           StyleBox[
            PaneBox[
             FrameBox[
             "\"New Hampshire\"", LabelStyle -> {FontSize -> 18}, Background -> 
              None, ContentPadding -> False, LabelStyle -> {}, Frame -> True, 
              RoundingRadius -> 4, Background -> GrayLevel[1, 0.65], 
              FrameStyle -> None, FrameMargins -> 2, BaselinePosition -> 
              Automatic, LabelingSize -> DirectedInfinity[1], StripOnInput -> 
              False], FrameMargins -> 0], {FontSize -> 18}, StripOnInput -> 
            False]],
          Annotation[#, 
           Style[
            Pane[
             Framed[
             "New Hampshire", LabelStyle -> {FontSize -> 18}, Background -> 
              None, ContentPadding -> False, {
              LabelStyle -> {}, Frame -> True, RoundingRadius -> 4, 
               Background -> GrayLevel[1, 0.65], FrameStyle -> None, 
               FrameMargins -> 2, BaselinePosition -> Automatic, LabelingSize -> 
               DirectedInfinity[1]}], FrameMargins -> 0], {FontSize -> 18}], 
           "Tooltip"]& ],
         FontSize->18]}}, 
      {Opacity[0], 
       {RGBColor[0.368417, 0.506779, 0.709798], PointSize[
        0.011000000000000001`], AbsoluteThickness[1.6], 
        StyleBox[{},
         FontSize->18]}, 
       {RGBColor[0.368417, 0.506779, 0.709798], PointSize[
        0.011000000000000001`], AbsoluteThickness[1.6], 
        StyleBox[
         TagBox[
          TooltipBox[PointBox[{0.9625419258784569, 0.01755690379887382}],
           StyleBox[
            PaneBox[
             FrameBox[
             "\"Nevada\"", LabelStyle -> {FontSize -> 18}, Background -> None,
               ContentPadding -> False, LabelStyle -> {}, Frame -> True, 
              RoundingRadius -> 4, Background -> GrayLevel[1, 0.65], 
              FrameStyle -> None, FrameMargins -> 2, BaselinePosition -> 
              Automatic, LabelingSize -> DirectedInfinity[1], StripOnInput -> 
              False], FrameMargins -> 0], {FontSize -> 18}, StripOnInput -> 
            False]],
          Annotation[#, 
           Style[
            Pane[
             Framed[
             "Nevada", LabelStyle -> {FontSize -> 18}, Background -> None, 
              ContentPadding -> False, {
              LabelStyle -> {}, Frame -> True, RoundingRadius -> 4, 
               Background -> GrayLevel[1, 0.65], FrameStyle -> None, 
               FrameMargins -> 2, BaselinePosition -> Automatic, LabelingSize -> 
               DirectedInfinity[1]}], FrameMargins -> 0], {FontSize -> 18}], 
           "Tooltip"]& ],
         FontSize->18]}}, GraphicsGroupBox[{
        {GrayLevel[1], AbsoluteThickness[4], Opacity[
          NCache[
           Rational[2, 3], 0.6666666666666666]], CapForm["Butt"], JoinForm[
         "Round"], 
         BSplineCurveBox[{
          Offset[{2.82842712474619, -2.8284271247461907`}, {
            1.3731008654797343`, 0.010428895313490677`}], 
           Offset[{2.82842712474619, -2.8284271247461907`}, {
            1.3731008654797343`, 0.010428895313490677`}], 
           Offset[{4.242640687119285, -4.242640687119286}, {
            1.3731008654797343`, 0.010428895313490677`}], 
           Offset[{4.242640687119285, -4.242640687119286}, {
            1.3731008654797343`, 0.010428895313490677`}], 
           Offset[{5.65685424949238, -5.6568542494923815`}, {
            1.3731008654797343`, 0.010428895313490677`}], 
           Offset[{7.65685424949238, -5.6568542494923815`}, {
            1.3731008654797343`, 0.010428895313490677`}], 
           Offset[{9.65685424949238, -5.6568542494923815`}, {
            1.3731008654797343`, 0.010428895313490677`}], 
           Offset[{9.65685424949238, -5.6568542494923815`}, {
            1.3731008654797343`, 0.010428895313490677`}]}]}, 
        {RGBColor[0.6666666666666666, 0.6666666666666666, 0.6666666666666666],
          AbsoluteThickness[1.25], 
         BSplineCurveBox[{
          Offset[{2.82842712474619, -2.8284271247461907`}, {
            1.3731008654797343`, 0.010428895313490677`}], 
           Offset[{2.82842712474619, -2.8284271247461907`}, {
            1.3731008654797343`, 0.010428895313490677`}], 
           Offset[{4.242640687119285, -4.242640687119286}, {
            1.3731008654797343`, 0.010428895313490677`}], 
           Offset[{4.242640687119285, -4.242640687119286}, {
            1.3731008654797343`, 0.010428895313490677`}], 
           Offset[{5.65685424949238, -5.6568542494923815`}, {
            1.3731008654797343`, 0.010428895313490677`}], 
           Offset[{7.65685424949238, -5.6568542494923815`}, {
            1.3731008654797343`, 0.010428895313490677`}], 
           Offset[{9.65685424949238, -5.6568542494923815`}, {
            1.3731008654797343`, 0.010428895313490677`}], 
           Offset[{9.65685424949238, -5.6568542494923815`}, {
            1.3731008654797343`, 0.010428895313490677`}]}]}, 
        {EdgeForm[None], FaceForm[{GrayLevel[1], Opacity[
          NCache[
           Rational[2, 3], 0.6666666666666666]]}], 
         PolygonBox[{
          Offset[{92.65685424949238, 1.943145750507628}, {1.3731008654797343`,
             0.010428895313490677`}], 
           Offset[{92.65685424949238, -17.05685424949237}, {
            1.3731008654797343`, 0.010428895313490677`}], 
           Offset[{9.656854249492383, -17.05685424949239}, {
            1.3731008654797343`, 0.010428895313490677`}], 
           Offset[{9.656854249492383, 1.9431457505076102`}, {
            1.3731008654797343`, 0.010428895313490677`}]}]}, 
        {RGBColor[0.6666666666666666, 0.6666666666666666, 0.6666666666666666],
          AbsoluteThickness[1.25], EdgeForm[None]}, {}, InsetBox[
         StyleBox[
          RotationBox["\<\"Nebraska\"\>",
           BoxRotation->0.],
          StripOnInput->False,
          LineOpacity->1,
          FrontFaceOpacity->1,
          BackFaceOpacity->1,
          Opacity->1,
          FontSize->18,
          FontOpacity->1], 
         Offset[{51.15685424949238, -7.556854249492381}, \
{1.3731008654797343, 0.010428895313490677}], 
         ImageScaled[{Rational[1, 2], Rational[1, 2]}]]}], 
      {Opacity[0], 
       {RGBColor[0.368417, 0.506779, 0.709798], PointSize[
        0.011000000000000001`], AbsoluteThickness[1.6], 
        StyleBox[{},
         FontSize->18]}, 
       {RGBColor[0.368417, 0.506779, 0.709798], PointSize[
        0.011000000000000001`], AbsoluteThickness[1.6], 
        StyleBox[
         TagBox[
          TooltipBox[PointBox[{1.1314299612956247`, 0.014368147720715522`}],
           StyleBox[
            PaneBox[
             FrameBox[
             "\"Montana\"", LabelStyle -> {FontSize -> 18}, Background -> 
              None, ContentPadding -> False, LabelStyle -> {}, Frame -> True, 
              RoundingRadius -> 4, Background -> GrayLevel[1, 0.65], 
              FrameStyle -> None, FrameMargins -> 2, BaselinePosition -> 
              Automatic, LabelingSize -> DirectedInfinity[1], StripOnInput -> 
              False], FrameMargins -> 0], {FontSize -> 18}, StripOnInput -> 
            False]],
          Annotation[#, 
           Style[
            Pane[
             Framed[
             "Montana", LabelStyle -> {FontSize -> 18}, Background -> None, 
              ContentPadding -> False, {
              LabelStyle -> {}, Frame -> True, RoundingRadius -> 4, 
               Background -> GrayLevel[1, 0.65], FrameStyle -> None, 
               FrameMargins -> 2, BaselinePosition -> Automatic, LabelingSize -> 
               DirectedInfinity[1]}], FrameMargins -> 0], {FontSize -> 18}], 
           "Tooltip"]& ],
         FontSize->18]}}, 
      {Opacity[0], 
       {RGBColor[0.368417, 0.506779, 0.709798], PointSize[
        0.011000000000000001`], AbsoluteThickness[1.6], 
        StyleBox[{},
         FontSize->18]}, 
       {RGBColor[0.368417, 0.506779, 0.709798], PointSize[
        0.011000000000000001`], AbsoluteThickness[1.6], 
        StyleBox[
         TagBox[
          TooltipBox[PointBox[{0.8107643141603442, 0.015333524448328147`}],
           StyleBox[
            PaneBox[
             FrameBox[
             "\"Missouri\"", LabelStyle -> {FontSize -> 18}, Background -> 
              None, ContentPadding -> False, LabelStyle -> {}, Frame -> True, 
              RoundingRadius -> 4, Background -> GrayLevel[1, 0.65], 
              FrameStyle -> None, FrameMargins -> 2, BaselinePosition -> 
              Automatic, LabelingSize -> DirectedInfinity[1], StripOnInput -> 
              False], FrameMargins -> 0], {FontSize -> 18}, StripOnInput -> 
            False]],
          Annotation[#, 
           Style[
            Pane[
             Framed[
             "Missouri", LabelStyle -> {FontSize -> 18}, Background -> None, 
              ContentPadding -> False, {
              LabelStyle -> {}, Frame -> True, RoundingRadius -> 4, 
               Background -> GrayLevel[1, 0.65], FrameStyle -> None, 
               FrameMargins -> 2, BaselinePosition -> Automatic, LabelingSize -> 
               DirectedInfinity[1]}], FrameMargins -> 0], {FontSize -> 18}], 
           "Tooltip"]& ],
         FontSize->18]}}, GraphicsGroupBox[{
        {GrayLevel[1], AbsoluteThickness[4], Opacity[
          NCache[
           Rational[2, 3], 0.6666666666666666]], CapForm["Butt"], JoinForm[
         "Round"], 
         BSplineCurveBox[{
          Offset[{-2.82842712474619, 2.8284271247461903`}, {0.607641973333392,
             0.023478667047099097`}], 
           Offset[{-2.82842712474619, 2.8284271247461903`}, {
            0.607641973333392, 0.023478667047099097`}], 
           Offset[{-4.242640687119285, 4.242640687119286}, {0.607641973333392,
             0.023478667047099097`}], 
           Offset[{-4.242640687119285, 4.242640687119286}, {0.607641973333392,
             0.023478667047099097`}], 
           Offset[{-5.65685424949238, 5.656854249492381}, {0.607641973333392, 
            0.023478667047099097`}], 
           Offset[{-7.65685424949238, 5.656854249492381}, {0.607641973333392, 
            0.023478667047099097`}], 
           Offset[{-9.65685424949238, 5.656854249492381}, {0.607641973333392, 
            0.023478667047099097`}], 
           Offset[{-9.65685424949238, 5.656854249492381}, {0.607641973333392, 
            0.023478667047099097`}]}]}, 
        {RGBColor[0.6666666666666666, 0.6666666666666666, 0.6666666666666666],
          AbsoluteThickness[1.25], 
         BSplineCurveBox[{
          Offset[{-2.82842712474619, 2.8284271247461903`}, {0.607641973333392,
             0.023478667047099097`}], 
           Offset[{-2.82842712474619, 2.8284271247461903`}, {
            0.607641973333392, 0.023478667047099097`}], 
           Offset[{-4.242640687119285, 4.242640687119286}, {0.607641973333392,
             0.023478667047099097`}], 
           Offset[{-4.242640687119285, 4.242640687119286}, {0.607641973333392,
             0.023478667047099097`}], 
           Offset[{-5.65685424949238, 5.656854249492381}, {0.607641973333392, 
            0.023478667047099097`}], 
           Offset[{-7.65685424949238, 5.656854249492381}, {0.607641973333392, 
            0.023478667047099097`}], 
           Offset[{-9.65685424949238, 5.656854249492381}, {0.607641973333392, 
            0.023478667047099097`}], 
           Offset[{-9.65685424949238, 5.656854249492381}, {0.607641973333392, 
            0.023478667047099097`}]}]}, 
        {EdgeForm[None], FaceForm[{GrayLevel[1], Opacity[
          NCache[
           Rational[2, 3], 0.6666666666666666]]}], 
         PolygonBox[{
          Offset[{-9.656854249492383, 18.85685424949239}, {0.607641973333392, 
            0.023478667047099097`}], 
           Offset[{-9.656854249492383, -3.1431457505076095`}, {
            0.607641973333392, 0.023478667047099097`}], 
           Offset[{-102.65685424949238`, -3.143145750507631}, {
            0.607641973333392, 0.023478667047099097`}], 
           Offset[{-102.65685424949238`, 18.85685424949237}, {
            0.607641973333392, 0.023478667047099097`}]}]}, 
        {RGBColor[0.6666666666666666, 0.6666666666666666, 0.6666666666666666],
          AbsoluteThickness[1.25], EdgeForm[None]}, {}, InsetBox[
         StyleBox[
          RotationBox["\<\"Mississippi\"\>",
           BoxRotation->0.],
          StripOnInput->False,
          LineOpacity->1,
          FrontFaceOpacity->1,
          BackFaceOpacity->1,
          Opacity->1,
          FontSize->18,
          FontOpacity->1], 
         Offset[{-56.15685424949238, 7.85685424949238}, \
{0.607641973333392, 0.023478667047099097}], 
         ImageScaled[{Rational[1, 2], Rational[1, 2]}]]}], GraphicsGroupBox[{
        {GrayLevel[1], AbsoluteThickness[4], Opacity[
          NCache[
           Rational[2, 3], 0.6666666666666666]], CapForm["Butt"], JoinForm[
         "Round"], 
         BSplineCurveBox[{
          Offset[{4., 0.}, {1.3982136932215192`, 0.01366928531118128}], 
           Offset[{4., 0.}, {1.3982136932215192`, 0.01366928531118128}], 
           Offset[{6., 0.}, {1.3982136932215192`, 0.01366928531118128}], 
           Offset[{6., 0.}, {1.3982136932215192`, 0.01366928531118128}], 
           Offset[{8., 0.}, {1.3982136932215192`, 0.01366928531118128}], 
           Offset[{10., 0.}, {1.3982136932215192`, 0.01366928531118128}], 
           Offset[{12., 0.}, {1.3982136932215192`, 0.01366928531118128}], 
           Offset[{12., 0.}, {1.3982136932215192`, 0.01366928531118128}]}]}, 
        {RGBColor[0.6666666666666666, 0.6666666666666666, 0.6666666666666666],
          AbsoluteThickness[1.25], 
         BSplineCurveBox[{
          Offset[{4., 0.}, {1.3982136932215192`, 0.01366928531118128}], 
           Offset[{4., 0.}, {1.3982136932215192`, 0.01366928531118128}], 
           Offset[{6., 0.}, {1.3982136932215192`, 0.01366928531118128}], 
           Offset[{6., 0.}, {1.3982136932215192`, 0.01366928531118128}], 
           Offset[{8., 0.}, {1.3982136932215192`, 0.01366928531118128}], 
           Offset[{10., 0.}, {1.3982136932215192`, 0.01366928531118128}], 
           Offset[{12., 0.}, {1.3982136932215192`, 0.01366928531118128}], 
           Offset[{12., 0.}, {1.3982136932215192`, 0.01366928531118128}]}]}, 
        {EdgeForm[None], FaceForm[{GrayLevel[1], Opacity[
          NCache[
           Rational[2, 3], 0.6666666666666666]]}], 
         PolygonBox[{
          Offset[{101., 9.50000000000001}, {1.3982136932215192`, 
            0.01366928531118128}], 
           Offset[{101., -9.49999999999999}, {1.3982136932215192`, 
            0.01366928531118128}], 
           Offset[{12., -9.50000000000001}, {1.3982136932215192`, 
            0.01366928531118128}], 
           Offset[{12., 9.49999999999999}, {1.3982136932215192`, 
            0.01366928531118128}]}]}, 
        {RGBColor[0.6666666666666666, 0.6666666666666666, 0.6666666666666666],
          AbsoluteThickness[1.25], EdgeForm[None]}, {}, InsetBox[
         StyleBox[
          RotationBox["\<\"Minnesota\"\>",
           BoxRotation->0.],
          StripOnInput->False,
          LineOpacity->1,
          FrontFaceOpacity->1,
          BackFaceOpacity->1,
          Opacity->1,
          FontSize->18,
          FontOpacity->1], 
         Offset[{56.5, 0.}, {1.3982136932215192, 0.01366928531118128}], 
         ImageScaled[{Rational[1, 2], Rational[1, 2]}]]}], GraphicsGroupBox[{
        {GrayLevel[1], AbsoluteThickness[4], Opacity[
          NCache[
           Rational[2, 3], 0.6666666666666666]], CapForm["Butt"], JoinForm[
         "Round"], 
         BSplineCurveBox[{
          Offset[{4., 0.}, {1.189835108433585, 0.024288229603802603`}], 
           Offset[{4., 0.}, {1.189835108433585, 0.024288229603802603`}], 
           Offset[{6., 0.}, {1.189835108433585, 0.024288229603802603`}], 
           Offset[{6., 0.}, {1.189835108433585, 0.024288229603802603`}], 
           Offset[{8., 0.}, {1.189835108433585, 0.024288229603802603`}], 
           Offset[{10., 0.}, {1.189835108433585, 0.024288229603802603`}], 
           Offset[{12., 0.}, {1.189835108433585, 0.024288229603802603`}], 
           Offset[{12., 0.}, {1.189835108433585, 0.024288229603802603`}]}]}, 
        {RGBColor[0.6666666666666666, 0.6666666666666666, 0.6666666666666666],
          AbsoluteThickness[1.25], 
         BSplineCurveBox[{
          Offset[{4., 0.}, {1.189835108433585, 0.024288229603802603`}], 
           Offset[{4., 0.}, {1.189835108433585, 0.024288229603802603`}], 
           Offset[{6., 0.}, {1.189835108433585, 0.024288229603802603`}], 
           Offset[{6., 0.}, {1.189835108433585, 0.024288229603802603`}], 
           Offset[{8., 0.}, {1.189835108433585, 0.024288229603802603`}], 
           Offset[{10., 0.}, {1.189835108433585, 0.024288229603802603`}], 
           Offset[{12., 0.}, {1.189835108433585, 0.024288229603802603`}], 
           Offset[{12., 0.}, {1.189835108433585, 0.024288229603802603`}]}]}, 
        {EdgeForm[None], FaceForm[{GrayLevel[1], Opacity[
          NCache[
           Rational[2, 3], 0.6666666666666666]]}], 
         PolygonBox[{
          Offset[{90., 11.000000000000009`}, {1.189835108433585, 
            0.024288229603802603`}], 
           Offset[{90., -10.999999999999991`}, {1.189835108433585, 
            0.024288229603802603`}], 
           Offset[{12., -11.000000000000009`}, {1.189835108433585, 
            0.024288229603802603`}], 
           Offset[{12., 10.999999999999991`}, {1.189835108433585, 
            0.024288229603802603`}]}]}, 
        {RGBColor[0.6666666666666666, 0.6666666666666666, 0.6666666666666666],
          AbsoluteThickness[1.25], EdgeForm[None]}, {}, InsetBox[
         StyleBox[
          RotationBox["\<\"Michigan\"\>",
           BoxRotation->0.],
          StripOnInput->False,
          LineOpacity->1,
          FrontFaceOpacity->1,
          BackFaceOpacity->1,
          Opacity->1,
          FontSize->18,
          FontOpacity->1], 
         Offset[{51., 0.}, {1.189835108433585, 0.024288229603802603}], 
         ImageScaled[{Rational[1, 2], Rational[1, 2]}]]}], GraphicsGroupBox[{
        {GrayLevel[1], AbsoluteThickness[4], Opacity[
          NCache[
           Rational[2, 3], 0.6666666666666666]], CapForm["Butt"], JoinForm[
         "Round"], 
         BSplineCurveBox[{
          Offset[{2.8284271247461903`, 2.82842712474619}, {2.777730029070318, 
            0.027984918385866798`}], 
           Offset[{2.8284271247461903`, 2.82842712474619}, {2.777730029070318,
             0.027984918385866798`}], 
           Offset[{4.242640687119286, 4.242640687119285}, {2.777730029070318, 
            0.027984918385866798`}], 
           Offset[{4.242640687119286, 4.242640687119285}, {2.777730029070318, 
            0.027984918385866798`}], 
           Offset[{5.656854249492381, 5.65685424949238}, {2.777730029070318, 
            0.027984918385866798`}], 
           Offset[{7.65685424949238, 5.65685424949238}, {2.777730029070318, 
            0.027984918385866798`}], 
           Offset[{9.65685424949238, 5.65685424949238}, {2.777730029070318, 
            0.027984918385866798`}], 
           Offset[{9.65685424949238, 5.65685424949238}, {2.777730029070318, 
            0.027984918385866798`}]}]}, 
        {RGBColor[0.6666666666666666, 0.6666666666666666, 0.6666666666666666],
          AbsoluteThickness[1.25], 
         BSplineCurveBox[{
          Offset[{2.8284271247461903`, 2.82842712474619}, {2.777730029070318, 
            0.027984918385866798`}], 
           Offset[{2.8284271247461903`, 2.82842712474619}, {2.777730029070318,
             0.027984918385866798`}], 
           Offset[{4.242640687119286, 4.242640687119285}, {2.777730029070318, 
            0.027984918385866798`}], 
           Offset[{4.242640687119286, 4.242640687119285}, {2.777730029070318, 
            0.027984918385866798`}], 
           Offset[{5.656854249492381, 5.65685424949238}, {2.777730029070318, 
            0.027984918385866798`}], 
           Offset[{7.65685424949238, 5.65685424949238}, {2.777730029070318, 
            0.027984918385866798`}], 
           Offset[{9.65685424949238, 5.65685424949238}, {2.777730029070318, 
            0.027984918385866798`}], 
           Offset[{9.65685424949238, 5.65685424949238}, {2.777730029070318, 
            0.027984918385866798`}]}]}, 
        {EdgeForm[None], FaceForm[{GrayLevel[1], Opacity[
          NCache[
           Rational[2, 3], 0.6666666666666666]]}], 
         PolygonBox[{
          Offset[{135.65685424949237`, 17.056854249492392`}, {
            2.777730029070318, 0.027984918385866798`}], 
           Offset[{135.65685424949237`, -1.9431457505076066`}, {
            2.777730029070318, 0.027984918385866798`}], 
           Offset[{9.656854249492383, -1.943145750507635}, {2.777730029070318,
             0.027984918385866798`}], 
           Offset[{9.656854249492383, 17.056854249492364`}, {
            2.777730029070318, 0.027984918385866798`}]}]}, 
        {RGBColor[0.6666666666666666, 0.6666666666666666, 0.6666666666666666],
          AbsoluteThickness[1.25], EdgeForm[None]}, {}, InsetBox[
         StyleBox[
          RotationBox["\<\"Massachusetts\"\>",
           BoxRotation->0.],
          StripOnInput->False,
          LineOpacity->1,
          FrontFaceOpacity->1,
          BackFaceOpacity->1,
          Opacity->1,
          FontSize->18,
          FontOpacity->1], 
         Offset[{72.65685424949238, 7.556854249492379}, \
{2.777730029070318, 0.027984918385866798}], 
         ImageScaled[{Rational[1, 2], Rational[1, 2]}]]}], GraphicsGroupBox[{
        {GrayLevel[1], AbsoluteThickness[4], Opacity[
          NCache[
           Rational[2, 3], 0.6666666666666666]], CapForm["Butt"], JoinForm[
         "Round"], 
         BSplineCurveBox[{
          Offset[{4., 0.}, {1.4708132700839056`, 0.020747860453985884`}], 
           Offset[{4., 0.}, {1.4708132700839056`, 0.020747860453985884`}], 
           Offset[{6., 0.}, {1.4708132700839056`, 0.020747860453985884`}], 
           Offset[{6., 0.}, {1.4708132700839056`, 0.020747860453985884`}], 
           Offset[{8., 0.}, {1.4708132700839056`, 0.020747860453985884`}], 
           Offset[{10., 0.}, {1.4708132700839056`, 0.020747860453985884`}], 
           Offset[{12., 0.}, {1.4708132700839056`, 0.020747860453985884`}], 
           Offset[{12., 0.}, {1.4708132700839056`, 0.020747860453985884`}]}]}, 
        {RGBColor[0.6666666666666666, 0.6666666666666666, 0.6666666666666666],
          AbsoluteThickness[1.25], 
         BSplineCurveBox[{
          Offset[{4., 0.}, {1.4708132700839056`, 0.020747860453985884`}], 
           Offset[{4., 0.}, {1.4708132700839056`, 0.020747860453985884`}], 
           Offset[{6., 0.}, {1.4708132700839056`, 0.020747860453985884`}], 
           Offset[{6., 0.}, {1.4708132700839056`, 0.020747860453985884`}], 
           Offset[{8., 0.}, {1.4708132700839056`, 0.020747860453985884`}], 
           Offset[{10., 0.}, {1.4708132700839056`, 0.020747860453985884`}], 
           Offset[{12., 0.}, {1.4708132700839056`, 0.020747860453985884`}], 
           Offset[{12., 0.}, {1.4708132700839056`, 0.020747860453985884`}]}]}, 
        {EdgeForm[None], FaceForm[{GrayLevel[1], Opacity[
          NCache[
           Rational[2, 3], 0.6666666666666666]]}], 
         PolygonBox[{
          Offset[{92., 11.000000000000009`}, {1.4708132700839056`, 
            0.020747860453985884`}], 
           Offset[{92., -10.999999999999991`}, {1.4708132700839056`, 
            0.020747860453985884`}], 
           Offset[{12., -11.000000000000009`}, {1.4708132700839056`, 
            0.020747860453985884`}], 
           Offset[{12., 10.999999999999991`}, {1.4708132700839056`, 
            0.020747860453985884`}]}]}, 
        {RGBColor[0.6666666666666666, 0.6666666666666666, 0.6666666666666666],
          AbsoluteThickness[1.25], EdgeForm[None]}, {}, InsetBox[
         StyleBox[
          RotationBox["\<\"Maryland\"\>",
           BoxRotation->0.],
          StripOnInput->False,
          LineOpacity->1,
          FrontFaceOpacity->1,
          BackFaceOpacity->1,
          Opacity->1,
          FontSize->18,
          FontOpacity->1], 
         Offset[{52., 0.}, {1.4708132700839056, 0.020747860453985884}], 
         ImageScaled[{Rational[1, 2], Rational[1, 2]}]]}], GraphicsGroupBox[{
        {GrayLevel[1], AbsoluteThickness[4], Opacity[
          NCache[
           Rational[2, 3], 0.6666666666666666]], CapForm["Butt"], JoinForm[
         "Round"], 
         BSplineCurveBox[{
          Offset[{4., 0.}, {1.3574625569332484`, 0.01512853184475052}], 
           Offset[{4., 0.}, {1.3574625569332484`, 0.01512853184475052}], 
           Offset[{6., 0.}, {1.3574625569332484`, 0.01512853184475052}], 
           Offset[{6., 0.}, {1.3574625569332484`, 0.01512853184475052}], 
           Offset[{8., 0.}, {1.3574625569332484`, 0.01512853184475052}], 
           Offset[{10., 0.}, {1.3574625569332484`, 0.01512853184475052}], 
           Offset[{12., 0.}, {1.3574625569332484`, 0.01512853184475052}], 
           Offset[{12., 0.}, {1.3574625569332484`, 0.01512853184475052}]}]}, 
        {RGBColor[0.6666666666666666, 0.6666666666666666, 0.6666666666666666],
          AbsoluteThickness[1.25], 
         BSplineCurveBox[{
          Offset[{4., 0.}, {1.3574625569332484`, 0.01512853184475052}], 
           Offset[{4., 0.}, {1.3574625569332484`, 0.01512853184475052}], 
           Offset[{6., 0.}, {1.3574625569332484`, 0.01512853184475052}], 
           Offset[{6., 0.}, {1.3574625569332484`, 0.01512853184475052}], 
           Offset[{8., 0.}, {1.3574625569332484`, 0.01512853184475052}], 
           Offset[{10., 0.}, {1.3574625569332484`, 0.01512853184475052}], 
           Offset[{12., 0.}, {1.3574625569332484`, 0.01512853184475052}], 
           Offset[{12., 0.}, {1.3574625569332484`, 0.01512853184475052}]}]}, 
        {EdgeForm[None], FaceForm[{GrayLevel[1], Opacity[
          NCache[
           Rational[2, 3], 0.6666666666666666]]}], 
         PolygonBox[{
          Offset[{67., 9.500000000000005}, {1.3574625569332484`, 
            0.01512853184475052}], 
           Offset[{67., -9.499999999999995}, {1.3574625569332484`, 
            0.01512853184475052}], 
           Offset[{12.000000000000004`, -9.500000000000005}, {
            1.3574625569332484`, 0.01512853184475052}], 
           Offset[{11.999999999999996`, 9.499999999999995}, {
            1.3574625569332484`, 0.01512853184475052}]}]}, 
        {RGBColor[0.6666666666666666, 0.6666666666666666, 0.6666666666666666],
          AbsoluteThickness[1.25], EdgeForm[None]}, {}, InsetBox[
         StyleBox[
          RotationBox["\<\"Maine\"\>",
           BoxRotation->0.],
          StripOnInput->False,
          LineOpacity->1,
          FrontFaceOpacity->1,
          BackFaceOpacity->1,
          Opacity->1,
          FontSize->18,
          FontOpacity->1], 
         Offset[{39.5, 0.}, {1.3574625569332484, 0.01512853184475052}], 
         ImageScaled[{Rational[1, 2], Rational[1, 2]}]]}], GraphicsGroupBox[{
        {GrayLevel[1], AbsoluteThickness[4], Opacity[
          NCache[
           Rational[2, 3], 0.6666666666666666]], CapForm["Butt"], JoinForm[
         "Round"], 
         BSplineCurveBox[{
          Offset[{4., 0.}, {1.3400383934622575`, 0.023021244997957428`}], 
           Offset[{4., 0.}, {1.3400383934622575`, 0.023021244997957428`}], 
           Offset[{6., 0.}, {1.3400383934622575`, 0.023021244997957428`}], 
           Offset[{6., 0.}, {1.3400383934622575`, 0.023021244997957428`}], 
           Offset[{8., 0.}, {1.3400383934622575`, 0.023021244997957428`}], 
           Offset[{10., 0.}, {1.3400383934622575`, 0.023021244997957428`}], 
           Offset[{12., 0.}, {1.3400383934622575`, 0.023021244997957428`}], 
           Offset[{12., 0.}, {1.3400383934622575`, 0.023021244997957428`}]}]}, 
        {RGBColor[0.6666666666666666, 0.6666666666666666, 0.6666666666666666],
          AbsoluteThickness[1.25], 
         BSplineCurveBox[{
          Offset[{4., 0.}, {1.3400383934622575`, 0.023021244997957428`}], 
           Offset[{4., 0.}, {1.3400383934622575`, 0.023021244997957428`}], 
           Offset[{6., 0.}, {1.3400383934622575`, 0.023021244997957428`}], 
           Offset[{6., 0.}, {1.3400383934622575`, 0.023021244997957428`}], 
           Offset[{8., 0.}, {1.3400383934622575`, 0.023021244997957428`}], 
           Offset[{10., 0.}, {1.3400383934622575`, 0.023021244997957428`}], 
           Offset[{12., 0.}, {1.3400383934622575`, 0.023021244997957428`}], 
           Offset[{12., 0.}, {1.3400383934622575`, 0.023021244997957428`}]}]}, 
        {EdgeForm[None], FaceForm[{GrayLevel[1], Opacity[
          NCache[
           Rational[2, 3], 0.6666666666666666]]}], 
         PolygonBox[{
          Offset[{95., 9.500000000000009}, {1.3400383934622575`, 
            0.023021244997957428`}], 
           Offset[{95., -9.499999999999991}, {1.3400383934622575`, 
            0.023021244997957428`}], 
           Offset[{12., -9.500000000000009}, {1.3400383934622575`, 
            0.023021244997957428`}], 
           Offset[{12., 9.499999999999991}, {1.3400383934622575`, 
            0.023021244997957428`}]}]}, 
        {RGBColor[0.6666666666666666, 0.6666666666666666, 0.6666666666666666],
          AbsoluteThickness[1.25], EdgeForm[None]}, {}, InsetBox[
         StyleBox[
          RotationBox["\<\"Louisiana\"\>",
           BoxRotation->0.],
          StripOnInput->False,
          LineOpacity->1,
          FrontFaceOpacity->1,
          BackFaceOpacity->1,
          Opacity->1,
          FontSize->18,
          FontOpacity->1], 
         Offset[{53.5, 0.}, {1.3400383934622575, 0.023021244997957428}], 
         ImageScaled[{Rational[1, 2], Rational[1, 2]}]]}], GraphicsGroupBox[{
        {GrayLevel[1], AbsoluteThickness[4], Opacity[
          NCache[
           Rational[2, 3], 0.6666666666666666]], CapForm["Butt"], JoinForm[
         "Round"], 
         BSplineCurveBox[{
          Offset[{-2.8284271247461907`, -2.82842712474619}, {
            0.9524108009959812, 0.014455063561424474`}], 
           Offset[{-2.8284271247461907`, -2.82842712474619}, {
            0.9524108009959812, 0.014455063561424474`}], 
           Offset[{-4.242640687119286, -4.242640687119285}, {
            0.9524108009959812, 0.014455063561424474`}], 
           Offset[{-4.242640687119286, -4.242640687119285}, {
            0.9524108009959812, 0.014455063561424474`}], 
           Offset[{-5.6568542494923815`, -5.65685424949238}, {
            0.9524108009959812, 0.014455063561424474`}], 
           Offset[{-7.6568542494923815`, -5.65685424949238}, {
            0.9524108009959812, 0.014455063561424474`}], 
           Offset[{-9.656854249492381, -5.65685424949238}, {
            0.9524108009959812, 0.014455063561424474`}], 
           Offset[{-9.656854249492381, -5.65685424949238}, {
            0.9524108009959812, 0.014455063561424474`}]}]}, 
        {RGBColor[0.6666666666666666, 0.6666666666666666, 0.6666666666666666],
          AbsoluteThickness[1.25], 
         BSplineCurveBox[{
          Offset[{-2.8284271247461907`, -2.82842712474619}, {
            0.9524108009959812, 0.014455063561424474`}], 
           Offset[{-2.8284271247461907`, -2.82842712474619}, {
            0.9524108009959812, 0.014455063561424474`}], 
           Offset[{-4.242640687119286, -4.242640687119285}, {
            0.9524108009959812, 0.014455063561424474`}], 
           Offset[{-4.242640687119286, -4.242640687119285}, {
            0.9524108009959812, 0.014455063561424474`}], 
           Offset[{-5.6568542494923815`, -5.65685424949238}, {
            0.9524108009959812, 0.014455063561424474`}], 
           Offset[{-7.6568542494923815`, -5.65685424949238}, {
            0.9524108009959812, 0.014455063561424474`}], 
           Offset[{-9.656854249492381, -5.65685424949238}, {
            0.9524108009959812, 0.014455063561424474`}], 
           Offset[{-9.656854249492381, -5.65685424949238}, {
            0.9524108009959812, 0.014455063561424474`}]}]}, 
        {EdgeForm[None], FaceForm[{GrayLevel[1], Opacity[
          NCache[
           Rational[2, 3], 0.6666666666666666]]}], 
         PolygonBox[{
          Offset[{-9.656854249492383, 3.14314575050763}, {0.9524108009959812, 
            0.014455063561424474`}], 
           Offset[{-9.656854249492383, -18.856854249492372`}, {
            0.9524108009959812, 0.014455063561424474`}], 
           Offset[{-89.65685424949238, -18.856854249492386`}, {
            0.9524108009959812, 0.014455063561424474`}], 
           Offset[{-89.65685424949238, 3.143145750507612}, {
            0.9524108009959812, 0.014455063561424474`}]}]}, 
        {RGBColor[0.6666666666666666, 0.6666666666666666, 0.6666666666666666],
          AbsoluteThickness[1.25], EdgeForm[None]}, {}, InsetBox[
         StyleBox[
          RotationBox["\<\"Kentucky\"\>",
           BoxRotation->0.],
          StripOnInput->False,
          LineOpacity->1,
          FrontFaceOpacity->1,
          BackFaceOpacity->1,
          Opacity->1,
          FontSize->18,
          FontOpacity->1], 
         Offset[{-49.65685424949238, -7.856854249492379}, \
{0.9524108009959812, 0.014455063561424474}], 
         ImageScaled[{Rational[1, 2], Rational[1, 2]}]]}], GraphicsGroupBox[{
        {GrayLevel[1], AbsoluteThickness[4], Opacity[
          NCache[
           Rational[2, 3], 0.6666666666666666]], CapForm["Butt"], JoinForm[
         "Round"], 
         BSplineCurveBox[{
          Offset[{-2.8284271247461907`, -2.82842712474619}, {
            0.4375742292673605, 0.015937256604495242`}], 
           Offset[{-2.8284271247461907`, -2.82842712474619}, {
            0.4375742292673605, 0.015937256604495242`}], 
           Offset[{-4.242640687119286, -4.242640687119285}, {
            0.4375742292673605, 0.015937256604495242`}], 
           Offset[{-4.242640687119286, -4.242640687119285}, {
            0.4375742292673605, 0.015937256604495242`}], 
           Offset[{-5.6568542494923815`, -5.65685424949238}, {
            0.4375742292673605, 0.015937256604495242`}], 
           Offset[{-7.6568542494923815`, -5.65685424949238}, {
            0.4375742292673605, 0.015937256604495242`}], 
           Offset[{-9.656854249492381, -5.65685424949238}, {
            0.4375742292673605, 0.015937256604495242`}], 
           Offset[{-9.656854249492381, -5.65685424949238}, {
            0.4375742292673605, 0.015937256604495242`}]}]}, 
        {RGBColor[0.6666666666666666, 0.6666666666666666, 0.6666666666666666],
          AbsoluteThickness[1.25], 
         BSplineCurveBox[{
          Offset[{-2.8284271247461907`, -2.82842712474619}, {
            0.4375742292673605, 0.015937256604495242`}], 
           Offset[{-2.8284271247461907`, -2.82842712474619}, {
            0.4375742292673605, 0.015937256604495242`}], 
           Offset[{-4.242640687119286, -4.242640687119285}, {
            0.4375742292673605, 0.015937256604495242`}], 
           Offset[{-4.242640687119286, -4.242640687119285}, {
            0.4375742292673605, 0.015937256604495242`}], 
           Offset[{-5.6568542494923815`, -5.65685424949238}, {
            0.4375742292673605, 0.015937256604495242`}], 
           Offset[{-7.6568542494923815`, -5.65685424949238}, {
            0.4375742292673605, 0.015937256604495242`}], 
           Offset[{-9.656854249492381, -5.65685424949238}, {
            0.4375742292673605, 0.015937256604495242`}], 
           Offset[{-9.656854249492381, -5.65685424949238}, {
            0.4375742292673605, 0.015937256604495242`}]}]}, 
        {EdgeForm[None], FaceForm[{GrayLevel[1], Opacity[
          NCache[
           Rational[2, 3], 0.6666666666666666]]}], 
         PolygonBox[{
          Offset[{-9.656854249492383, 1.943145750507628}, {0.4375742292673605,
             0.015937256604495242`}], 
           Offset[{-9.656854249492383, -17.05685424949237}, {
            0.4375742292673605, 0.015937256604495242`}], 
           Offset[{-75.65685424949238, -17.056854249492385`}, {
            0.4375742292673605, 0.015937256604495242`}], 
           Offset[{-75.65685424949238, 1.9431457505076137`}, {
            0.4375742292673605, 0.015937256604495242`}]}]}, 
        {RGBColor[0.6666666666666666, 0.6666666666666666, 0.6666666666666666],
          AbsoluteThickness[1.25], EdgeForm[None]}, {}, InsetBox[
         StyleBox[
          RotationBox["\<\"Kansas\"\>",
           BoxRotation->0.],
          StripOnInput->False,
          LineOpacity->1,
          FrontFaceOpacity->1,
          BackFaceOpacity->1,
          Opacity->1,
          FontSize->18,
          FontOpacity->1], 
         Offset[{-42.65685424949238, -7.556854249492379}, \
{0.4375742292673605, 0.015937256604495242}], 
         ImageScaled[{Rational[1, 2], Rational[1, 2]}]]}], GraphicsGroupBox[{
        {GrayLevel[1], AbsoluteThickness[4], Opacity[
          NCache[
           Rational[2, 3], 0.6666666666666666]], CapForm["Butt"], JoinForm[
         "Round"], 
         BSplineCurveBox[{
          Offset[{-4., 4.898587196589413*^-16}, {0.4133662488503459, 
            0.01673938640393976}], 
           Offset[{-4., 4.898587196589413*^-16}, {0.4133662488503459, 
            0.01673938640393976}], 
           Offset[{-6., 7.347880794884119*^-16}, {0.4133662488503459, 
            0.01673938640393976}], 
           Offset[{-6., 7.347880794884119*^-16}, {0.4133662488503459, 
            0.01673938640393976}], 
           Offset[{-8., 9.797174393178826*^-16}, {0.4133662488503459, 
            0.01673938640393976}], 
           Offset[{-10., 9.797174393178826*^-16}, {0.4133662488503459, 
            0.01673938640393976}], 
           Offset[{-12., 9.797174393178826*^-16}, {0.4133662488503459, 
            0.01673938640393976}], 
           Offset[{-12., 9.797174393178826*^-16}, {0.4133662488503459, 
            0.01673938640393976}]}]}, 
        {RGBColor[0.6666666666666666, 0.6666666666666666, 0.6666666666666666],
          AbsoluteThickness[1.25], 
         BSplineCurveBox[{
          Offset[{-4., 4.898587196589413*^-16}, {0.4133662488503459, 
            0.01673938640393976}], 
           Offset[{-4., 4.898587196589413*^-16}, {0.4133662488503459, 
            0.01673938640393976}], 
           Offset[{-6., 7.347880794884119*^-16}, {0.4133662488503459, 
            0.01673938640393976}], 
           Offset[{-6., 7.347880794884119*^-16}, {0.4133662488503459, 
            0.01673938640393976}], 
           Offset[{-8., 9.797174393178826*^-16}, {0.4133662488503459, 
            0.01673938640393976}], 
           Offset[{-10., 9.797174393178826*^-16}, {0.4133662488503459, 
            0.01673938640393976}], 
           Offset[{-12., 9.797174393178826*^-16}, {0.4133662488503459, 
            0.01673938640393976}], 
           Offset[{-12., 9.797174393178826*^-16}, {0.4133662488503459, 
            0.01673938640393976}]}]}, 
        {EdgeForm[None], FaceForm[{GrayLevel[1], Opacity[
          NCache[
           Rational[2, 3], 0.6666666666666666]]}], 
         PolygonBox[{
          Offset[{-12.000000000000004`, 9.500000000000007}, {
            0.4133662488503459, 0.01673938640393976}], 
           Offset[{-11.999999999999996`, -9.499999999999993}, {
            0.4133662488503459, 0.01673938640393976}], 
           Offset[{-56., -9.500000000000004}, {0.4133662488503459, 
            0.01673938640393976}], 
           Offset[{-56., 9.499999999999996}, {0.4133662488503459, 
            0.01673938640393976}]}]}, 
        {RGBColor[0.6666666666666666, 0.6666666666666666, 0.6666666666666666],
          AbsoluteThickness[1.25], EdgeForm[None]}, {}, InsetBox[
         StyleBox[
          RotationBox["\<\"Iowa\"\>",
           BoxRotation->0.],
          StripOnInput->False,
          LineOpacity->1,
          FrontFaceOpacity->1,
          BackFaceOpacity->1,
          Opacity->1,
          FontSize->18,
          FontOpacity->1], 
         Offset[{-34., 9.797174393178826*^-16}, \
{0.4133662488503459, 0.01673938640393976}], 
         ImageScaled[{Rational[1, 2], Rational[1, 2]}]]}], GraphicsGroupBox[{
        {GrayLevel[1], AbsoluteThickness[4], Opacity[
          NCache[
           Rational[2, 3], 0.6666666666666666]], CapForm["Butt"], JoinForm[
         "Round"], 
         BSplineCurveBox[{
          Offset[{2.82842712474619, -2.8284271247461907`}, {
            1.3519379874489135`, 0.019027252165008165`}], 
           Offset[{2.82842712474619, -2.8284271247461907`}, {
            1.3519379874489135`, 0.019027252165008165`}], 
           Offset[{4.242640687119285, -4.242640687119286}, {
            1.3519379874489135`, 0.019027252165008165`}], 
           Offset[{4.242640687119285, -4.242640687119286}, {
            1.3519379874489135`, 0.019027252165008165`}], 
           Offset[{5.65685424949238, -5.6568542494923815`}, {
            1.3519379874489135`, 0.019027252165008165`}], 
           Offset[{7.65685424949238, -5.6568542494923815`}, {
            1.3519379874489135`, 0.019027252165008165`}], 
           Offset[{9.65685424949238, -5.6568542494923815`}, {
            1.3519379874489135`, 0.019027252165008165`}], 
           Offset[{9.65685424949238, -5.6568542494923815`}, {
            1.3519379874489135`, 0.019027252165008165`}]}]}, 
        {RGBColor[0.6666666666666666, 0.6666666666666666, 0.6666666666666666],
          AbsoluteThickness[1.25], 
         BSplineCurveBox[{
          Offset[{2.82842712474619, -2.8284271247461907`}, {
            1.3519379874489135`, 0.019027252165008165`}], 
           Offset[{2.82842712474619, -2.8284271247461907`}, {
            1.3519379874489135`, 0.019027252165008165`}], 
           Offset[{4.242640687119285, -4.242640687119286}, {
            1.3519379874489135`, 0.019027252165008165`}], 
           Offset[{4.242640687119285, -4.242640687119286}, {
            1.3519379874489135`, 0.019027252165008165`}], 
           Offset[{5.65685424949238, -5.6568542494923815`}, {
            1.3519379874489135`, 0.019027252165008165`}], 
           Offset[{7.65685424949238, -5.6568542494923815`}, {
            1.3519379874489135`, 0.019027252165008165`}], 
           Offset[{9.65685424949238, -5.6568542494923815`}, {
            1.3519379874489135`, 0.019027252165008165`}], 
           Offset[{9.65685424949238, -5.6568542494923815`}, {
            1.3519379874489135`, 0.019027252165008165`}]}]}, 
        {EdgeForm[None], FaceForm[{GrayLevel[1], Opacity[
          NCache[
           Rational[2, 3], 0.6666666666666666]]}], 
         PolygonBox[{
          Offset[{74.65685424949238, 1.9431457505076262`}, {
            1.3519379874489135`, 0.019027252165008165`}], 
           Offset[{74.65685424949238, -17.056854249492375`}, {
            1.3519379874489135`, 0.019027252165008165`}], 
           Offset[{9.656854249492383, -17.05685424949239}, {
            1.3519379874489135`, 0.019027252165008165`}], 
           Offset[{9.656854249492383, 1.943145750507612}, {
            1.3519379874489135`, 0.019027252165008165`}]}]}, 
        {RGBColor[0.6666666666666666, 0.6666666666666666, 0.6666666666666666],
          AbsoluteThickness[1.25], EdgeForm[None]}, {}, InsetBox[
         StyleBox[
          RotationBox["\<\"Indiana\"\>",
           BoxRotation->0.],
          StripOnInput->False,
          LineOpacity->1,
          FrontFaceOpacity->1,
          BackFaceOpacity->1,
          Opacity->1,
          FontSize->18,
          FontOpacity->1], 
         Offset[{42.15685424949238, -7.556854249492381}, \
{1.3519379874489135, 0.019027252165008165}], 
         ImageScaled[{Rational[1, 2], Rational[1, 2]}]]}], GraphicsGroupBox[{
        {GrayLevel[1], AbsoluteThickness[4], Opacity[
          NCache[
           Rational[2, 3], 0.6666666666666666]], CapForm["Butt"], JoinForm[
         "Round"], 
         BSplineCurveBox[{
          Offset[{4., 0.}, {1.6447980131608728`, 0.01925696036911067}], 
           Offset[{4., 0.}, {1.6447980131608728`, 0.01925696036911067}], 
           Offset[{6., 0.}, {1.6447980131608728`, 0.01925696036911067}], 
           Offset[{6., 0.}, {1.6447980131608728`, 0.01925696036911067}], 
           Offset[{8., 0.}, {1.6447980131608728`, 0.01925696036911067}], 
           Offset[{10., 0.}, {1.6447980131608728`, 0.01925696036911067}], 
           Offset[{12., 0.}, {1.6447980131608728`, 0.01925696036911067}], 
           Offset[{12., 0.}, {1.6447980131608728`, 0.01925696036911067}]}]}, 
        {RGBColor[0.6666666666666666, 0.6666666666666666, 0.6666666666666666],
          AbsoluteThickness[1.25], 
         BSplineCurveBox[{
          Offset[{4., 0.}, {1.6447980131608728`, 0.01925696036911067}], 
           Offset[{4., 0.}, {1.6447980131608728`, 0.01925696036911067}], 
           Offset[{6., 0.}, {1.6447980131608728`, 0.01925696036911067}], 
           Offset[{6., 0.}, {1.6447980131608728`, 0.01925696036911067}], 
           Offset[{8., 0.}, {1.6447980131608728`, 0.01925696036911067}], 
           Offset[{10., 0.}, {1.6447980131608728`, 0.01925696036911067}], 
           Offset[{12., 0.}, {1.6447980131608728`, 0.01925696036911067}], 
           Offset[{12., 0.}, {1.6447980131608728`, 0.01925696036911067}]}]}, 
        {EdgeForm[None], FaceForm[{GrayLevel[1], Opacity[
          NCache[
           Rational[2, 3], 0.6666666666666666]]}], 
         PolygonBox[{
          Offset[{68., 9.500000000000007}, {1.6447980131608728`, 
            0.01925696036911067}], 
           Offset[{68., -9.499999999999993}, {1.6447980131608728`, 
            0.01925696036911067}], 
           Offset[{12.000000000000004`, -9.500000000000007}, {
            1.6447980131608728`, 0.01925696036911067}], 
           Offset[{11.999999999999996`, 9.499999999999993}, {
            1.6447980131608728`, 0.01925696036911067}]}]}, 
        {RGBColor[0.6666666666666666, 0.6666666666666666, 0.6666666666666666],
          AbsoluteThickness[1.25], EdgeForm[None]}, {}, InsetBox[
         StyleBox[
          RotationBox["\<\"Illinois\"\>",
           BoxRotation->0.],
          StripOnInput->False,
          LineOpacity->1,
          FrontFaceOpacity->1,
          BackFaceOpacity->1,
          Opacity->1,
          FontSize->18,
          FontOpacity->1], 
         Offset[{40., 0.}, {1.6447980131608728, 0.01925696036911067}], 
         ImageScaled[{Rational[1, 2], Rational[1, 2]}]]}], GraphicsGroupBox[{
        {GrayLevel[1], AbsoluteThickness[4], Opacity[
          NCache[
           Rational[2, 3], 0.6666666666666666]], CapForm["Butt"], JoinForm[
         "Round"], 
         BSplineCurveBox[{
          Offset[{-2.82842712474619, 2.8284271247461903`}, {
            0.35604413122762546`, 0.011297778584247959`}], 
           Offset[{-2.82842712474619, 2.8284271247461903`}, {
            0.35604413122762546`, 0.011297778584247959`}], 
           Offset[{-4.242640687119285, 4.242640687119286}, {
            0.35604413122762546`, 0.011297778584247959`}], 
           Offset[{-4.242640687119285, 4.242640687119286}, {
            0.35604413122762546`, 0.011297778584247959`}], 
           Offset[{-5.65685424949238, 5.656854249492381}, {
            0.35604413122762546`, 0.011297778584247959`}], 
           Offset[{-7.65685424949238, 5.656854249492381}, {
            0.35604413122762546`, 0.011297778584247959`}], 
           Offset[{-9.65685424949238, 5.656854249492381}, {
            0.35604413122762546`, 0.011297778584247959`}], 
           Offset[{-9.65685424949238, 5.656854249492381}, {
            0.35604413122762546`, 0.011297778584247959`}]}]}, 
        {RGBColor[0.6666666666666666, 0.6666666666666666, 0.6666666666666666],
          AbsoluteThickness[1.25], 
         BSplineCurveBox[{
          Offset[{-2.82842712474619, 2.8284271247461903`}, {
            0.35604413122762546`, 0.011297778584247959`}], 
           Offset[{-2.82842712474619, 2.8284271247461903`}, {
            0.35604413122762546`, 0.011297778584247959`}], 
           Offset[{-4.242640687119285, 4.242640687119286}, {
            0.35604413122762546`, 0.011297778584247959`}], 
           Offset[{-4.242640687119285, 4.242640687119286}, {
            0.35604413122762546`, 0.011297778584247959`}], 
           Offset[{-5.65685424949238, 5.656854249492381}, {
            0.35604413122762546`, 0.011297778584247959`}], 
           Offset[{-7.65685424949238, 5.656854249492381}, {
            0.35604413122762546`, 0.011297778584247959`}], 
           Offset[{-9.65685424949238, 5.656854249492381}, {
            0.35604413122762546`, 0.011297778584247959`}], 
           Offset[{-9.65685424949238, 5.656854249492381}, {
            0.35604413122762546`, 0.011297778584247959`}]}]}, 
        {EdgeForm[None], FaceForm[{GrayLevel[1], Opacity[
          NCache[
           Rational[2, 3], 0.6666666666666666]]}], 
         PolygonBox[{
          Offset[{-9.656854249492387, 17.056854249492385`}, {
            0.35604413122762546`, 0.011297778584247959`}], 
           Offset[{-9.65685424949238, -1.9431457505076146`}, {
            0.35604413122762546`, 0.011297778584247959`}], 
           Offset[{-60.65685424949238, -1.9431457505076253`}, {
            0.35604413122762546`, 0.011297778584247959`}], 
           Offset[{-60.65685424949238, 17.056854249492375`}, {
            0.35604413122762546`, 0.011297778584247959`}]}]}, 
        {RGBColor[0.6666666666666666, 0.6666666666666666, 0.6666666666666666],
          AbsoluteThickness[1.25], EdgeForm[None]}, {}, InsetBox[
         StyleBox[
          RotationBox["\<\"Idaho\"\>",
           BoxRotation->0.],
          StripOnInput->False,
          LineOpacity->1,
          FrontFaceOpacity->1,
          BackFaceOpacity->1,
          Opacity->1,
          FontSize->18,
          FontOpacity->1], 
         Offset[{-35.15685424949238, 7.55685424949238}, \
{0.35604413122762546, 0.011297778584247959}], 
         ImageScaled[{Rational[1, 2], Rational[1, 2]}]]}], 
      {Opacity[0], 
       {RGBColor[0.368417, 0.506779, 0.709798], PointSize[
        0.011000000000000001`], AbsoluteThickness[1.6], 
        StyleBox[{},
         FontSize->18]}, 
       {RGBColor[0.368417, 0.506779, 0.709798], PointSize[
        0.011000000000000001`], AbsoluteThickness[1.6], 
        StyleBox[
         TagBox[
          TooltipBox[PointBox[{0.8971877296445471, 0.015529489509334214`}],
           StyleBox[
            PaneBox[
             FrameBox[
             "\"Hawaii\"", LabelStyle -> {FontSize -> 18}, Background -> None,
               ContentPadding -> False, LabelStyle -> {}, Frame -> True, 
              RoundingRadius -> 4, Background -> GrayLevel[1, 0.65], 
              FrameStyle -> None, FrameMargins -> 2, BaselinePosition -> 
              Automatic, LabelingSize -> DirectedInfinity[1], StripOnInput -> 
              False], FrameMargins -> 0], {FontSize -> 18}, StripOnInput -> 
            False]],
          Annotation[#, 
           Style[
            Pane[
             Framed[
             "Hawaii", LabelStyle -> {FontSize -> 18}, Background -> None, 
              ContentPadding -> False, {
              LabelStyle -> {}, Frame -> True, RoundingRadius -> 4, 
               Background -> GrayLevel[1, 0.65], FrameStyle -> None, 
               FrameMargins -> 2, BaselinePosition -> Automatic, LabelingSize -> 
               DirectedInfinity[1]}], FrameMargins -> 0], {FontSize -> 18}], 
           "Tooltip"]& ],
         FontSize->18]}}, GraphicsGroupBox[{
        {GrayLevel[1], AbsoluteThickness[4], Opacity[
          NCache[
           Rational[2, 3], 0.6666666666666666]], CapForm["Butt"], JoinForm[
         "Round"], 
         BSplineCurveBox[{
          Offset[{-4., 4.898587196589413*^-16}, {0.7169771238740728, 
            0.01839851094945965}], 
           Offset[{-4., 4.898587196589413*^-16}, {0.7169771238740728, 
            0.01839851094945965}], 
           Offset[{-6., 7.347880794884119*^-16}, {0.7169771238740728, 
            0.01839851094945965}], 
           Offset[{-6., 7.347880794884119*^-16}, {0.7169771238740728, 
            0.01839851094945965}], 
           Offset[{-8., 9.797174393178826*^-16}, {0.7169771238740728, 
            0.01839851094945965}], 
           Offset[{-10., 9.797174393178826*^-16}, {0.7169771238740728, 
            0.01839851094945965}], 
           Offset[{-12., 9.797174393178826*^-16}, {0.7169771238740728, 
            0.01839851094945965}], 
           Offset[{-12., 9.797174393178826*^-16}, {0.7169771238740728, 
            0.01839851094945965}]}]}, 
        {RGBColor[0.6666666666666666, 0.6666666666666666, 0.6666666666666666],
          AbsoluteThickness[1.25], 
         BSplineCurveBox[{
          Offset[{-4., 4.898587196589413*^-16}, {0.7169771238740728, 
            0.01839851094945965}], 
           Offset[{-4., 4.898587196589413*^-16}, {0.7169771238740728, 
            0.01839851094945965}], 
           Offset[{-6., 7.347880794884119*^-16}, {0.7169771238740728, 
            0.01839851094945965}], 
           Offset[{-6., 7.347880794884119*^-16}, {0.7169771238740728, 
            0.01839851094945965}], 
           Offset[{-8., 9.797174393178826*^-16}, {0.7169771238740728, 
            0.01839851094945965}], 
           Offset[{-10., 9.797174393178826*^-16}, {0.7169771238740728, 
            0.01839851094945965}], 
           Offset[{-12., 9.797174393178826*^-16}, {0.7169771238740728, 
            0.01839851094945965}], 
           Offset[{-12., 9.797174393178826*^-16}, {0.7169771238740728, 
            0.01839851094945965}]}]}, 
        {EdgeForm[None], FaceForm[{GrayLevel[1], Opacity[
          NCache[
           Rational[2, 3], 0.6666666666666666]]}], 
         PolygonBox[{
          Offset[{-12., 11.000000000000009`}, {0.7169771238740728, 
            0.01839851094945965}], 
           Offset[{-12., -10.999999999999991`}, {0.7169771238740728, 
            0.01839851094945965}], 
           Offset[{-82., -11.000000000000005`}, {0.7169771238740728, 
            0.01839851094945965}], 
           Offset[{-82., 10.999999999999995`}, {0.7169771238740728, 
            0.01839851094945965}]}]}, 
        {RGBColor[0.6666666666666666, 0.6666666666666666, 0.6666666666666666],
          AbsoluteThickness[1.25], EdgeForm[None]}, {}, InsetBox[
         StyleBox[
          RotationBox["\<\"Georgia\"\>",
           BoxRotation->0.],
          StripOnInput->False,
          LineOpacity->1,
          FrontFaceOpacity->1,
          BackFaceOpacity->1,
          Opacity->1,
          FontSize->18,
          FontOpacity->1], 
         Offset[{-47., 9.797174393178826*^-16}, \
{0.7169771238740728, 0.01839851094945965}], 
         ImageScaled[{Rational[1, 2], Rational[1, 2]}]]}], 
      {Opacity[0], 
       {RGBColor[0.368417, 0.506779, 0.709798], PointSize[
        0.011000000000000001`], AbsoluteThickness[1.6], 
        StyleBox[{},
         FontSize->18]}, 
       {RGBColor[0.368417, 0.506779, 0.709798], PointSize[
        0.011000000000000001`], AbsoluteThickness[1.6], 
        StyleBox[
         TagBox[
          TooltipBox[PointBox[{0.9855515815631207, 0.016676347729344048`}],
           StyleBox[
            PaneBox[
             FrameBox[
             "\"Florida\"", LabelStyle -> {FontSize -> 18}, Background -> 
              None, ContentPadding -> False, LabelStyle -> {}, Frame -> True, 
              RoundingRadius -> 4, Background -> GrayLevel[1, 0.65], 
              FrameStyle -> None, FrameMargins -> 2, BaselinePosition -> 
              Automatic, LabelingSize -> DirectedInfinity[1], StripOnInput -> 
              False], FrameMargins -> 0], {FontSize -> 18}, StripOnInput -> 
            False]],
          Annotation[#, 
           Style[
            Pane[
             Framed[
             "Florida", LabelStyle -> {FontSize -> 18}, Background -> None, 
              ContentPadding -> False, {
              LabelStyle -> {}, Frame -> True, RoundingRadius -> 4, 
               Background -> GrayLevel[1, 0.65], FrameStyle -> None, 
               FrameMargins -> 2, BaselinePosition -> Automatic, LabelingSize -> 
               DirectedInfinity[1]}], FrameMargins -> 0], {FontSize -> 18}], 
           "Tooltip"]& ],
         FontSize->18]}}, GraphicsGroupBox[{
        {GrayLevel[1], AbsoluteThickness[4], Opacity[
          NCache[
           Rational[2, 3], 0.6666666666666666]], CapForm["Butt"], JoinForm[
         "Round"], 
         BSplineCurveBox[{
          Offset[{4., 0.}, {1.6407018751539595`, 0.01680150013394053}], 
           Offset[{4., 0.}, {1.6407018751539595`, 0.01680150013394053}], 
           Offset[{6., 0.}, {1.6407018751539595`, 0.01680150013394053}], 
           Offset[{6., 0.}, {1.6407018751539595`, 0.01680150013394053}], 
           Offset[{8., 0.}, {1.6407018751539595`, 0.01680150013394053}], 
           Offset[{10., 0.}, {1.6407018751539595`, 0.01680150013394053}], 
           Offset[{12., 0.}, {1.6407018751539595`, 0.01680150013394053}], 
           Offset[{12., 0.}, {1.6407018751539595`, 0.01680150013394053}]}]}, 
        {RGBColor[0.6666666666666666, 0.6666666666666666, 0.6666666666666666],
          AbsoluteThickness[1.25], 
         BSplineCurveBox[{
          Offset[{4., 0.}, {1.6407018751539595`, 0.01680150013394053}], 
           Offset[{4., 0.}, {1.6407018751539595`, 0.01680150013394053}], 
           Offset[{6., 0.}, {1.6407018751539595`, 0.01680150013394053}], 
           Offset[{6., 0.}, {1.6407018751539595`, 0.01680150013394053}], 
           Offset[{8., 0.}, {1.6407018751539595`, 0.01680150013394053}], 
           Offset[{10., 0.}, {1.6407018751539595`, 0.01680150013394053}], 
           Offset[{12., 0.}, {1.6407018751539595`, 0.01680150013394053}], 
           Offset[{12., 0.}, {1.6407018751539595`, 0.01680150013394053}]}]}, 
        {EdgeForm[None], FaceForm[{GrayLevel[1], Opacity[
          NCache[
           Rational[2, 3], 0.6666666666666666]]}], 
         PolygonBox[{
          Offset[{94., 9.500000000000009}, {1.6407018751539595`, 
            0.01680150013394053}], 
           Offset[{94., -9.499999999999991}, {1.6407018751539595`, 
            0.01680150013394053}], 
           Offset[{12., -9.500000000000009}, {1.6407018751539595`, 
            0.01680150013394053}], 
           Offset[{12., 9.499999999999991}, {1.6407018751539595`, 
            0.01680150013394053}]}]}, 
        {RGBColor[0.6666666666666666, 0.6666666666666666, 0.6666666666666666],
          AbsoluteThickness[1.25], EdgeForm[None]}, {}, InsetBox[
         StyleBox[
          RotationBox["\<\"Delaware\"\>",
           BoxRotation->0.],
          StripOnInput->False,
          LineOpacity->1,
          FrontFaceOpacity->1,
          BackFaceOpacity->1,
          Opacity->1,
          FontSize->18,
          FontOpacity->1], 
         Offset[{53., 0.}, {1.6407018751539595, 0.01680150013394053}], 
         ImageScaled[{Rational[1, 2], Rational[1, 2]}]]}], GraphicsGroupBox[{
        {GrayLevel[1], AbsoluteThickness[4], Opacity[
          NCache[
           Rational[2, 3], 0.6666666666666666]], CapForm["Butt"], JoinForm[
         "Round"], 
         BSplineCurveBox[{
          Offset[{2.82842712474619, -2.8284271247461907`}, {
            2.0626167132292816`, 0.025816179029610756`}], 
           Offset[{2.82842712474619, -2.8284271247461907`}, {
            2.0626167132292816`, 0.025816179029610756`}], 
           Offset[{4.242640687119285, -4.242640687119286}, {
            2.0626167132292816`, 0.025816179029610756`}], 
           Offset[{4.242640687119285, -4.242640687119286}, {
            2.0626167132292816`, 0.025816179029610756`}], 
           Offset[{5.65685424949238, -5.6568542494923815`}, {
            2.0626167132292816`, 0.025816179029610756`}], 
           Offset[{7.65685424949238, -5.6568542494923815`}, {
            2.0626167132292816`, 0.025816179029610756`}], 
           Offset[{9.65685424949238, -5.6568542494923815`}, {
            2.0626167132292816`, 0.025816179029610756`}], 
           Offset[{9.65685424949238, -5.6568542494923815`}, {
            2.0626167132292816`, 0.025816179029610756`}]}]}, 
        {RGBColor[0.6666666666666666, 0.6666666666666666, 0.6666666666666666],
          AbsoluteThickness[1.25], 
         BSplineCurveBox[{
          Offset[{2.82842712474619, -2.8284271247461907`}, {
            2.0626167132292816`, 0.025816179029610756`}], 
           Offset[{2.82842712474619, -2.8284271247461907`}, {
            2.0626167132292816`, 0.025816179029610756`}], 
           Offset[{4.242640687119285, -4.242640687119286}, {
            2.0626167132292816`, 0.025816179029610756`}], 
           Offset[{4.242640687119285, -4.242640687119286}, {
            2.0626167132292816`, 0.025816179029610756`}], 
           Offset[{5.65685424949238, -5.6568542494923815`}, {
            2.0626167132292816`, 0.025816179029610756`}], 
           Offset[{7.65685424949238, -5.6568542494923815`}, {
            2.0626167132292816`, 0.025816179029610756`}], 
           Offset[{9.65685424949238, -5.6568542494923815`}, {
            2.0626167132292816`, 0.025816179029610756`}], 
           Offset[{9.65685424949238, -5.6568542494923815`}, {
            2.0626167132292816`, 0.025816179029610756`}]}]}, 
        {EdgeForm[None], FaceForm[{GrayLevel[1], Opacity[
          NCache[
           Rational[2, 3], 0.6666666666666666]]}], 
         PolygonBox[{
          Offset[{110.65685424949238`, 1.9431457505076297`}, {
            2.0626167132292816`, 0.025816179029610756`}], 
           Offset[{110.65685424949238`, -17.05685424949237}, {
            2.0626167132292816`, 0.025816179029610756`}], 
           Offset[{9.656854249492383, -17.056854249492392`}, {
            2.0626167132292816`, 0.025816179029610756`}], 
           Offset[{9.656854249492383, 1.9431457505076084`}, {
            2.0626167132292816`, 0.025816179029610756`}]}]}, 
        {RGBColor[0.6666666666666666, 0.6666666666666666, 0.6666666666666666],
          AbsoluteThickness[1.25], EdgeForm[None]}, {}, InsetBox[
         StyleBox[
          RotationBox["\<\"Connecticut\"\>",
           BoxRotation->0.],
          StripOnInput->False,
          LineOpacity->1,
          FrontFaceOpacity->1,
          BackFaceOpacity->1,
          Opacity->1,
          FontSize->18,
          FontOpacity->1], 
         Offset[{60.15685424949238, -7.556854249492381}, \
{2.0626167132292816, 0.025816179029610756}], 
         ImageScaled[{Rational[1, 2], Rational[1, 2]}]]}], 
      {Opacity[0], 
       {RGBColor[0.368417, 0.506779, 0.709798], PointSize[
        0.011000000000000001`], AbsoluteThickness[1.6], 
        StyleBox[{},
         FontSize->18]}, 
       {RGBColor[0.368417, 0.506779, 0.709798], PointSize[
        0.011000000000000001`], AbsoluteThickness[1.6], 
        StyleBox[
         TagBox[
          TooltipBox[PointBox[{1.2385389501624908`, 0.013462575224303202`}],
           StyleBox[
            PaneBox[
             FrameBox[
             "\"Colorado\"", LabelStyle -> {FontSize -> 18}, Background -> 
              None, ContentPadding -> False, LabelStyle -> {}, Frame -> True, 
              RoundingRadius -> 4, Background -> GrayLevel[1, 0.65], 
              FrameStyle -> None, FrameMargins -> 2, BaselinePosition -> 
              Automatic, LabelingSize -> DirectedInfinity[1], StripOnInput -> 
              False], FrameMargins -> 0], {FontSize -> 18}, StripOnInput -> 
            False]],
          Annotation[#, 
           Style[
            Pane[
             Framed[
             "Colorado", LabelStyle -> {FontSize -> 18}, Background -> None, 
              ContentPadding -> False, {
              LabelStyle -> {}, Frame -> True, RoundingRadius -> 4, 
               Background -> GrayLevel[1, 0.65], FrameStyle -> None, 
               FrameMargins -> 2, BaselinePosition -> Automatic, LabelingSize -> 
               DirectedInfinity[1]}], FrameMargins -> 0], {FontSize -> 18}], 
           "Tooltip"]& ],
         FontSize->18]}}, 
      {Opacity[0], 
       {RGBColor[0.368417, 0.506779, 0.709798], PointSize[
        0.011000000000000001`], AbsoluteThickness[1.6], 
        StyleBox[{},
         FontSize->18]}, 
       {RGBColor[0.368417, 0.506779, 0.709798], PointSize[
        0.011000000000000001`], AbsoluteThickness[1.6], 
        StyleBox[
         TagBox[
          TooltipBox[PointBox[{1.401924720613162, 0.016443919367939156`}],
           StyleBox[
            PaneBox[
             FrameBox[
             "\"California\"", LabelStyle -> {FontSize -> 18}, Background -> 
              None, ContentPadding -> False, LabelStyle -> {}, Frame -> True, 
              RoundingRadius -> 4, Background -> GrayLevel[1, 0.65], 
              FrameStyle -> None, FrameMargins -> 2, BaselinePosition -> 
              Automatic, LabelingSize -> DirectedInfinity[1], StripOnInput -> 
              False], FrameMargins -> 0], {FontSize -> 18}, StripOnInput -> 
            False]],
          Annotation[#, 
           Style[
            Pane[
             Framed[
             "California", LabelStyle -> {FontSize -> 18}, Background -> None,
               ContentPadding -> False, {
              LabelStyle -> {}, Frame -> True, RoundingRadius -> 4, 
               Background -> GrayLevel[1, 0.65], FrameStyle -> None, 
               FrameMargins -> 2, BaselinePosition -> Automatic, LabelingSize -> 
               DirectedInfinity[1]}], FrameMargins -> 0], {FontSize -> 18}], 
           "Tooltip"]& ],
         FontSize->18]}}, 
      {Opacity[0], 
       {RGBColor[0.368417, 0.506779, 0.709798], PointSize[
        0.011000000000000001`], AbsoluteThickness[1.6], 
        StyleBox[{},
         FontSize->18]}, 
       {RGBColor[0.368417, 0.506779, 0.709798], PointSize[
        0.011000000000000001`], AbsoluteThickness[1.6], 
        StyleBox[
         TagBox[
          TooltipBox[PointBox[{0.9575307357330852, 0.017173448186960677`}],
           StyleBox[
            PaneBox[
             FrameBox[
             "\"Arkansas\"", LabelStyle -> {FontSize -> 18}, Background -> 
              None, ContentPadding -> False, LabelStyle -> {}, Frame -> True, 
              RoundingRadius -> 4, Background -> GrayLevel[1, 0.65], 
              FrameStyle -> None, FrameMargins -> 2, BaselinePosition -> 
              Automatic, LabelingSize -> DirectedInfinity[1], StripOnInput -> 
              False], FrameMargins -> 0], {FontSize -> 18}, StripOnInput -> 
            False]],
          Annotation[#, 
           Style[
            Pane[
             Framed[
             "Arkansas", LabelStyle -> {FontSize -> 18}, Background -> None, 
              ContentPadding -> False, {
              LabelStyle -> {}, Frame -> True, RoundingRadius -> 4, 
               Background -> GrayLevel[1, 0.65], FrameStyle -> None, 
               FrameMargins -> 2, BaselinePosition -> Automatic, LabelingSize -> 
               DirectedInfinity[1]}], FrameMargins -> 0], {FontSize -> 18}], 
           "Tooltip"]& ],
         FontSize->18]}}, GraphicsGroupBox[{
        {GrayLevel[1], AbsoluteThickness[4], Opacity[
          NCache[
           Rational[2, 3], 0.6666666666666666]], CapForm["Butt"], JoinForm[
         "Round"], 
         BSplineCurveBox[{
          Offset[{-4., 4.898587196589413*^-16}, {1.1918080534730897`, 
            0.020338485829244964`}], 
           Offset[{-4., 4.898587196589413*^-16}, {1.1918080534730897`, 
            0.020338485829244964`}], 
           Offset[{-6., 7.347880794884119*^-16}, {1.1918080534730897`, 
            0.020338485829244964`}], 
           Offset[{-6., 7.347880794884119*^-16}, {1.1918080534730897`, 
            0.020338485829244964`}], 
           Offset[{-8., 9.797174393178826*^-16}, {1.1918080534730897`, 
            0.020338485829244964`}], 
           Offset[{-10., 9.797174393178826*^-16}, {1.1918080534730897`, 
            0.020338485829244964`}], 
           Offset[{-12., 9.797174393178826*^-16}, {1.1918080534730897`, 
            0.020338485829244964`}], 
           Offset[{-12., 9.797174393178826*^-16}, {1.1918080534730897`, 
            0.020338485829244964`}]}]}, 
        {RGBColor[0.6666666666666666, 0.6666666666666666, 0.6666666666666666],
          AbsoluteThickness[1.25], 
         BSplineCurveBox[{
          Offset[{-4., 4.898587196589413*^-16}, {1.1918080534730897`, 
            0.020338485829244964`}], 
           Offset[{-4., 4.898587196589413*^-16}, {1.1918080534730897`, 
            0.020338485829244964`}], 
           Offset[{-6., 7.347880794884119*^-16}, {1.1918080534730897`, 
            0.020338485829244964`}], 
           Offset[{-6., 7.347880794884119*^-16}, {1.1918080534730897`, 
            0.020338485829244964`}], 
           Offset[{-8., 9.797174393178826*^-16}, {1.1918080534730897`, 
            0.020338485829244964`}], 
           Offset[{-10., 9.797174393178826*^-16}, {1.1918080534730897`, 
            0.020338485829244964`}], 
           Offset[{-12., 9.797174393178826*^-16}, {1.1918080534730897`, 
            0.020338485829244964`}], 
           Offset[{-12., 9.797174393178826*^-16}, {1.1918080534730897`, 
            0.020338485829244964`}]}]}, 
        {EdgeForm[None], FaceForm[{GrayLevel[1], Opacity[
          NCache[
           Rational[2, 3], 0.6666666666666666]]}], 
         PolygonBox[{
          Offset[{-12., 9.500000000000009}, {1.1918080534730897`, 
            0.020338485829244964`}], 
           Offset[{-12., -9.499999999999991}, {1.1918080534730897`, 
            0.020338485829244964`}], 
           Offset[{-79., -9.500000000000005}, {1.1918080534730897`, 
            0.020338485829244964`}], 
           Offset[{-79., 9.499999999999995}, {1.1918080534730897`, 
            0.020338485829244964`}]}]}, 
        {RGBColor[0.6666666666666666, 0.6666666666666666, 0.6666666666666666],
          AbsoluteThickness[1.25], EdgeForm[None]}, {}, InsetBox[
         StyleBox[
          RotationBox["\<\"Arizona\"\>",
           BoxRotation->0.],
          StripOnInput->False,
          LineOpacity->1,
          FrontFaceOpacity->1,
          BackFaceOpacity->1,
          Opacity->1,
          FontSize->18,
          FontOpacity->1], 
         Offset[{-45.5, 9.797174393178826*^-16}, \
{1.1918080534730897, 0.020338485829244964}], 
         ImageScaled[{Rational[1, 2], Rational[1, 2]}]]}], GraphicsGroupBox[{
        {GrayLevel[1], AbsoluteThickness[4], Opacity[
          NCache[
           Rational[2, 3], 0.6666666666666666]], CapForm["Butt"], JoinForm[
         "Round"], 
         BSplineCurveBox[{
          Offset[{2.8284271247461903`, 2.82842712474619}, {
            2.6635432162453485`, 0.005226404592266488}], 
           Offset[{2.8284271247461903`, 2.82842712474619}, {
            2.6635432162453485`, 0.005226404592266488}], 
           Offset[{4.242640687119286, 4.242640687119285}, {
            2.6635432162453485`, 0.005226404592266488}], 
           Offset[{4.242640687119286, 4.242640687119285}, {
            2.6635432162453485`, 0.005226404592266488}], 
           Offset[{5.656854249492381, 5.65685424949238}, {2.6635432162453485`,
             0.005226404592266488}], 
           Offset[{7.65685424949238, 5.65685424949238}, {2.6635432162453485`, 
            0.005226404592266488}], 
           Offset[{9.65685424949238, 5.65685424949238}, {2.6635432162453485`, 
            0.005226404592266488}], 
           Offset[{9.65685424949238, 5.65685424949238}, {2.6635432162453485`, 
            0.005226404592266488}]}]}, 
        {RGBColor[0.6666666666666666, 0.6666666666666666, 0.6666666666666666],
          AbsoluteThickness[1.25], 
         BSplineCurveBox[{
          Offset[{2.8284271247461903`, 2.82842712474619}, {
            2.6635432162453485`, 0.005226404592266488}], 
           Offset[{2.8284271247461903`, 2.82842712474619}, {
            2.6635432162453485`, 0.005226404592266488}], 
           Offset[{4.242640687119286, 4.242640687119285}, {
            2.6635432162453485`, 0.005226404592266488}], 
           Offset[{4.242640687119286, 4.242640687119285}, {
            2.6635432162453485`, 0.005226404592266488}], 
           Offset[{5.656854249492381, 5.65685424949238}, {2.6635432162453485`,
             0.005226404592266488}], 
           Offset[{7.65685424949238, 5.65685424949238}, {2.6635432162453485`, 
            0.005226404592266488}], 
           Offset[{9.65685424949238, 5.65685424949238}, {2.6635432162453485`, 
            0.005226404592266488}], 
           Offset[{9.65685424949238, 5.65685424949238}, {2.6635432162453485`, 
            0.005226404592266488}]}]}, 
        {EdgeForm[None], FaceForm[{GrayLevel[1], Opacity[
          NCache[
           Rational[2, 3], 0.6666666666666666]]}], 
         PolygonBox[{
          Offset[{69.65685424949238, 17.056854249492385`}, {
            2.6635432162453485`, 0.005226404592266488}], 
           Offset[{69.65685424949238, -1.9431457505076137`}, {
            2.6635432162453485`, 0.005226404592266488}], 
           Offset[{9.656854249492387, -1.943145750507628}, {
            2.6635432162453485`, 0.005226404592266488}], 
           Offset[{9.65685424949238, 17.05685424949237}, {2.6635432162453485`,
             0.005226404592266488}]}]}, 
        {RGBColor[0.6666666666666666, 0.6666666666666666, 0.6666666666666666],
          AbsoluteThickness[1.25], EdgeForm[None]}, {}, InsetBox[
         StyleBox[
          RotationBox["\<\"Alaska\"\>",
           BoxRotation->0.],
          StripOnInput->False,
          LineOpacity->1,
          FrontFaceOpacity->1,
          BackFaceOpacity->1,
          Opacity->1,
          FontSize->18,
          FontOpacity->1], 
         Offset[{39.65685424949238, 7.556854249492379}, \
{2.6635432162453485, 0.005226404592266488}], 
         ImageScaled[{Rational[1, 2], Rational[1, 2]}]]}], GraphicsGroupBox[{
        {GrayLevel[1], AbsoluteThickness[4], Opacity[
          NCache[
           Rational[2, 3], 0.6666666666666666]], CapForm["Butt"], JoinForm[
         "Round"], 
         BSplineCurveBox[{
          Offset[{-2.82842712474619, 2.8284271247461903`}, {
            0.4673016800266068, 0.02098416269826686}], 
           Offset[{-2.82842712474619, 2.8284271247461903`}, {
            0.4673016800266068, 0.02098416269826686}], 
           Offset[{-4.242640687119285, 4.242640687119286}, {
            0.4673016800266068, 0.02098416269826686}], 
           Offset[{-4.242640687119285, 4.242640687119286}, {
            0.4673016800266068, 0.02098416269826686}], 
           Offset[{-5.65685424949238, 5.656854249492381}, {0.4673016800266068,
             0.02098416269826686}], 
           Offset[{-7.65685424949238, 5.656854249492381}, {0.4673016800266068,
             0.02098416269826686}], 
           Offset[{-9.65685424949238, 5.656854249492381}, {0.4673016800266068,
             0.02098416269826686}], 
           Offset[{-9.65685424949238, 5.656854249492381}, {0.4673016800266068,
             0.02098416269826686}]}]}, 
        {RGBColor[0.6666666666666666, 0.6666666666666666, 0.6666666666666666],
          AbsoluteThickness[1.25], 
         BSplineCurveBox[{
          Offset[{-2.82842712474619, 2.8284271247461903`}, {
            0.4673016800266068, 0.02098416269826686}], 
           Offset[{-2.82842712474619, 2.8284271247461903`}, {
            0.4673016800266068, 0.02098416269826686}], 
           Offset[{-4.242640687119285, 4.242640687119286}, {
            0.4673016800266068, 0.02098416269826686}], 
           Offset[{-4.242640687119285, 4.242640687119286}, {
            0.4673016800266068, 0.02098416269826686}], 
           Offset[{-5.65685424949238, 5.656854249492381}, {0.4673016800266068,
             0.02098416269826686}], 
           Offset[{-7.65685424949238, 5.656854249492381}, {0.4673016800266068,
             0.02098416269826686}], 
           Offset[{-9.65685424949238, 5.656854249492381}, {0.4673016800266068,
             0.02098416269826686}], 
           Offset[{-9.65685424949238, 5.656854249492381}, {0.4673016800266068,
             0.02098416269826686}]}]}, 
        {EdgeForm[None], FaceForm[{GrayLevel[1], Opacity[
          NCache[
           Rational[2, 3], 0.6666666666666666]]}], 
         PolygonBox[{
          Offset[{-9.656854249492383, 17.05685424949239}, {0.4673016800266068,
             0.02098416269826686}], 
           Offset[{-9.656854249492383, -1.943145750507611}, {
            0.4673016800266068, 0.02098416269826686}], 
           Offset[{-86.65685424949238, -1.9431457505076288`}, {
            0.4673016800266068, 0.02098416269826686}], 
           Offset[{-86.65685424949238, 17.05685424949237}, {
            0.4673016800266068, 0.02098416269826686}]}]}, 
        {RGBColor[0.6666666666666666, 0.6666666666666666, 0.6666666666666666],
          AbsoluteThickness[1.25], EdgeForm[None]}, {}, InsetBox[
         StyleBox[
          RotationBox["\<\"Alabama\"\>",
           BoxRotation->0.],
          StripOnInput->False,
          LineOpacity->1,
          FrontFaceOpacity->1,
          BackFaceOpacity->1,
          Opacity->1,
          FontSize->18,
          FontOpacity->1], 
         Offset[{-48.15685424949238, 7.55685424949238}, \
{0.4673016800266068, 0.02098416269826686}], 
         ImageScaled[{Rational[1, 2], Rational[1, 2]}]]}]}, {}}}},
  AspectRatio->NCache[GoldenRatio^(-1), 0.6180339887498948],
  Axes->{True, True},
  AxesLabel->{None, None},
  AxesOrigin->{0, 0},
  BaseStyle->{FontSize -> 18},
  DisplayFunction->Identity,
  Frame->{{True, True}, {True, True}},
  FrameLabel->{{
     FormBox["\"Computed Case Fatality Rate\"", TraditionalForm], None}, {
     FormBox["\"Tests per Capita\"", TraditionalForm], None}},
  FrameTicks->{{Automatic, Automatic}, {Automatic, Automatic}},
  GridLines->{None, None},
  GridLinesStyle->Directive[
    GrayLevel[0.5, 0.4]],
  ImagePadding->{{All, All}, {All, All}},
  ImageSize->Full,
  Method->{
   "OptimizePlotMarkers" -> True, "OptimizePlotMarkers" -> True, 
    "CoordinatesToolOptions" -> {"DisplayFunction" -> ({
        Identity[
         Part[#, 1]], 
        Identity[
         Part[#, 2]]}& ), "CopiedValueFunction" -> ({
        Identity[
         Part[#, 1]], 
        Identity[
         Part[#, 2]]}& )}},
  PlotLabel->FormBox[
   "\"Computed Case Fatality Rate vs. Tests per Capita\"", TraditionalForm],
  PlotRange->{{0, 3.3102472037393356`}, {0, 0.02792510487548466}},
  PlotRangePadding->{{
     Scaled[0.02], 
     Scaled[0.08]}, {
     Scaled[0.02], 
     Scaled[0.05139637376029078]}},
  Ticks->{Automatic, Automatic}]], "Output",
 CellChangeTimes->{{3.827934010960346*^9, 3.827934016641872*^9}, 
   3.827934595476262*^9, 3.827950104410844*^9, {3.8280232325469522`*^9, 
   3.828023240474419*^9}, 3.857374140408712*^9, 3.8574016863044157`*^9, 
   3.867247710851165*^9, 3.867335796203836*^9, 3.8674257781137123`*^9, 
   3.867492957554154*^9, 3.86757950438841*^9, 3.867679450167613*^9, 
   3.867747819448637*^9, 3.8679216758298397`*^9},
 CellLabel->"Out[72]=",ExpressionUUID->"ea6d9a5d-9274-4b14-856c-9c89d008c00b"]
}, Open  ]],

Cell[BoxData[
 RowBox[{
  RowBox[{"(*", 
   RowBox[{
   "Uncomment", " ", "below", " ", "to", " ", "get", " ", "a", " ", "picture",
     " ", "to", " ", "export"}], "*)"}], "\[IndentingNewLine]", 
  RowBox[{"(*", 
   RowBox[{"Export", "[", 
    RowBox[{"\"\<~/Desktop/CFRvsTests.png\>\"", ",", "%", ",", 
     RowBox[{"ImageResolution", "\[Rule]", "300"}]}], "]"}], 
   "*)"}]}]], "Input",
 CellChangeTimes->{{3.827950106791695*^9, 3.8279501225291224`*^9}, 
   3.857374146556041*^9, {3.867247717014947*^9, 3.867247729182208*^9}},
 CellLabel->"In[73]:=",ExpressionUUID->"0bfaf2e0-ff11-4981-b348-a53ba971c6c8"],

Cell[BoxData[
 RowBox[{
  RowBox[{"stateTestVsUnemployment", "=", 
   RowBox[{"Association", "[", 
    RowBox[{"Map", "[", 
     RowBox[{
      RowBox[{"Function", "[", 
       RowBox[{
        RowBox[{"{", "kk", "}"}], ",", 
        RowBox[{"kk", "\[Rule]", 
         RowBox[{"{", 
          RowBox[{
           RowBox[{"stateTestCounts", "[", "kk", "]"}], ",", 
           RowBox[{"originalUnemployment", "[", "kk", "]"}]}], "}"}]}]}], 
       "]"}], ",", "states"}], "]"}], "]"}]}], ";"}]], "Input",
 CellChangeTimes->{{3.828023199586473*^9, 3.828023225614685*^9}, {
  3.828023614445952*^9, 3.828023621614284*^9}},
 CellLabel->"In[74]:=",ExpressionUUID->"3987231d-e223-4e76-9f93-9f13322ee2ab"],

Cell[CellGroupData[{

Cell[BoxData[
 RowBox[{"lm", "=", 
  RowBox[{"LinearModelFit", "[", 
   RowBox[{
    RowBox[{"Values", "[", "stateTestVsUnemployment", "]"}], ",", "t", ",", 
    "t"}], "]"}]}]], "Input",
 CellChangeTimes->{{3.827933882542811*^9, 3.8279339140383797`*^9}, 
   3.828023256326057*^9},
 CellLabel->"In[75]:=",ExpressionUUID->"599161bf-6912-49f4-8625-0a2eed697753"],

Cell[BoxData[
 TagBox[
  RowBox[{"FittedModel", "[", 
   TagBox[
    PanelBox[
     TagBox[
      RowBox[{"3.3447235497091454`", "\[VeryThinSpace]", "+", 
       RowBox[{"0.19151624404374135`", " ", "t"}]}],
      Short[#, 2]& ],
     FrameMargins->5],
    Editable -> False], "]"}],
  InterpretTemplate[
  FittedModel[{
    "Linear", {3.3447235497091454`, 
     0.19151624404374135`}, {{$CellContext`t}, {1, $CellContext`t}}, {0, 
     0}}, CompressedData["
1:eJxTTMoPSmViYGBgBGIjBhj4YD9KDw4aAMHuPQ0=
    "], CompressedData["
1:eJxTTMoPSmViYGAwAmIQ/WJZ36TIe/fsGcCAwyHrToKZrgGrQxoYSDjc7q65
uzTjs/3ZMyAg5PA+N6ZefMk7qHoeh9Vnls/1yPsG5Qs4mAfdMee7+Nkeop/N
4f2VohVViQwOs2aCAK/DOqsrAgEvf0Ll+Rw2b82qWNz5Hmo+h8PLuwckquc/
tzcGA24HdZdlXIe3vrGH6Gd1yBbUnd64/zpUnt3h+eYGXfFfP+H2KywUWsmS
8hVqPpdDxbGjj2ZeuA3Xn6YdPdv7+x0on9NBSaQy0uDrO6h5gg6pB1j6Tkt+
hfKFHZK4PGW1Er/Cw+dX+orPRYbfoe7lcfCd9e0PuxSbA8w93b1b//Vv+gS1
X8Dhv5bycRGOb3D7jGM7t11/8xjKF3WwWXKI4cTHl3D3sq2e7hsm9QkevnOU
Hndv3oWwf8qKqTtVzsLcy+/wo4mhhnP3Z6g8i4OS5/63NXVf4e67uc9kM7Po
d6h9wg6m0dvq1OOYHGDh9TLs/q1vcR/g5pWU6U2RD/oH5TM7dO5s+nY08B3c
P293SafuuP0O7t7rDSxXg7Q+2MPil+vGjuytJW+hfEEH2cdnHyVVcznA3HP7
iU2uGcMnePpY0PJyrsG5V3DzPoavnan06gM8/jOr9jNtuv8cHh4Pyp4HFM54
B/Ufi0PvNC3Z4gBGB5h7b2kaLjPOfwE3/+bOn7eMlF/C41dKcueC9gXf4OHx
JjuQOUsYkV6e5Cx8/d7iMzz8AIDhTnE=
    "], CompressedData["
1:eJxTTMoPSmViYGAwAmIQDQEf7F8s65sUee+ePYyfdSfBTNeA1QHGv91dc3dp
xme4/PvcmHrxJe/g/NVnls/1yPsG55sH3THnu4ik/krRiqpEBrh566yuCAS8
/AmX37w1q2Jx53s4/+XdAxLV85/D+eouy7gOb30D52cL6k5v3H8dzn++uUFX
/BfCPIWFQitZUr7C+RXHjj6aeeE2nJ+mHT3b+/sdOF9JpDLS4CvCP6kHWPpO
SyL0J3F5ymolIvi/0ld8LjL8Duf7zvr2h12KDe6/7t6t//o3fYLL/9dSPi7C
gQgf49jObdffPIbzbZYcYjjx8SWcz7Z6um+YFEL/HKXH3Zt3IeyfsmLqTpWz
CPf+aGKo4dyNCG8lz/1va+oQ6m/uM9nMLIpwr2n0tjr1OCa4e1+G3b/1Le4D
XL6kTG+KfNA/OL9zZ9O3o4EI+97ukk7dcRvBv97AcjVIC6Gf68aO7K0lb+F8
2cdnHyVVc8Htu/3EJteMAeG/BS0v5xqcewXnfwxfO1PpFcK8zKr9TJvuI9LD
g7LnAYUzEPb3TtOSLQ5ghJt/S9NwmXH+C4T/d/68ZaSMCF8pyZ0L2hcg4uNN
diBzljAivJ7kLHz93uKzPQDlZwud
    "], 
    Function[Null, 
     Internal`LocalizedBlock[{$CellContext`t}, #], {HoldAll}]]& ],
  Editable->False,
  SelectWithContents->True,
  Selectable->True]], "Output",
 CellChangeTimes->{{3.827933910750177*^9, 3.827933915792992*^9}, {
   3.82802323526798*^9, 3.8280232572778482`*^9}, 3.828023385527903*^9, 
   3.828023623468944*^9, 3.857374155293683*^9, 3.867247749675208*^9, 
   3.867335796257148*^9, 3.867425778214592*^9, 3.8674929576136637`*^9, 
   3.8675795044438887`*^9, 3.867679450224581*^9, 3.867747819593836*^9, 
   3.867921675883466*^9},
 CellLabel->"Out[75]=",ExpressionUUID->"121743cf-e883-4ddb-8dd8-4f786ac9960f"]
}, Open  ]],

Cell[CellGroupData[{

Cell[BoxData[
 RowBox[{"lm", "[", "\"\<ParameterTable\>\"", "]"}]], "Input",
 CellChangeTimes->{{3.828023258377232*^9, 3.828023262974958*^9}},
 CellLabel->"In[76]:=",ExpressionUUID->"0a147423-d66b-4790-888b-1460b568ab3e"],

Cell[BoxData[
 StyleBox[
  TagBox[GridBox[{
     {"\<\"\"\>", "\<\"Estimate\"\>", "\<\"Standard Error\"\>", "\<\"t\
\[Hyphen]Statistic\"\>", "\<\"P\[Hyphen]Value\"\>"},
     {"1", "3.3447235497091454`", "0.2603012090921673`", 
      "12.849435319083929`", "3.761652316810954`*^-17"},
     {"t", "0.19151624404374135`", "0.18847911238940554`", 
      "1.0161138898408062`", "0.3146697339374328`"}
    },
    AutoDelete->False,
    GridBoxAlignment->{"Columns" -> {{Left}}, "Rows" -> {{Automatic}}},
    GridBoxDividers->{
     "ColumnsIndexed" -> {2 -> GrayLevel[0.7]}, 
      "RowsIndexed" -> {2 -> GrayLevel[0.7]}},
    GridBoxItemSize->{"Columns" -> {{Automatic}}, "Rows" -> {{Automatic}}},
    GridBoxSpacings->{
     "ColumnsIndexed" -> {2 -> 1}, "RowsIndexed" -> {2 -> 0.75}}],
   "Grid"], "DialogStyle",
  StripOnInput->False]], "Output",
 CellChangeTimes->{3.82802326319073*^9, 3.8280236260791063`*^9, 
  3.857374157119615*^9, 3.8672477506976147`*^9, 3.867335796283402*^9, 
  3.8674257782272263`*^9, 3.867492957641687*^9, 3.8675795044501963`*^9, 
  3.867679450229816*^9, 3.867747819603057*^9, 3.867921675909*^9},
 CellLabel->"Out[76]=",ExpressionUUID->"bc4f3832-3307-4a98-95fa-378be0d88596"]
}, Open  ]],

Cell[CellGroupData[{

Cell[BoxData[
 RowBox[{
  RowBox[{"(*", 
   RowBox[{
   "The", " ", "point", " ", "of", " ", "this", " ", "picture", " ", "is", 
    " ", 
    RowBox[{"it", "'"}], "s", " ", "a", " ", "bit", " ", "of", " ", "a", " ", 
    
    RowBox[{"mess", ".", " ", "The"}], " ", "fit", " ", 
    RowBox[{"(", "above", ")"}], " ", "shows", " ", "you", " ", 
    RowBox[{"there", "'"}], "s", " ", "no", " ", 
    RowBox[{"correlation", "."}]}], "*)"}], "\[IndentingNewLine]", 
  RowBox[{"ListPlot", "[", 
   RowBox[{"stateTestVsUnemployment", ",", 
    RowBox[{"ImageSize", "\[Rule]", "Large"}]}], "]"}]}]], "Input",
 CellChangeTimes->{{3.828023360933779*^9, 3.828023396766294*^9}, {
  3.867247760022353*^9, 3.8672477800380783`*^9}},
 CellLabel->"In[77]:=",ExpressionUUID->"410de4ac-f4d7-41ff-9077-35fef477da8b"],

Cell[BoxData[
 GraphicsBox[{{}, 
   {RGBColor[0.368417, 0.506779, 0.709798], PointSize[0.011000000000000001`], 
    AbsoluteThickness[1.6], PointBox[CompressedData["
1:eJxTTMoPSmViYGAwAmIQ/WJZ36TIe/fsGcCAwyHrToKZrgGrQxoYSDjc7q65
uzTjs/3ZMyAg5PA+N6ZefMk7qHoeh9Vnls/1yPsG5Qs4mAfdMee7+Nkeop/N
4f2VohVViQwOs2aCAK/DOqsrAgEvf0Ll+Rw2b82qWNz5Hmo+h8PLuwckquc/
tzcGA24HdZdlXIe3vrGH6Gd1yBbUnd64/zpUnt3h+eYGXfFfP+H2KywUWsmS
8hVqPpdDxbGjj2ZeuA3Xn6YdPdv7+x0on9NBSaQy0uDrO6h5gg6pB1j6Tkt+
hfKFHZK4PGW1Er/Cw+dX+orPRYbfoe7lcfCd9e0PuxSbA8w93b1b//Vv+gS1
X8Dhv5bycRGOb3D7jGM7t11/8xjKF3WwWXKI4cTHl3D3sq2e7hsm9QkevnOU
Hndv3oWwf8qKqTtVzsLcy+/wo4mhhnP3Z6g8i4OS5/63NXVf4e67uc9kM7Po
d6h9wg6m0dvq1OOYHGDh9TLs/q1vcR/g5pWU6U2RD/oH5TM7dO5s+nY08B3c
P293SafuuP0O7t7rDSxXg7Q+2MPil+vGjuytJW+hfEEH2cdnHyVVcznA3HP7
iU2uGcMnePpY0PJyrsG5V3DzPoavnan06gM8/jOr9jNtuv8cHh4Pyp4HFM54
B/Ufi0PvNC3Z4gBGB5h7b2kaLjPOfwE3/+bOn7eMlF/C41dKcueC9gXf4OHx
JjuQOUsYkV6e5Cx8/d7iMzz8AIDhTnE=
     "]]}, {{}, {{
      {Opacity[0], 
       {RGBColor[0.368417, 0.506779, 0.709798], PointSize[
        0.011000000000000001`], AbsoluteThickness[1.6]}, 
       {RGBColor[0.368417, 0.506779, 0.709798], PointSize[
        0.011000000000000001`], AbsoluteThickness[1.6], 
        TagBox[
         TooltipBox[PointBox[{1.2014006809538893`, 3.6}],
          StyleBox[
           PaneBox[
            FrameBox[
            "\"Wyoming\"", LabelStyle -> {}, Background -> None, 
             ContentPadding -> False, LabelStyle -> {}, Frame -> True, 
             RoundingRadius -> 4, Background -> GrayLevel[1, 0.65], 
             FrameStyle -> None, FrameMargins -> 2, BaselinePosition -> 
             Automatic, LabelingSize -> DirectedInfinity[1], StripOnInput -> 
             False], FrameMargins -> 0], {}, StripOnInput -> False]],
         Annotation[#, 
          Style[
           Pane[
            Framed[
            "Wyoming", LabelStyle -> {}, Background -> None, ContentPadding -> 
             False, {LabelStyle -> {}, Frame -> True, RoundingRadius -> 4, 
              Background -> GrayLevel[1, 0.65], FrameStyle -> None, 
              FrameMargins -> 2, BaselinePosition -> Automatic, LabelingSize -> 
              DirectedInfinity[1]}], FrameMargins -> 0], {}], "Tooltip"]& ]}}, 
      {Opacity[0], 
       {RGBColor[0.368417, 0.506779, 0.709798], PointSize[
        0.011000000000000001`], AbsoluteThickness[1.6]}, 
       {RGBColor[0.368417, 0.506779, 0.709798], PointSize[
        0.011000000000000001`], AbsoluteThickness[1.6], 
        TagBox[
         TooltipBox[PointBox[{1.3172397737132497`, 3.3}],
          StyleBox[
           PaneBox[
            FrameBox[
            "\"Wisconsin\"", LabelStyle -> {}, Background -> None, 
             ContentPadding -> False, LabelStyle -> {}, Frame -> True, 
             RoundingRadius -> 4, Background -> GrayLevel[1, 0.65], 
             FrameStyle -> None, FrameMargins -> 2, BaselinePosition -> 
             Automatic, LabelingSize -> DirectedInfinity[1], StripOnInput -> 
             False], FrameMargins -> 0], {}, StripOnInput -> False]],
         Annotation[#, 
          Style[
           Pane[
            Framed[
            "Wisconsin", LabelStyle -> {}, Background -> None, ContentPadding -> 
             False, {LabelStyle -> {}, Frame -> True, RoundingRadius -> 4, 
              Background -> GrayLevel[1, 0.65], FrameStyle -> None, 
              FrameMargins -> 2, BaselinePosition -> Automatic, LabelingSize -> 
              DirectedInfinity[1]}], FrameMargins -> 0], {}], "Tooltip"]& ]}},
       GraphicsGroupBox[{
        {GrayLevel[1], AbsoluteThickness[4], Opacity[
          NCache[
           Rational[2, 3], 0.6666666666666666]], CapForm["Butt"], JoinForm[
         "Round"], 
         BSplineCurveBox[{
          Offset[{-2.82842712474619, 2.8284271247461903`}, {
            1.3991723643661997`, 4.9438415598564305`}], 
           Offset[{-2.82842712474619, 2.8284271247461903`}, {
            1.3991723643661997`, 4.9438415598564305`}], 
           Offset[{-4.242640687119285, 4.242640687119286}, {
            1.3991723643661997`, 4.9438415598564305`}], 
           Offset[{-4.242640687119285, 4.242640687119286}, {
            1.3991723643661997`, 4.9438415598564305`}], 
           Offset[{-5.65685424949238, 5.656854249492381}, {
            1.3991723643661997`, 4.9438415598564305`}], 
           Offset[{-7.65685424949238, 5.656854249492381}, {
            1.3991723643661997`, 4.9438415598564305`}], 
           Offset[{-9.65685424949238, 5.656854249492381}, {
            1.3991723643661997`, 4.9438415598564305`}], 
           Offset[{-9.65685424949238, 5.656854249492381}, {
            1.3991723643661997`, 4.9438415598564305`}]}]}, 
        {RGBColor[0.6666666666666666, 0.6666666666666666, 0.6666666666666666],
          AbsoluteThickness[1.25], 
         BSplineCurveBox[{
          Offset[{-2.82842712474619, 2.8284271247461903`}, {
            1.3991723643661997`, 4.9438415598564305`}], 
           Offset[{-2.82842712474619, 2.8284271247461903`}, {
            1.3991723643661997`, 4.9438415598564305`}], 
           Offset[{-4.242640687119285, 4.242640687119286}, {
            1.3991723643661997`, 4.9438415598564305`}], 
           Offset[{-4.242640687119285, 4.242640687119286}, {
            1.3991723643661997`, 4.9438415598564305`}], 
           Offset[{-5.65685424949238, 5.656854249492381}, {
            1.3991723643661997`, 4.9438415598564305`}], 
           Offset[{-7.65685424949238, 5.656854249492381}, {
            1.3991723643661997`, 4.9438415598564305`}], 
           Offset[{-9.65685424949238, 5.656854249492381}, {
            1.3991723643661997`, 4.9438415598564305`}], 
           Offset[{-9.65685424949238, 5.656854249492381}, {
            1.3991723643661997`, 4.9438415598564305`}]}]}, 
        {EdgeForm[None], FaceForm[{GrayLevel[1], Opacity[
          NCache[
           Rational[2, 3], 0.6666666666666666]]}], 
         PolygonBox[{
          Offset[{-9.656854249492383, 14.656854249492387`}, {
            1.3991723643661997`, 4.9438415598564305`}], 
           Offset[{-9.656854249492383, -0.3431457505076132}, {
            1.3991723643661997`, 4.9438415598564305`}], 
           Offset[{-73.65685424949238, -0.3431457505076274}, {
            1.3991723643661997`, 4.9438415598564305`}], 
           Offset[{-73.65685424949238, 14.656854249492373`}, {
            1.3991723643661997`, 4.9438415598564305`}]}]}, 
        {RGBColor[0.6666666666666666, 0.6666666666666666, 0.6666666666666666],
          AbsoluteThickness[1.25], EdgeForm[None]}, {}, InsetBox[
         StyleBox[
          RotationBox["\<\"West Virginia\"\>",
           BoxRotation->0.],
          StripOnInput->False,
          LineOpacity->1,
          FrontFaceOpacity->1,
          BackFaceOpacity->1,
          Opacity->1,
          FontOpacity->1], 
         Offset[{-41.65685424949238, 7.15685424949238}, \
{1.3991723643661997, 4.9438415598564305}], 
         ImageScaled[{Rational[1, 2], Rational[1, 2]}]]}], GraphicsGroupBox[{
        {GrayLevel[1], AbsoluteThickness[4], Opacity[
          NCache[
           Rational[2, 3], 0.6666666666666666]], CapForm["Butt"], JoinForm[
         "Round"], 
         BSplineCurveBox[{
          Offset[{-2.82842712474619, 2.8284271247461903`}, {
            0.7705272302625543, 4.34384155985643}], 
           Offset[{-2.82842712474619, 2.8284271247461903`}, {
            0.7705272302625543, 4.34384155985643}], 
           Offset[{-4.242640687119285, 4.242640687119286}, {
            0.7705272302625543, 4.34384155985643}], 
           Offset[{-4.242640687119285, 4.242640687119286}, {
            0.7705272302625543, 4.34384155985643}], 
           Offset[{-5.65685424949238, 5.656854249492381}, {0.7705272302625543,
             4.34384155985643}], 
           Offset[{-7.65685424949238, 5.656854249492381}, {0.7705272302625543,
             4.34384155985643}], 
           Offset[{-9.65685424949238, 5.656854249492381}, {0.7705272302625543,
             4.34384155985643}], 
           Offset[{-9.65685424949238, 5.656854249492381}, {0.7705272302625543,
             4.34384155985643}]}]}, 
        {RGBColor[0.6666666666666666, 0.6666666666666666, 0.6666666666666666],
          AbsoluteThickness[1.25], 
         BSplineCurveBox[{
          Offset[{-2.82842712474619, 2.8284271247461903`}, {
            0.7705272302625543, 4.34384155985643}], 
           Offset[{-2.82842712474619, 2.8284271247461903`}, {
            0.7705272302625543, 4.34384155985643}], 
           Offset[{-4.242640687119285, 4.242640687119286}, {
            0.7705272302625543, 4.34384155985643}], 
           Offset[{-4.242640687119285, 4.242640687119286}, {
            0.7705272302625543, 4.34384155985643}], 
           Offset[{-5.65685424949238, 5.656854249492381}, {0.7705272302625543,
             4.34384155985643}], 
           Offset[{-7.65685424949238, 5.656854249492381}, {0.7705272302625543,
             4.34384155985643}], 
           Offset[{-9.65685424949238, 5.656854249492381}, {0.7705272302625543,
             4.34384155985643}], 
           Offset[{-9.65685424949238, 5.656854249492381}, {0.7705272302625543,
             4.34384155985643}]}]}, 
        {EdgeForm[None], FaceForm[{GrayLevel[1], Opacity[
          NCache[
           Rational[2, 3], 0.6666666666666666]]}], 
         PolygonBox[{
          Offset[{-9.656854249492383, 14.656854249492387`}, {
            0.7705272302625543, 4.34384155985643}], 
           Offset[{-9.656854249492383, -0.3431457505076141}, {
            0.7705272302625543, 4.34384155985643}], 
           Offset[{-67.65685424949238, -0.3431457505076265}, {
            0.7705272302625543, 4.34384155985643}], 
           Offset[{-67.65685424949238, 14.656854249492373`}, {
            0.7705272302625543, 4.34384155985643}]}]}, 
        {RGBColor[0.6666666666666666, 0.6666666666666666, 0.6666666666666666],
          AbsoluteThickness[1.25], EdgeForm[None]}, {}, InsetBox[
         StyleBox[
          RotationBox["\<\"Washington\"\>",
           BoxRotation->0.],
          StripOnInput->False,
          LineOpacity->1,
          FrontFaceOpacity->1,
          BackFaceOpacity->1,
          Opacity->1,
          FontOpacity->1], 
         Offset[{-38.65685424949238, 7.15685424949238}, \
{0.7705272302625543, 4.34384155985643}], 
         ImageScaled[{Rational[1, 2], Rational[1, 2]}]]}], 
      {Opacity[0], 
       {RGBColor[0.368417, 0.506779, 0.709798], PointSize[
        0.011000000000000001`], AbsoluteThickness[1.6]}, 
       {RGBColor[0.368417, 0.506779, 0.709798], PointSize[
        0.011000000000000001`], AbsoluteThickness[1.6], 
        TagBox[
         TooltipBox[PointBox[{0.7635744329393745, 2.8}],
          StyleBox[
           PaneBox[
            FrameBox[
            "\"Virginia\"", LabelStyle -> {}, Background -> None, 
             ContentPadding -> False, LabelStyle -> {}, Frame -> True, 
             RoundingRadius -> 4, Background -> GrayLevel[1, 0.65], 
             FrameStyle -> None, FrameMargins -> 2, BaselinePosition -> 
             Automatic, LabelingSize -> DirectedInfinity[1], StripOnInput -> 
             False], FrameMargins -> 0], {}, StripOnInput -> False]],
         Annotation[#, 
          Style[
           Pane[
            Framed[
            "Virginia", LabelStyle -> {}, Background -> None, ContentPadding -> 
             False, {LabelStyle -> {}, Frame -> True, RoundingRadius -> 4, 
              Background -> GrayLevel[1, 0.65], FrameStyle -> None, 
              FrameMargins -> 2, BaselinePosition -> Automatic, LabelingSize -> 
              DirectedInfinity[1]}], FrameMargins -> 0], {}], "Tooltip"]& ]}},
       GraphicsGroupBox[{
        {GrayLevel[1], AbsoluteThickness[4], Opacity[
          NCache[
           Rational[2, 3], 0.6666666666666666]], CapForm["Butt"], JoinForm[
         "Round"], 
         BSplineCurveBox[{
          Offset[{2.8284271247461903`, 2.82842712474619}, {2.179301542805581, 
            2.4438415598564305`}], 
           Offset[{2.8284271247461903`, 2.82842712474619}, {2.179301542805581,
             2.4438415598564305`}], 
           Offset[{4.242640687119286, 4.242640687119285}, {2.179301542805581, 
            2.4438415598564305`}], 
           Offset[{4.242640687119286, 4.242640687119285}, {2.179301542805581, 
            2.4438415598564305`}], 
           Offset[{5.656854249492381, 5.65685424949238}, {2.179301542805581, 
            2.4438415598564305`}], 
           Offset[{7.65685424949238, 5.65685424949238}, {2.179301542805581, 
            2.4438415598564305`}], 
           Offset[{9.65685424949238, 5.65685424949238}, {2.179301542805581, 
            2.4438415598564305`}], 
           Offset[{9.65685424949238, 5.65685424949238}, {2.179301542805581, 
            2.4438415598564305`}]}]}, 
        {RGBColor[0.6666666666666666, 0.6666666666666666, 0.6666666666666666],
          AbsoluteThickness[1.25], 
         BSplineCurveBox[{
          Offset[{2.8284271247461903`, 2.82842712474619}, {2.179301542805581, 
            2.4438415598564305`}], 
           Offset[{2.8284271247461903`, 2.82842712474619}, {2.179301542805581,
             2.4438415598564305`}], 
           Offset[{4.242640687119286, 4.242640687119285}, {2.179301542805581, 
            2.4438415598564305`}], 
           Offset[{4.242640687119286, 4.242640687119285}, {2.179301542805581, 
            2.4438415598564305`}], 
           Offset[{5.656854249492381, 5.65685424949238}, {2.179301542805581, 
            2.4438415598564305`}], 
           Offset[{7.65685424949238, 5.65685424949238}, {2.179301542805581, 
            2.4438415598564305`}], 
           Offset[{9.65685424949238, 5.65685424949238}, {2.179301542805581, 
            2.4438415598564305`}], 
           Offset[{9.65685424949238, 5.65685424949238}, {2.179301542805581, 
            2.4438415598564305`}]}]}, 
        {EdgeForm[None], FaceForm[{GrayLevel[1], Opacity[
          NCache[
           Rational[2, 3], 0.6666666666666666]]}], 
         PolygonBox[{
          Offset[{52.65685424949238, 13.456854249492384`}, {2.179301542805581,
             2.4438415598564305`}], 
           Offset[{52.65685424949238, 0.45685424949238396`}, {
            2.179301542805581, 2.4438415598564305`}], 
           Offset[{9.65685424949238, 0.4568542494923751}, {2.179301542805581, 
            2.4438415598564305`}], 
           Offset[{9.65685424949238, 13.456854249492375`}, {2.179301542805581,
             2.4438415598564305`}]}]}, 
        {RGBColor[0.6666666666666666, 0.6666666666666666, 0.6666666666666666],
          AbsoluteThickness[1.25], EdgeForm[None]}, {}, InsetBox[
         StyleBox[
          RotationBox["\<\"Vermont\"\>",
           BoxRotation->0.],
          StripOnInput->False,
          LineOpacity->1,
          FrontFaceOpacity->1,
          BackFaceOpacity->1,
          Opacity->1,
          FontOpacity->1], 
         Offset[{31.15685424949238, 6.9568542494923795}, \
{2.179301542805581, 2.4438415598564305}], 
         ImageScaled[{Rational[1, 2], Rational[1, 2]}]]}], GraphicsGroupBox[{
        {GrayLevel[1], AbsoluteThickness[4], Opacity[
          NCache[
           Rational[2, 3], 0.6666666666666666]], CapForm["Butt"], JoinForm[
         "Round"], 
         BSplineCurveBox[{
          Offset[{-7.347880794884119*^-16, -4.}, {0.9561087207946137, 
            2.537998671455444}], 
           Offset[{-7.347880794884119*^-16, -4.}, {0.9561087207946137, 
            2.537998671455444}], 
           Offset[{-1.102182119232618*^-15, -6.}, {0.9561087207946137, 
            2.537998671455444}], 
           Offset[{-1.102182119232618*^-15, -6.}, {0.9561087207946137, 
            2.537998671455444}], 
           Offset[{-1.4695761589768238`*^-15, -8.}, {0.9561087207946137, 
            2.537998671455444}], 
           Offset[{-1.4695761589768238`*^-15, -10.}, {0.9561087207946137, 
            2.537998671455444}], 
           Offset[{-1.4695761589768238`*^-15, -12.}, {0.9561087207946137, 
            2.537998671455444}], 
           Offset[{-1.4695761589768238`*^-15, -12.}, {0.9561087207946137, 
            2.537998671455444}]}]}, 
        {RGBColor[0.6666666666666666, 0.6666666666666666, 0.6666666666666666],
          AbsoluteThickness[1.25], 
         BSplineCurveBox[{
          Offset[{-7.347880794884119*^-16, -4.}, {0.9561087207946137, 
            2.537998671455444}], 
           Offset[{-7.347880794884119*^-16, -4.}, {0.9561087207946137, 
            2.537998671455444}], 
           Offset[{-1.102182119232618*^-15, -6.}, {0.9561087207946137, 
            2.537998671455444}], 
           Offset[{-1.102182119232618*^-15, -6.}, {0.9561087207946137, 
            2.537998671455444}], 
           Offset[{-1.4695761589768238`*^-15, -8.}, {0.9561087207946137, 
            2.537998671455444}], 
           Offset[{-1.4695761589768238`*^-15, -10.}, {0.9561087207946137, 
            2.537998671455444}], 
           Offset[{-1.4695761589768238`*^-15, -12.}, {0.9561087207946137, 
            2.537998671455444}], 
           Offset[{-1.4695761589768238`*^-15, -12.}, {0.9561087207946137, 
            2.537998671455444}]}]}, 
        {EdgeForm[None], FaceForm[{GrayLevel[1], Opacity[
          NCache[
           Rational[2, 3], 0.6666666666666666]]}], 
         PolygonBox[{
          Offset[{13.499999999999996`, -11.999999999999996`}, {
            0.9561087207946137, 2.537998671455444}], 
           Offset[{13.5, -24.999999999999996`}, {0.9561087207946137, 
            2.537998671455444}], 
           Offset[{-13.5, -25.000000000000004`}, {0.9561087207946137, 
            2.537998671455444}], 
           Offset[{-13.500000000000004`, -12.000000000000004`}, {
            0.9561087207946137, 2.537998671455444}]}]}, 
        {RGBColor[0.6666666666666666, 0.6666666666666666, 0.6666666666666666],
          AbsoluteThickness[1.25], EdgeForm[None]}, {}, InsetBox[
         StyleBox[
          RotationBox["\<\"Utah\"\>",
           BoxRotation->0.],
          StripOnInput->False,
          LineOpacity->1,
          FrontFaceOpacity->1,
          BackFaceOpacity->1,
          Opacity->1,
          FontOpacity->1], 
         Offset[{-1.4695761589768238*^-15, -18.5}, \
{0.9561087207946137, 2.537998671455444}], 
         ImageScaled[{Rational[1, 2], Rational[1, 2]}]]}], GraphicsGroupBox[{
        {GrayLevel[1], AbsoluteThickness[4], Opacity[
          NCache[
           Rational[2, 3], 0.6666666666666666]], CapForm["Butt"], JoinForm[
         "Round"], 
         BSplineCurveBox[{
          Offset[{-2.82842712474619, 2.8284271247461903`}, {
            0.7310370814136435, 3.5438415598564306`}], 
           Offset[{-2.82842712474619, 2.8284271247461903`}, {
            0.7310370814136435, 3.5438415598564306`}], 
           Offset[{-4.242640687119285, 4.242640687119286}, {
            0.7310370814136435, 3.5438415598564306`}], 
           Offset[{-4.242640687119285, 4.242640687119286}, {
            0.7310370814136435, 3.5438415598564306`}], 
           Offset[{-5.65685424949238, 5.656854249492381}, {0.7310370814136435,
             3.5438415598564306`}], 
           Offset[{-7.65685424949238, 5.656854249492381}, {0.7310370814136435,
             3.5438415598564306`}], 
           Offset[{-9.65685424949238, 5.656854249492381}, {0.7310370814136435,
             3.5438415598564306`}], 
           Offset[{-9.65685424949238, 5.656854249492381}, {0.7310370814136435,
             3.5438415598564306`}]}]}, 
        {RGBColor[0.6666666666666666, 0.6666666666666666, 0.6666666666666666],
          AbsoluteThickness[1.25], 
         BSplineCurveBox[{
          Offset[{-2.82842712474619, 2.8284271247461903`}, {
            0.7310370814136435, 3.5438415598564306`}], 
           Offset[{-2.82842712474619, 2.8284271247461903`}, {
            0.7310370814136435, 3.5438415598564306`}], 
           Offset[{-4.242640687119285, 4.242640687119286}, {
            0.7310370814136435, 3.5438415598564306`}], 
           Offset[{-4.242640687119285, 4.242640687119286}, {
            0.7310370814136435, 3.5438415598564306`}], 
           Offset[{-5.65685424949238, 5.656854249492381}, {0.7310370814136435,
             3.5438415598564306`}], 
           Offset[{-7.65685424949238, 5.656854249492381}, {0.7310370814136435,
             3.5438415598564306`}], 
           Offset[{-9.65685424949238, 5.656854249492381}, {0.7310370814136435,
             3.5438415598564306`}], 
           Offset[{-9.65685424949238, 5.656854249492381}, {0.7310370814136435,
             3.5438415598564306`}]}]}, 
        {EdgeForm[None], FaceForm[{GrayLevel[1], Opacity[
          NCache[
           Rational[2, 3], 0.6666666666666666]]}], 
         PolygonBox[{
          Offset[{-9.65685424949238, 13.456854249492384`}, {
            0.7310370814136435, 3.5438415598564306`}], 
           Offset[{-9.65685424949238, 0.45685424949238396`}, {
            0.7310370814136435, 3.5438415598564306`}], 
           Offset[{-42.65685424949238, 0.45685424949237685`}, {
            0.7310370814136435, 3.5438415598564306`}], 
           Offset[{-42.65685424949238, 13.456854249492377`}, {
            0.7310370814136435, 3.5438415598564306`}]}]}, 
        {RGBColor[0.6666666666666666, 0.6666666666666666, 0.6666666666666666],
          AbsoluteThickness[1.25], EdgeForm[None]}, {}, InsetBox[
         StyleBox[
          RotationBox["\<\"Texas\"\>",
           BoxRotation->0.],
          StripOnInput->False,
          LineOpacity->1,
          FrontFaceOpacity->1,
          BackFaceOpacity->1,
          Opacity->1,
          FontOpacity->1], 
         Offset[{-26.15685424949238, 6.95685424949238}, \
{0.7310370814136435, 3.5438415598564306}], 
         ImageScaled[{Rational[1, 2], Rational[1, 2]}]]}], 
      {Opacity[0], 
       {RGBColor[0.368417, 0.506779, 0.709798], PointSize[
        0.011000000000000001`], AbsoluteThickness[1.6]}, 
       {RGBColor[0.368417, 0.506779, 0.709798], PointSize[
        0.011000000000000001`], AbsoluteThickness[1.6], 
        TagBox[
         TooltipBox[PointBox[{1.0571619036686537`, 3.4}],
          StyleBox[
           PaneBox[
            FrameBox[
            "\"Tennessee\"", LabelStyle -> {}, Background -> None, 
             ContentPadding -> False, LabelStyle -> {}, Frame -> True, 
             RoundingRadius -> 4, Background -> GrayLevel[1, 0.65], 
             FrameStyle -> None, FrameMargins -> 2, BaselinePosition -> 
             Automatic, LabelingSize -> DirectedInfinity[1], StripOnInput -> 
             False], FrameMargins -> 0], {}, StripOnInput -> False]],
         Annotation[#, 
          Style[
           Pane[
            Framed[
            "Tennessee", LabelStyle -> {}, Background -> None, ContentPadding -> 
             False, {LabelStyle -> {}, Frame -> True, RoundingRadius -> 4, 
              Background -> GrayLevel[1, 0.65], FrameStyle -> None, 
              FrameMargins -> 2, BaselinePosition -> Automatic, LabelingSize -> 
              DirectedInfinity[1]}], FrameMargins -> 0], {}], "Tooltip"]& ]}}, 
      {Opacity[0], 
       {RGBColor[0.368417, 0.506779, 0.709798], PointSize[
        0.011000000000000001`], AbsoluteThickness[1.6]}, 
       {RGBColor[0.368417, 0.506779, 0.709798], PointSize[
        0.011000000000000001`], AbsoluteThickness[1.6], 
        TagBox[
         TooltipBox[PointBox[{0.8376696666929497, 3.3}],
          StyleBox[
           PaneBox[
            FrameBox[
            "\"South Dakota\"", LabelStyle -> {}, Background -> None, 
             ContentPadding -> False, LabelStyle -> {}, Frame -> True, 
             RoundingRadius -> 4, Background -> GrayLevel[1, 0.65], 
             FrameStyle -> None, FrameMargins -> 2, BaselinePosition -> 
             Automatic, LabelingSize -> DirectedInfinity[1], StripOnInput -> 
             False], FrameMargins -> 0], {}, StripOnInput -> False]],
         Annotation[#, 
          Style[
           Pane[
            Framed[
            "South Dakota", LabelStyle -> {}, Background -> None, 
             ContentPadding -> False, {
             LabelStyle -> {}, Frame -> True, RoundingRadius -> 4, Background -> 
              GrayLevel[1, 0.65], FrameStyle -> None, FrameMargins -> 2, 
              BaselinePosition -> Automatic, LabelingSize -> 
              DirectedInfinity[1]}], FrameMargins -> 0], {}], "Tooltip"]& ]}}, 
      {Opacity[0], 
       {RGBColor[0.368417, 0.506779, 0.709798], PointSize[
        0.011000000000000001`], AbsoluteThickness[1.6]}, 
       {RGBColor[0.368417, 0.506779, 0.709798], PointSize[
        0.011000000000000001`], AbsoluteThickness[1.6], 
        TagBox[
         TooltipBox[PointBox[{1.1250519053558523`, 2.8}],
          StyleBox[
           PaneBox[
            FrameBox[
            "\"South Carolina\"", LabelStyle -> {}, Background -> None, 
             ContentPadding -> False, LabelStyle -> {}, Frame -> True, 
             RoundingRadius -> 4, Background -> GrayLevel[1, 0.65], 
             FrameStyle -> None, FrameMargins -> 2, BaselinePosition -> 
             Automatic, LabelingSize -> DirectedInfinity[1], StripOnInput -> 
             False], FrameMargins -> 0], {}, StripOnInput -> False]],
         Annotation[#, 
          Style[
           Pane[
            Framed[
            "South Carolina", LabelStyle -> {}, Background -> None, 
             ContentPadding -> False, {
             LabelStyle -> {}, Frame -> True, RoundingRadius -> 4, Background -> 
              GrayLevel[1, 0.65], FrameStyle -> None, FrameMargins -> 2, 
              BaselinePosition -> Automatic, LabelingSize -> 
              DirectedInfinity[1]}], FrameMargins -> 0], {}], "Tooltip"]& ]}},
       GraphicsGroupBox[{
        {GrayLevel[1], AbsoluteThickness[4], Opacity[
          NCache[
           Rational[2, 3], 0.6666666666666666]], CapForm["Butt"], JoinForm[
         "Round"], 
         BSplineCurveBox[{
          Offset[{-2.82842712474619, 2.8284271247461903`}, {
            3.2952277233328418`, 3.6438415598564307`}], 
           Offset[{-2.82842712474619, 2.8284271247461903`}, {
            3.2952277233328418`, 3.6438415598564307`}], 
           Offset[{-4.242640687119285, 4.242640687119286}, {
            3.2952277233328418`, 3.6438415598564307`}], 
           Offset[{-4.242640687119285, 4.242640687119286}, {
            3.2952277233328418`, 3.6438415598564307`}], 
           Offset[{-5.65685424949238, 5.656854249492381}, {
            3.2952277233328418`, 3.6438415598564307`}], 
           Offset[{-7.65685424949238, 5.656854249492381}, {
            3.2952277233328418`, 3.6438415598564307`}], 
           Offset[{-9.65685424949238, 5.656854249492381}, {
            3.2952277233328418`, 3.6438415598564307`}], 
           Offset[{-9.65685424949238, 5.656854249492381}, {
            3.2952277233328418`, 3.6438415598564307`}]}]}, 
        {RGBColor[0.6666666666666666, 0.6666666666666666, 0.6666666666666666],
          AbsoluteThickness[1.25], 
         BSplineCurveBox[{
          Offset[{-2.82842712474619, 2.8284271247461903`}, {
            3.2952277233328418`, 3.6438415598564307`}], 
           Offset[{-2.82842712474619, 2.8284271247461903`}, {
            3.2952277233328418`, 3.6438415598564307`}], 
           Offset[{-4.242640687119285, 4.242640687119286}, {
            3.2952277233328418`, 3.6438415598564307`}], 
           Offset[{-4.242640687119285, 4.242640687119286}, {
            3.2952277233328418`, 3.6438415598564307`}], 
           Offset[{-5.65685424949238, 5.656854249492381}, {
            3.2952277233328418`, 3.6438415598564307`}], 
           Offset[{-7.65685424949238, 5.656854249492381}, {
            3.2952277233328418`, 3.6438415598564307`}], 
           Offset[{-9.65685424949238, 5.656854249492381}, {
            3.2952277233328418`, 3.6438415598564307`}], 
           Offset[{-9.65685424949238, 5.656854249492381}, {
            3.2952277233328418`, 3.6438415598564307`}]}]}, 
        {EdgeForm[None], FaceForm[{GrayLevel[1], Opacity[
          NCache[
           Rational[2, 3], 0.6666666666666666]]}], 
         PolygonBox[{
          Offset[{-9.656854249492383, 13.456854249492388`}, {
            3.2952277233328418`, 3.6438415598564307`}], 
           Offset[{-9.656854249492383, 0.4568542494923875}, {
            3.2952277233328418`, 3.6438415598564307`}], 
           Offset[{-73.65685424949238, 0.4568542494923733}, {
            3.2952277233328418`, 3.6438415598564307`}], 
           Offset[{-73.65685424949238, 13.456854249492373`}, {
            3.2952277233328418`, 3.6438415598564307`}]}]}, 
        {RGBColor[0.6666666666666666, 0.6666666666666666, 0.6666666666666666],
          AbsoluteThickness[1.25], EdgeForm[None]}, {}, InsetBox[
         StyleBox[
          RotationBox["\<\"Rhode Island\"\>",
           BoxRotation->0.],
          StripOnInput->False,
          LineOpacity->1,
          FrontFaceOpacity->1,
          BackFaceOpacity->1,
          Opacity->1,
          FontOpacity->1], 
         Offset[{-41.65685424949238, 6.95685424949238}, \
{3.2952277233328418, 3.6438415598564307}], 
         ImageScaled[{Rational[1, 2], Rational[1, 2]}]]}], 
      {Opacity[0], 
       {RGBColor[0.368417, 0.506779, 0.709798], PointSize[
        0.011000000000000001`], AbsoluteThickness[1.6]}, 
       {RGBColor[0.368417, 0.506779, 0.709798], PointSize[
        0.011000000000000001`], AbsoluteThickness[1.6], 
        TagBox[
         TooltipBox[PointBox[{0.9204966644235821, 4.4}],
          StyleBox[
           PaneBox[
            FrameBox[
            "\"Pennsylvania\"", LabelStyle -> {}, Background -> None, 
             ContentPadding -> False, LabelStyle -> {}, Frame -> True, 
             RoundingRadius -> 4, Background -> GrayLevel[1, 0.65], 
             FrameStyle -> None, FrameMargins -> 2, BaselinePosition -> 
             Automatic, LabelingSize -> DirectedInfinity[1], StripOnInput -> 
             False], FrameMargins -> 0], {}, StripOnInput -> False]],
         Annotation[#, 
          Style[
           Pane[
            Framed[
            "Pennsylvania", LabelStyle -> {}, Background -> None, 
             ContentPadding -> False, {
             LabelStyle -> {}, Frame -> True, RoundingRadius -> 4, Background -> 
              GrayLevel[1, 0.65], FrameStyle -> None, FrameMargins -> 2, 
              BaselinePosition -> Automatic, LabelingSize -> 
              DirectedInfinity[1]}], FrameMargins -> 0], {}], "Tooltip"]& ]}},
       GraphicsGroupBox[{
        {GrayLevel[1], AbsoluteThickness[4], Opacity[
          NCache[
           Rational[2, 3], 0.6666666666666666]], CapForm["Butt"], JoinForm[
         "Round"], 
         BSplineCurveBox[{
          Offset[{-4., 4.898587196589413*^-16}, {0.9890921482056495, 3.7}], 
           Offset[{-4., 4.898587196589413*^-16}, {0.9890921482056495, 3.7}], 
           Offset[{-6., 7.347880794884119*^-16}, {0.9890921482056495, 3.7}], 
           Offset[{-6., 7.347880794884119*^-16}, {0.9890921482056495, 3.7}], 
           Offset[{-8., 9.797174393178826*^-16}, {0.9890921482056495, 3.7}], 
           Offset[{-10., 9.797174393178826*^-16}, {0.9890921482056495, 3.7}], 
           Offset[{-12., 9.797174393178826*^-16}, {0.9890921482056495, 3.7}], 
           Offset[{-12., 9.797174393178826*^-16}, {0.9890921482056495, 
            3.7}]}]}, 
        {RGBColor[0.6666666666666666, 0.6666666666666666, 0.6666666666666666],
          AbsoluteThickness[1.25], 
         BSplineCurveBox[{
          Offset[{-4., 4.898587196589413*^-16}, {0.9890921482056495, 3.7}], 
           Offset[{-4., 4.898587196589413*^-16}, {0.9890921482056495, 3.7}], 
           Offset[{-6., 7.347880794884119*^-16}, {0.9890921482056495, 3.7}], 
           Offset[{-6., 7.347880794884119*^-16}, {0.9890921482056495, 3.7}], 
           Offset[{-8., 9.797174393178826*^-16}, {0.9890921482056495, 3.7}], 
           Offset[{-10., 9.797174393178826*^-16}, {0.9890921482056495, 3.7}], 
           Offset[{-12., 9.797174393178826*^-16}, {0.9890921482056495, 3.7}], 
           Offset[{-12., 9.797174393178826*^-16}, {0.9890921482056495, 
            3.7}]}]}, 
        {EdgeForm[None], FaceForm[{GrayLevel[1], Opacity[
          NCache[
           Rational[2, 3], 0.6666666666666666]]}], 
         PolygonBox[{
          Offset[{-12., 7.500000000000005}, {0.9890921482056495, 3.7}], 
           Offset[{-12., -7.499999999999995}, {0.9890921482056495, 3.7}], 
           Offset[{-51., -7.5000000000000036`}, {0.9890921482056495, 3.7}], 
           Offset[{-51., 7.4999999999999964`}, {0.9890921482056495, 
            3.7}]}]}, 
        {RGBColor[0.6666666666666666, 0.6666666666666666, 0.6666666666666666],
          AbsoluteThickness[1.25], EdgeForm[None]}, {}, InsetBox[
         StyleBox[
          RotationBox["\<\"Oregon\"\>",
           BoxRotation->0.],
          StripOnInput->False,
          LineOpacity->1,
          FrontFaceOpacity->1,
          BackFaceOpacity->1,
          Opacity->1,
          FontOpacity->1], 
         Offset[{-31.5, 9.797174393178826*^-16}, {0.9890921482056495, 3.7}], 
         ImageScaled[{Rational[1, 2], Rational[1, 2]}]]}], 
      {Opacity[0], 
       {RGBColor[0.368417, 0.506779, 0.709798], PointSize[
        0.011000000000000001`], AbsoluteThickness[1.6]}, 
       {RGBColor[0.368417, 0.506779, 0.709798], PointSize[
        0.011000000000000001`], AbsoluteThickness[1.6], 
        TagBox[
         TooltipBox[PointBox[{0.964321324803533, 3.3}],
          StyleBox[
           PaneBox[
            FrameBox[
            "\"Oklahoma\"", LabelStyle -> {}, Background -> None, 
             ContentPadding -> False, LabelStyle -> {}, Frame -> True, 
             RoundingRadius -> 4, Background -> GrayLevel[1, 0.65], 
             FrameStyle -> None, FrameMargins -> 2, BaselinePosition -> 
             Automatic, LabelingSize -> DirectedInfinity[1], StripOnInput -> 
             False], FrameMargins -> 0], {}, StripOnInput -> False]],
         Annotation[#, 
          Style[
           Pane[
            Framed[
            "Oklahoma", LabelStyle -> {}, Background -> None, ContentPadding -> 
             False, {LabelStyle -> {}, Frame -> True, RoundingRadius -> 4, 
              Background -> GrayLevel[1, 0.65], FrameStyle -> None, 
              FrameMargins -> 2, BaselinePosition -> Automatic, LabelingSize -> 
              DirectedInfinity[1]}], FrameMargins -> 0], {}], "Tooltip"]& ]}},
       GraphicsGroupBox[{
        {GrayLevel[1], AbsoluteThickness[4], Opacity[
          NCache[
           Rational[2, 3], 0.6666666666666666]], CapForm["Butt"], JoinForm[
         "Round"], 
         BSplineCurveBox[{
          Offset[{-4., 4.898587196589413*^-16}, {0.9262413385038597, 4.1}], 
           Offset[{-4., 4.898587196589413*^-16}, {0.9262413385038597, 4.1}], 
           Offset[{-6., 7.347880794884119*^-16}, {0.9262413385038597, 4.1}], 
           Offset[{-6., 7.347880794884119*^-16}, {0.9262413385038597, 4.1}], 
           Offset[{-8., 9.797174393178826*^-16}, {0.9262413385038597, 4.1}], 
           Offset[{-10., 9.797174393178826*^-16}, {0.9262413385038597, 4.1}], 
           Offset[{-12., 9.797174393178826*^-16}, {0.9262413385038597, 4.1}], 
           Offset[{-12., 9.797174393178826*^-16}, {0.9262413385038597, 
            4.1}]}]}, 
        {RGBColor[0.6666666666666666, 0.6666666666666666, 0.6666666666666666],
          AbsoluteThickness[1.25], 
         BSplineCurveBox[{
          Offset[{-4., 4.898587196589413*^-16}, {0.9262413385038597, 4.1}], 
           Offset[{-4., 4.898587196589413*^-16}, {0.9262413385038597, 4.1}], 
           Offset[{-6., 7.347880794884119*^-16}, {0.9262413385038597, 4.1}], 
           Offset[{-6., 7.347880794884119*^-16}, {0.9262413385038597, 4.1}], 
           Offset[{-8., 9.797174393178826*^-16}, {0.9262413385038597, 4.1}], 
           Offset[{-10., 9.797174393178826*^-16}, {0.9262413385038597, 4.1}], 
           Offset[{-12., 9.797174393178826*^-16}, {0.9262413385038597, 4.1}], 
           Offset[{-12., 9.797174393178826*^-16}, {0.9262413385038597, 
            4.1}]}]}, 
        {EdgeForm[None], FaceForm[{GrayLevel[1], Opacity[
          NCache[
           Rational[2, 3], 0.6666666666666666]]}], 
         PolygonBox[{
          Offset[{-12.000000000000002`, 6.5000000000000036`}, {
            0.9262413385038597, 4.1}], 
           Offset[{-11.999999999999998`, -6.4999999999999964`}, {
            0.9262413385038597, 4.1}], 
           Offset[{-39., -6.500000000000002}, {0.9262413385038597, 4.1}], 
           Offset[{-39., 6.499999999999998}, {0.9262413385038597, 4.1}]}]}, 
        {RGBColor[0.6666666666666666, 0.6666666666666666, 0.6666666666666666],
          AbsoluteThickness[1.25], EdgeForm[None]}, {}, InsetBox[
         StyleBox[
          RotationBox["\<\"Ohio\"\>",
           BoxRotation->0.],
          StripOnInput->False,
          LineOpacity->1,
          FrontFaceOpacity->1,
          BackFaceOpacity->1,
          Opacity->1,
          FontOpacity->1], 
         Offset[{-25.5, 9.797174393178826*^-16}, {0.9262413385038597, 4.1}], 
         ImageScaled[{Rational[1, 2], Rational[1, 2]}]]}], GraphicsGroupBox[{
        {GrayLevel[1], AbsoluteThickness[4], Opacity[
          NCache[
           Rational[2, 3], 0.6666666666666666]], CapForm["Butt"], JoinForm[
         "Round"], 
         BSplineCurveBox[{
          Offset[{-2.82842712474619, 2.8284271247461903`}, {
            1.8800301667664001`, 2.4438415598564305`}], 
           Offset[{-2.82842712474619, 2.8284271247461903`}, {
            1.8800301667664001`, 2.4438415598564305`}], 
           Offset[{-4.242640687119285, 4.242640687119286}, {
            1.8800301667664001`, 2.4438415598564305`}], 
           Offset[{-4.242640687119285, 4.242640687119286}, {
            1.8800301667664001`, 2.4438415598564305`}], 
           Offset[{-5.65685424949238, 5.656854249492381}, {
            1.8800301667664001`, 2.4438415598564305`}], 
           Offset[{-7.65685424949238, 5.656854249492381}, {
            1.8800301667664001`, 2.4438415598564305`}], 
           Offset[{-9.65685424949238, 5.656854249492381}, {
            1.8800301667664001`, 2.4438415598564305`}], 
           Offset[{-9.65685424949238, 5.656854249492381}, {
            1.8800301667664001`, 2.4438415598564305`}]}]}, 
        {RGBColor[0.6666666666666666, 0.6666666666666666, 0.6666666666666666],
          AbsoluteThickness[1.25], 
         BSplineCurveBox[{
          Offset[{-2.82842712474619, 2.8284271247461903`}, {
            1.8800301667664001`, 2.4438415598564305`}], 
           Offset[{-2.82842712474619, 2.8284271247461903`}, {
            1.8800301667664001`, 2.4438415598564305`}], 
           Offset[{-4.242640687119285, 4.242640687119286}, {
            1.8800301667664001`, 2.4438415598564305`}], 
           Offset[{-4.242640687119285, 4.242640687119286}, {
            1.8800301667664001`, 2.4438415598564305`}], 
           Offset[{-5.65685424949238, 5.656854249492381}, {
            1.8800301667664001`, 2.4438415598564305`}], 
           Offset[{-7.65685424949238, 5.656854249492381}, {
            1.8800301667664001`, 2.4438415598564305`}], 
           Offset[{-9.65685424949238, 5.656854249492381}, {
            1.8800301667664001`, 2.4438415598564305`}], 
           Offset[{-9.65685424949238, 5.656854249492381}, {
            1.8800301667664001`, 2.4438415598564305`}]}]}, 
        {EdgeForm[None], FaceForm[{GrayLevel[1], Opacity[
          NCache[
           Rational[2, 3], 0.6666666666666666]]}], 
         PolygonBox[{
          Offset[{-9.656854249492383, 13.456854249492388`}, {
            1.8800301667664001`, 2.4438415598564305`}], 
           Offset[{-9.656854249492383, 0.4568542494923875}, {
            1.8800301667664001`, 2.4438415598564305`}], 
           Offset[{-73.65685424949238, 0.4568542494923733}, {
            1.8800301667664001`, 2.4438415598564305`}], 
           Offset[{-73.65685424949238, 13.456854249492373`}, {
            1.8800301667664001`, 2.4438415598564305`}]}]}, 
        {RGBColor[0.6666666666666666, 0.6666666666666666, 0.6666666666666666],
          AbsoluteThickness[1.25], EdgeForm[None]}, {}, InsetBox[
         StyleBox[
          RotationBox["\<\"North Dakota\"\>",
           BoxRotation->0.],
          StripOnInput->False,
          LineOpacity->1,
          FrontFaceOpacity->1,
          BackFaceOpacity->1,
          Opacity->1,
          FontOpacity->1], 
         Offset[{-41.65685424949238, 6.95685424949238}, \
{1.8800301667664001, 2.4438415598564305}], 
         ImageScaled[{Rational[1, 2], Rational[1, 2]}]]}], 
      {Opacity[0], 
       {RGBColor[0.368417, 0.506779, 0.709798], PointSize[
        0.011000000000000001`], AbsoluteThickness[1.6]}, 
       {RGBColor[0.368417, 0.506779, 0.709798], PointSize[
        0.011000000000000001`], AbsoluteThickness[1.6], 
        TagBox[
         TooltipBox[PointBox[{1.0231846379951384`, 3.9}],
          StyleBox[
           PaneBox[
            FrameBox[
            "\"North Carolina\"", LabelStyle -> {}, Background -> None, 
             ContentPadding -> False, LabelStyle -> {}, Frame -> True, 
             RoundingRadius -> 4, Background -> GrayLevel[1, 0.65], 
             FrameStyle -> None, FrameMargins -> 2, BaselinePosition -> 
             Automatic, LabelingSize -> DirectedInfinity[1], StripOnInput -> 
             False], FrameMargins -> 0], {}, StripOnInput -> False]],
         Annotation[#, 
          Style[
           Pane[
            Framed[
            "North Carolina", LabelStyle -> {}, Background -> None, 
             ContentPadding -> False, {
             LabelStyle -> {}, Frame -> True, RoundingRadius -> 4, Background -> 
              GrayLevel[1, 0.65], FrameStyle -> None, FrameMargins -> 2, 
              BaselinePosition -> Automatic, LabelingSize -> 
              DirectedInfinity[1]}], FrameMargins -> 0], {}], "Tooltip"]& ]}},
       GraphicsGroupBox[{
        {GrayLevel[1], AbsoluteThickness[4], Opacity[
          NCache[
           Rational[2, 3], 0.6666666666666666]], CapForm["Butt"], JoinForm[
         "Round"], 
         BSplineCurveBox[{
          Offset[{2.8284271247461903`, 2.82842712474619}, {2.310993248583595, 
            4.04384155985643}], 
           Offset[{2.8284271247461903`, 2.82842712474619}, {2.310993248583595,
             4.04384155985643}], 
           Offset[{4.242640687119286, 4.242640687119285}, {2.310993248583595, 
            4.04384155985643}], 
           Offset[{4.242640687119286, 4.242640687119285}, {2.310993248583595, 
            4.04384155985643}], 
           Offset[{5.656854249492381, 5.65685424949238}, {2.310993248583595, 
            4.04384155985643}], 
           Offset[{7.65685424949238, 5.65685424949238}, {2.310993248583595, 
            4.04384155985643}], 
           Offset[{9.65685424949238, 5.65685424949238}, {2.310993248583595, 
            4.04384155985643}], 
           Offset[{9.65685424949238, 5.65685424949238}, {2.310993248583595, 
            4.04384155985643}]}]}, 
        {RGBColor[0.6666666666666666, 0.6666666666666666, 0.6666666666666666],
          AbsoluteThickness[1.25], 
         BSplineCurveBox[{
          Offset[{2.8284271247461903`, 2.82842712474619}, {2.310993248583595, 
            4.04384155985643}], 
           Offset[{2.8284271247461903`, 2.82842712474619}, {2.310993248583595,
             4.04384155985643}], 
           Offset[{4.242640687119286, 4.242640687119285}, {2.310993248583595, 
            4.04384155985643}], 
           Offset[{4.242640687119286, 4.242640687119285}, {2.310993248583595, 
            4.04384155985643}], 
           Offset[{5.656854249492381, 5.65685424949238}, {2.310993248583595, 
            4.04384155985643}], 
           Offset[{7.65685424949238, 5.65685424949238}, {2.310993248583595, 
            4.04384155985643}], 
           Offset[{9.65685424949238, 5.65685424949238}, {2.310993248583595, 
            4.04384155985643}], 
           Offset[{9.65685424949238, 5.65685424949238}, {2.310993248583595, 
            4.04384155985643}]}]}, 
        {EdgeForm[None], FaceForm[{GrayLevel[1], Opacity[
          NCache[
           Rational[2, 3], 0.6666666666666666]]}], 
         PolygonBox[{
          Offset[{58.65685424949238, 13.456854249492384`}, {2.310993248583595,
             4.04384155985643}], 
           Offset[{58.65685424949238, 0.45685424949238485`}, {
            2.310993248583595, 4.04384155985643}], 
           Offset[{9.656854249492383, 0.4568542494923742}, {2.310993248583595,
             4.04384155985643}], 
           Offset[{9.656854249492383, 13.456854249492373`}, {
            2.310993248583595, 4.04384155985643}]}]}, 
        {RGBColor[0.6666666666666666, 0.6666666666666666, 0.6666666666666666],
          AbsoluteThickness[1.25], EdgeForm[None]}, {}, InsetBox[
         StyleBox[
          RotationBox["\<\"New York\"\>",
           BoxRotation->0.],
          StripOnInput->False,
          LineOpacity->1,
          FrontFaceOpacity->1,
          BackFaceOpacity->1,
          Opacity->1,
          FontOpacity->1], 
         Offset[{34.15685424949238, 6.9568542494923795}, \
{2.310993248583595, 4.04384155985643}], 
         ImageScaled[{Rational[1, 2], Rational[1, 2]}]]}], GraphicsGroupBox[{
        {GrayLevel[1], AbsoluteThickness[4], Opacity[
          NCache[
           Rational[2, 3], 0.6666666666666666]], CapForm["Butt"], JoinForm[
         "Round"], 
         BSplineCurveBox[{
          Offset[{2.8284271247461903`, 2.82842712474619}, {
            1.4576499621489547`, 4.9438415598564305`}], 
           Offset[{2.8284271247461903`, 2.82842712474619}, {
            1.4576499621489547`, 4.9438415598564305`}], 
           Offset[{4.242640687119286, 4.242640687119285}, {
            1.4576499621489547`, 4.9438415598564305`}], 
           Offset[{4.242640687119286, 4.242640687119285}, {
            1.4576499621489547`, 4.9438415598564305`}], 
           Offset[{5.656854249492381, 5.65685424949238}, {1.4576499621489547`,
             4.9438415598564305`}], 
           Offset[{7.65685424949238, 5.65685424949238}, {1.4576499621489547`, 
            4.9438415598564305`}], 
           Offset[{9.65685424949238, 5.65685424949238}, {1.4576499621489547`, 
            4.9438415598564305`}], 
           Offset[{9.65685424949238, 5.65685424949238}, {1.4576499621489547`, 
            4.9438415598564305`}]}]}, 
        {RGBColor[0.6666666666666666, 0.6666666666666666, 0.6666666666666666],
          AbsoluteThickness[1.25], 
         BSplineCurveBox[{
          Offset[{2.8284271247461903`, 2.82842712474619}, {
            1.4576499621489547`, 4.9438415598564305`}], 
           Offset[{2.8284271247461903`, 2.82842712474619}, {
            1.4576499621489547`, 4.9438415598564305`}], 
           Offset[{4.242640687119286, 4.242640687119285}, {
            1.4576499621489547`, 4.9438415598564305`}], 
           Offset[{4.242640687119286, 4.242640687119285}, {
            1.4576499621489547`, 4.9438415598564305`}], 
           Offset[{5.656854249492381, 5.65685424949238}, {1.4576499621489547`,
             4.9438415598564305`}], 
           Offset[{7.65685424949238, 5.65685424949238}, {1.4576499621489547`, 
            4.9438415598564305`}], 
           Offset[{9.65685424949238, 5.65685424949238}, {1.4576499621489547`, 
            4.9438415598564305`}], 
           Offset[{9.65685424949238, 5.65685424949238}, {1.4576499621489547`, 
            4.9438415598564305`}]}]}, 
        {EdgeForm[None], FaceForm[{GrayLevel[1], Opacity[
          NCache[
           Rational[2, 3], 0.6666666666666666]]}], 
         PolygonBox[{
          Offset[{69.65685424949238, 13.456854249492388`}, {
            1.4576499621489547`, 4.9438415598564305`}], 
           Offset[{69.65685424949238, 0.4568542494923866}, {
            1.4576499621489547`, 4.9438415598564305`}], 
           Offset[{9.656854249492383, 0.4568542494923724}, {
            1.4576499621489547`, 4.9438415598564305`}], 
           Offset[{9.656854249492383, 13.456854249492373`}, {
            1.4576499621489547`, 4.9438415598564305`}]}]}, 
        {RGBColor[0.6666666666666666, 0.6666666666666666, 0.6666666666666666],
          AbsoluteThickness[1.25], EdgeForm[None]}, {}, InsetBox[
         StyleBox[
          RotationBox["\<\"New Mexico\"\>",
           BoxRotation->0.],
          StripOnInput->False,
          LineOpacity->1,
          FrontFaceOpacity->1,
          BackFaceOpacity->1,
          Opacity->1,
          FontOpacity->1], 
         Offset[{39.65685424949238, 6.9568542494923795}, \
{1.4576499621489547, 4.9438415598564305}], 
         ImageScaled[{Rational[1, 2], Rational[1, 2]}]]}], 
      {Opacity[0], 
       {RGBColor[0.368417, 0.506779, 0.709798], PointSize[
        0.011000000000000001`], AbsoluteThickness[1.6]}, 
       {RGBColor[0.368417, 0.506779, 0.709798], PointSize[
        0.011000000000000001`], AbsoluteThickness[1.6], 
        TagBox[
         TooltipBox[PointBox[{1.343380860042608, 3.6}],
          StyleBox[
           PaneBox[
            FrameBox[
            "\"New Jersey\"", LabelStyle -> {}, Background -> None, 
             ContentPadding -> False, LabelStyle -> {}, Frame -> True, 
             RoundingRadius -> 4, Background -> GrayLevel[1, 0.65], 
             FrameStyle -> None, FrameMargins -> 2, BaselinePosition -> 
             Automatic, LabelingSize -> DirectedInfinity[1], StripOnInput -> 
             False], FrameMargins -> 0], {}, StripOnInput -> False]],
         Annotation[#, 
          Style[
           Pane[
            Framed[
            "New Jersey", LabelStyle -> {}, Background -> None, 
             ContentPadding -> False, {
             LabelStyle -> {}, Frame -> True, RoundingRadius -> 4, Background -> 
              GrayLevel[1, 0.65], FrameStyle -> None, FrameMargins -> 2, 
              BaselinePosition -> Automatic, LabelingSize -> 
              DirectedInfinity[1]}], FrameMargins -> 0], {}], "Tooltip"]& ]}},
       GraphicsGroupBox[{
        {GrayLevel[1], AbsoluteThickness[4], Opacity[
          NCache[
           Rational[2, 3], 0.6666666666666666]], CapForm["Butt"], JoinForm[
         "Round"], 
         BSplineCurveBox[{
          Offset[{2.82842712474619, -2.8284271247461907`}, {
            1.2481828222937834`, 2.4561584401435694`}], 
           Offset[{2.82842712474619, -2.8284271247461907`}, {
            1.2481828222937834`, 2.4561584401435694`}], 
           Offset[{4.242640687119285, -4.242640687119286}, {
            1.2481828222937834`, 2.4561584401435694`}], 
           Offset[{4.242640687119285, -4.242640687119286}, {
            1.2481828222937834`, 2.4561584401435694`}], 
           Offset[{5.65685424949238, -5.6568542494923815`}, {
            1.2481828222937834`, 2.4561584401435694`}], 
           Offset[{7.65685424949238, -5.6568542494923815`}, {
            1.2481828222937834`, 2.4561584401435694`}], 
           Offset[{9.65685424949238, -5.6568542494923815`}, {
            1.2481828222937834`, 2.4561584401435694`}], 
           Offset[{9.65685424949238, -5.6568542494923815`}, {
            1.2481828222937834`, 2.4561584401435694`}]}]}, 
        {RGBColor[0.6666666666666666, 0.6666666666666666, 0.6666666666666666],
          AbsoluteThickness[1.25], 
         BSplineCurveBox[{
          Offset[{2.82842712474619, -2.8284271247461907`}, {
            1.2481828222937834`, 2.4561584401435694`}], 
           Offset[{2.82842712474619, -2.8284271247461907`}, {
            1.2481828222937834`, 2.4561584401435694`}], 
           Offset[{4.242640687119285, -4.242640687119286}, {
            1.2481828222937834`, 2.4561584401435694`}], 
           Offset[{4.242640687119285, -4.242640687119286}, {
            1.2481828222937834`, 2.4561584401435694`}], 
           Offset[{5.65685424949238, -5.6568542494923815`}, {
            1.2481828222937834`, 2.4561584401435694`}], 
           Offset[{7.65685424949238, -5.6568542494923815`}, {
            1.2481828222937834`, 2.4561584401435694`}], 
           Offset[{9.65685424949238, -5.6568542494923815`}, {
            1.2481828222937834`, 2.4561584401435694`}], 
           Offset[{9.65685424949238, -5.6568542494923815`}, {
            1.2481828222937834`, 2.4561584401435694`}]}]}, 
        {EdgeForm[None], FaceForm[{GrayLevel[1], Opacity[
          NCache[
           Rational[2, 3], 0.6666666666666666]]}], 
         PolygonBox[{
          Offset[{86.65685424949238, 0.3431457505076274}, {
            1.2481828222937834`, 2.4561584401435694`}], 
           Offset[{86.65685424949238, -14.656854249492373`}, {
            1.2481828222937834`, 2.4561584401435694`}], 
           Offset[{9.656854249492383, -14.65685424949239}, {
            1.2481828222937834`, 2.4561584401435694`}], 
           Offset[{9.656854249492383, 0.34314575050760965`}, {
            1.2481828222937834`, 2.4561584401435694`}]}]}, 
        {RGBColor[0.6666666666666666, 0.6666666666666666, 0.6666666666666666],
          AbsoluteThickness[1.25], EdgeForm[None]}, {}, InsetBox[
         StyleBox[
          RotationBox["\<\"New Hampshire\"\>",
           BoxRotation->0.],
          StripOnInput->False,
          LineOpacity->1,
          FrontFaceOpacity->1,
          BackFaceOpacity->1,
          Opacity->1,
          FontOpacity->1], 
         Offset[{48.15685424949238, -7.1568542494923815}, \
{1.2481828222937834, 2.4561584401435694}], 
         ImageScaled[{Rational[1, 2], Rational[1, 2]}]]}], GraphicsGroupBox[{
        {GrayLevel[1], AbsoluteThickness[4], Opacity[
          NCache[
           Rational[2, 3], 0.6666666666666666]], CapForm["Butt"], JoinForm[
         "Round"], 
         BSplineCurveBox[{
          Offset[{-4., 4.898587196589413*^-16}, {0.9413011729877961, 3.9}], 
           Offset[{-4., 4.898587196589413*^-16}, {0.9413011729877961, 3.9}], 
           Offset[{-6., 7.347880794884119*^-16}, {0.9413011729877961, 3.9}], 
           Offset[{-6., 7.347880794884119*^-16}, {0.9413011729877961, 3.9}], 
           Offset[{-8., 9.797174393178826*^-16}, {0.9413011729877961, 3.9}], 
           Offset[{-10., 9.797174393178826*^-16}, {0.9413011729877961, 3.9}], 
           Offset[{-12., 9.797174393178826*^-16}, {0.9413011729877961, 3.9}], 
           Offset[{-12., 9.797174393178826*^-16}, {0.9413011729877961, 
            3.9}]}]}, 
        {RGBColor[0.6666666666666666, 0.6666666666666666, 0.6666666666666666],
          AbsoluteThickness[1.25], 
         BSplineCurveBox[{
          Offset[{-4., 4.898587196589413*^-16}, {0.9413011729877961, 3.9}], 
           Offset[{-4., 4.898587196589413*^-16}, {0.9413011729877961, 3.9}], 
           Offset[{-6., 7.347880794884119*^-16}, {0.9413011729877961, 3.9}], 
           Offset[{-6., 7.347880794884119*^-16}, {0.9413011729877961, 3.9}], 
           Offset[{-8., 9.797174393178826*^-16}, {0.9413011729877961, 3.9}], 
           Offset[{-10., 9.797174393178826*^-16}, {0.9413011729877961, 3.9}], 
           Offset[{-12., 9.797174393178826*^-16}, {0.9413011729877961, 3.9}], 
           Offset[{-12., 9.797174393178826*^-16}, {0.9413011729877961, 
            3.9}]}]}, 
        {EdgeForm[None], FaceForm[{GrayLevel[1], Opacity[
          NCache[
           Rational[2, 3], 0.6666666666666666]]}], 
         PolygonBox[{
          Offset[{-12., 6.500000000000005}, {0.9413011729877961, 3.9}], 
           Offset[{-12., -6.499999999999995}, {0.9413011729877961, 3.9}], 
           Offset[{-52., -6.5000000000000036`}, {0.9413011729877961, 3.9}], 
           Offset[{-52., 6.4999999999999964`}, {0.9413011729877961, 
            3.9}]}]}, 
        {RGBColor[0.6666666666666666, 0.6666666666666666, 0.6666666666666666],
          AbsoluteThickness[1.25], EdgeForm[None]}, {}, InsetBox[
         StyleBox[
          RotationBox["\<\"Nevada\"\>",
           BoxRotation->0.],
          StripOnInput->False,
          LineOpacity->1,
          FrontFaceOpacity->1,
          BackFaceOpacity->1,
          Opacity->1,
          FontOpacity->1], 
         Offset[{-32., 9.797174393178826*^-16}, {0.9413011729877961, 3.9}], 
         ImageScaled[{Rational[1, 2], Rational[1, 2]}]]}], GraphicsGroupBox[{
        {GrayLevel[1], AbsoluteThickness[4], Opacity[
          NCache[
           Rational[2, 3], 0.6666666666666666]], CapForm["Butt"], JoinForm[
         "Round"], 
         BSplineCurveBox[{
          Offset[{4., 0.}, {1.379322137963901, 3.}], 
           Offset[{4., 0.}, {1.379322137963901, 3.}], 
           Offset[{6., 0.}, {1.379322137963901, 3.}], 
           Offset[{6., 0.}, {1.379322137963901, 3.}], 
           Offset[{8., 0.}, {1.379322137963901, 3.}], 
           Offset[{10., 0.}, {1.379322137963901, 3.}], 
           Offset[{12., 0.}, {1.379322137963901, 3.}], 
           Offset[{12., 0.}, {1.379322137963901, 3.}]}]}, 
        {RGBColor[0.6666666666666666, 0.6666666666666666, 0.6666666666666666],
          AbsoluteThickness[1.25], 
         BSplineCurveBox[{
          Offset[{4., 0.}, {1.379322137963901, 3.}], 
           Offset[{4., 0.}, {1.379322137963901, 3.}], 
           Offset[{6., 0.}, {1.379322137963901, 3.}], 
           Offset[{6., 0.}, {1.379322137963901, 3.}], 
           Offset[{8., 0.}, {1.379322137963901, 3.}], 
           Offset[{10., 0.}, {1.379322137963901, 3.}], 
           Offset[{12., 0.}, {1.379322137963901, 3.}], 
           Offset[{12., 0.}, {1.379322137963901, 3.}]}]}, 
        {EdgeForm[None], FaceForm[{GrayLevel[1], Opacity[
          NCache[
           Rational[2, 3], 0.6666666666666666]]}], 
         PolygonBox[{
          Offset[{60., 6.500000000000005}, {1.379322137963901, 3.}], 
           Offset[{60., -6.499999999999995}, {1.379322137963901, 3.}], 
           Offset[{12., -6.500000000000005}, {1.379322137963901, 3.}], 
           Offset[{12., 6.499999999999995}, {1.379322137963901, 3.}]}]}, 
        {RGBColor[0.6666666666666666, 0.6666666666666666, 0.6666666666666666],
          AbsoluteThickness[1.25], EdgeForm[None]}, {}, InsetBox[
         StyleBox[
          RotationBox["\<\"Nebraska\"\>",
           BoxRotation->0.],
          StripOnInput->False,
          LineOpacity->1,
          FrontFaceOpacity->1,
          BackFaceOpacity->1,
          Opacity->1,
          FontOpacity->1], Offset[{36., 0.}, {1.379322137963901, 3.}], 
         ImageScaled[{Rational[1, 2], Rational[1, 2]}]]}], 
      {Opacity[0], 
       {RGBColor[0.368417, 0.506779, 0.709798], PointSize[
        0.011000000000000001`], AbsoluteThickness[1.6]}, 
       {RGBColor[0.368417, 0.506779, 0.709798], PointSize[
        0.011000000000000001`], AbsoluteThickness[1.6], 
        TagBox[
         TooltipBox[PointBox[{1.1314299612956247`, 3.5}],
          StyleBox[
           PaneBox[
            FrameBox[
            "\"Montana\"", LabelStyle -> {}, Background -> None, 
             ContentPadding -> False, LabelStyle -> {}, Frame -> True, 
             RoundingRadius -> 4, Background -> GrayLevel[1, 0.65], 
             FrameStyle -> None, FrameMargins -> 2, BaselinePosition -> 
             Automatic, LabelingSize -> DirectedInfinity[1], StripOnInput -> 
             False], FrameMargins -> 0], {}, StripOnInput -> False]],
         Annotation[#, 
          Style[
           Pane[
            Framed[
            "Montana", LabelStyle -> {}, Background -> None, ContentPadding -> 
             False, {LabelStyle -> {}, Frame -> True, RoundingRadius -> 4, 
              Background -> GrayLevel[1, 0.65], FrameStyle -> None, 
              FrameMargins -> 2, BaselinePosition -> Automatic, LabelingSize -> 
              DirectedInfinity[1]}], FrameMargins -> 0], {}], "Tooltip"]& ]}}, 
      {Opacity[0], 
       {RGBColor[0.368417, 0.506779, 0.709798], PointSize[
        0.011000000000000001`], AbsoluteThickness[1.6]}, 
       {RGBColor[0.368417, 0.506779, 0.709798], PointSize[
        0.011000000000000001`], AbsoluteThickness[1.6], 
        TagBox[
         TooltipBox[PointBox[{0.8107643141603442, 3.3}],
          StyleBox[
           PaneBox[
            FrameBox[
            "\"Missouri\"", LabelStyle -> {}, Background -> None, 
             ContentPadding -> False, LabelStyle -> {}, Frame -> True, 
             RoundingRadius -> 4, Background -> GrayLevel[1, 0.65], 
             FrameStyle -> None, FrameMargins -> 2, BaselinePosition -> 
             Automatic, LabelingSize -> DirectedInfinity[1], StripOnInput -> 
             False], FrameMargins -> 0], {}, StripOnInput -> False]],
         Annotation[#, 
          Style[
           Pane[
            Framed[
            "Missouri", LabelStyle -> {}, Background -> None, ContentPadding -> 
             False, {LabelStyle -> {}, Frame -> True, RoundingRadius -> 4, 
              Background -> GrayLevel[1, 0.65], FrameStyle -> None, 
              FrameMargins -> 2, BaselinePosition -> Automatic, LabelingSize -> 
              DirectedInfinity[1]}], FrameMargins -> 0], {}], "Tooltip"]& ]}},
       GraphicsGroupBox[{
        {GrayLevel[1], AbsoluteThickness[4], Opacity[
          NCache[
           Rational[2, 3], 0.6666666666666666]], CapForm["Butt"], JoinForm[
         "Round"], 
         BSplineCurveBox[{
          Offset[{2.8284271247461903`, 2.82842712474619}, {0.6376809341463798,
             5.4438415598564305`}], 
           Offset[{2.8284271247461903`, 2.82842712474619}, {
            0.6376809341463798, 5.4438415598564305`}], 
           Offset[{4.242640687119286, 4.242640687119285}, {0.6376809341463798,
             5.4438415598564305`}], 
           Offset[{4.242640687119286, 4.242640687119285}, {0.6376809341463798,
             5.4438415598564305`}], 
           Offset[{5.656854249492381, 5.65685424949238}, {0.6376809341463798, 
            5.4438415598564305`}], 
           Offset[{7.65685424949238, 5.65685424949238}, {0.6376809341463798, 
            5.4438415598564305`}], 
           Offset[{9.65685424949238, 5.65685424949238}, {0.6376809341463798, 
            5.4438415598564305`}], 
           Offset[{9.65685424949238, 5.65685424949238}, {0.6376809341463798, 
            5.4438415598564305`}]}]}, 
        {RGBColor[0.6666666666666666, 0.6666666666666666, 0.6666666666666666],
          AbsoluteThickness[1.25], 
         BSplineCurveBox[{
          Offset[{2.8284271247461903`, 2.82842712474619}, {0.6376809341463798,
             5.4438415598564305`}], 
           Offset[{2.8284271247461903`, 2.82842712474619}, {
            0.6376809341463798, 5.4438415598564305`}], 
           Offset[{4.242640687119286, 4.242640687119285}, {0.6376809341463798,
             5.4438415598564305`}], 
           Offset[{4.242640687119286, 4.242640687119285}, {0.6376809341463798,
             5.4438415598564305`}], 
           Offset[{5.656854249492381, 5.65685424949238}, {0.6376809341463798, 
            5.4438415598564305`}], 
           Offset[{7.65685424949238, 5.65685424949238}, {0.6376809341463798, 
            5.4438415598564305`}], 
           Offset[{9.65685424949238, 5.65685424949238}, {0.6376809341463798, 
            5.4438415598564305`}], 
           Offset[{9.65685424949238, 5.65685424949238}, {0.6376809341463798, 
            5.4438415598564305`}]}]}, 
        {EdgeForm[None], FaceForm[{GrayLevel[1], Opacity[
          NCache[
           Rational[2, 3], 0.6666666666666666]]}], 
         PolygonBox[{
          Offset[{63.65685424949238, 14.656854249492387`}, {
            0.6376809341463798, 5.4438415598564305`}], 
           Offset[{63.65685424949238, -0.3431457505076141}, {
            0.6376809341463798, 5.4438415598564305`}], 
           Offset[{9.656854249492383, -0.3431457505076265}, {
            0.6376809341463798, 5.4438415598564305`}], 
           Offset[{9.656854249492383, 14.656854249492373`}, {
            0.6376809341463798, 5.4438415598564305`}]}]}, 
        {RGBColor[0.6666666666666666, 0.6666666666666666, 0.6666666666666666],
          AbsoluteThickness[1.25], EdgeForm[None]}, {}, InsetBox[
         StyleBox[
          RotationBox["\<\"Mississippi\"\>",
           BoxRotation->0.],
          StripOnInput->False,
          LineOpacity->1,
          FrontFaceOpacity->1,
          BackFaceOpacity->1,
          Opacity->1,
          FontOpacity->1], 
         Offset[{36.65685424949238, 7.15685424949238}, \
{0.6376809341463798, 5.4438415598564305}], 
         ImageScaled[{Rational[1, 2], Rational[1, 2]}]]}], GraphicsGroupBox[{
        {GrayLevel[1], AbsoluteThickness[4], Opacity[
          NCache[
           Rational[2, 3], 0.6666666666666666]], CapForm["Butt"], JoinForm[
         "Round"], 
         BSplineCurveBox[{
          Offset[{4., 0.}, {1.3982136932215192`, 3.2}], 
           Offset[{4., 0.}, {1.3982136932215192`, 3.2}], 
           Offset[{6., 0.}, {1.3982136932215192`, 3.2}], 
           Offset[{6., 0.}, {1.3982136932215192`, 3.2}], 
           Offset[{8., 0.}, {1.3982136932215192`, 3.2}], 
           Offset[{10., 0.}, {1.3982136932215192`, 3.2}], 
           Offset[{12., 0.}, {1.3982136932215192`, 3.2}], 
           Offset[{12., 0.}, {1.3982136932215192`, 3.2}]}]}, 
        {RGBColor[0.6666666666666666, 0.6666666666666666, 0.6666666666666666],
          AbsoluteThickness[1.25], 
         BSplineCurveBox[{
          Offset[{4., 0.}, {1.3982136932215192`, 3.2}], 
           Offset[{4., 0.}, {1.3982136932215192`, 3.2}], 
           Offset[{6., 0.}, {1.3982136932215192`, 3.2}], 
           Offset[{6., 0.}, {1.3982136932215192`, 3.2}], 
           Offset[{8., 0.}, {1.3982136932215192`, 3.2}], 
           Offset[{10., 0.}, {1.3982136932215192`, 3.2}], 
           Offset[{12., 0.}, {1.3982136932215192`, 3.2}], 
           Offset[{12., 0.}, {1.3982136932215192`, 3.2}]}]}, 
        {EdgeForm[None], FaceForm[{GrayLevel[1], Opacity[
          NCache[
           Rational[2, 3], 0.6666666666666666]]}], 
         PolygonBox[{
          Offset[{64., 6.500000000000005}, {1.3982136932215192`, 3.2}], 
           Offset[{64., -6.499999999999995}, {1.3982136932215192`, 3.2}], 
           Offset[{12., -6.500000000000005}, {1.3982136932215192`, 3.2}], 
           Offset[{12., 6.499999999999995}, {1.3982136932215192`, 3.2}]}]}, 
        {RGBColor[0.6666666666666666, 0.6666666666666666, 0.6666666666666666],
          AbsoluteThickness[1.25], EdgeForm[None]}, {}, InsetBox[
         StyleBox[
          RotationBox["\<\"Minnesota\"\>",
           BoxRotation->0.],
          StripOnInput->False,
          LineOpacity->1,
          FrontFaceOpacity->1,
          BackFaceOpacity->1,
          Opacity->1,
          FontOpacity->1], Offset[{38., 0.}, {1.3982136932215192, 3.2}], 
         ImageScaled[{Rational[1, 2], Rational[1, 2]}]]}], 
      {Opacity[0], 
       {RGBColor[0.368417, 0.506779, 0.709798], PointSize[
        0.011000000000000001`], AbsoluteThickness[1.6]}, 
       {RGBColor[0.368417, 0.506779, 0.709798], PointSize[
        0.011000000000000001`], AbsoluteThickness[1.6], 
        TagBox[
         TooltipBox[PointBox[{1.1685943555429243`, 4.1}],
          StyleBox[
           PaneBox[
            FrameBox[
            "\"Michigan\"", LabelStyle -> {}, Background -> None, 
             ContentPadding -> False, LabelStyle -> {}, Frame -> True, 
             RoundingRadius -> 4, Background -> GrayLevel[1, 0.65], 
             FrameStyle -> None, FrameMargins -> 2, BaselinePosition -> 
             Automatic, LabelingSize -> DirectedInfinity[1], StripOnInput -> 
             False], FrameMargins -> 0], {}, StripOnInput -> False]],
         Annotation[#, 
          Style[
           Pane[
            Framed[
            "Michigan", LabelStyle -> {}, Background -> None, ContentPadding -> 
             False, {LabelStyle -> {}, Frame -> True, RoundingRadius -> 4, 
              Background -> GrayLevel[1, 0.65], FrameStyle -> None, 
              FrameMargins -> 2, BaselinePosition -> Automatic, LabelingSize -> 
              DirectedInfinity[1]}], FrameMargins -> 0], {}], "Tooltip"]& ]}},
       GraphicsGroupBox[{
        {GrayLevel[1], AbsoluteThickness[4], Opacity[
          NCache[
           Rational[2, 3], 0.6666666666666666]], CapForm["Butt"], JoinForm[
         "Round"], 
         BSplineCurveBox[{
          Offset[{-2.82842712474619, 2.8284271247461903`}, {
            2.7476910682573306`, 2.9438415598564305`}], 
           Offset[{-2.82842712474619, 2.8284271247461903`}, {
            2.7476910682573306`, 2.9438415598564305`}], 
           Offset[{-4.242640687119285, 4.242640687119286}, {
            2.7476910682573306`, 2.9438415598564305`}], 
           Offset[{-4.242640687119285, 4.242640687119286}, {
            2.7476910682573306`, 2.9438415598564305`}], 
           Offset[{-5.65685424949238, 5.656854249492381}, {
            2.7476910682573306`, 2.9438415598564305`}], 
           Offset[{-7.65685424949238, 5.656854249492381}, {
            2.7476910682573306`, 2.9438415598564305`}], 
           Offset[{-9.65685424949238, 5.656854249492381}, {
            2.7476910682573306`, 2.9438415598564305`}], 
           Offset[{-9.65685424949238, 5.656854249492381}, {
            2.7476910682573306`, 2.9438415598564305`}]}]}, 
        {RGBColor[0.6666666666666666, 0.6666666666666666, 0.6666666666666666],
          AbsoluteThickness[1.25], 
         BSplineCurveBox[{
          Offset[{-2.82842712474619, 2.8284271247461903`}, {
            2.7476910682573306`, 2.9438415598564305`}], 
           Offset[{-2.82842712474619, 2.8284271247461903`}, {
            2.7476910682573306`, 2.9438415598564305`}], 
           Offset[{-4.242640687119285, 4.242640687119286}, {
            2.7476910682573306`, 2.9438415598564305`}], 
           Offset[{-4.242640687119285, 4.242640687119286}, {
            2.7476910682573306`, 2.9438415598564305`}], 
           Offset[{-5.65685424949238, 5.656854249492381}, {
            2.7476910682573306`, 2.9438415598564305`}], 
           Offset[{-7.65685424949238, 5.656854249492381}, {
            2.7476910682573306`, 2.9438415598564305`}], 
           Offset[{-9.65685424949238, 5.656854249492381}, {
            2.7476910682573306`, 2.9438415598564305`}], 
           Offset[{-9.65685424949238, 5.656854249492381}, {
            2.7476910682573306`, 2.9438415598564305`}]}]}, 
        {EdgeForm[None], FaceForm[{GrayLevel[1], Opacity[
          NCache[
           Rational[2, 3], 0.6666666666666666]]}], 
         PolygonBox[{
          Offset[{-9.656854249492383, 13.456854249492388`}, {
            2.7476910682573306`, 2.9438415598564305`}], 
           Offset[{-9.656854249492383, 0.4568542494923884}, {
            2.7476910682573306`, 2.9438415598564305`}], 
           Offset[{-81.65685424949238, 0.4568542494923724}, {
            2.7476910682573306`, 2.9438415598564305`}], 
           Offset[{-81.65685424949238, 13.456854249492373`}, {
            2.7476910682573306`, 2.9438415598564305`}]}]}, 
        {RGBColor[0.6666666666666666, 0.6666666666666666, 0.6666666666666666],
          AbsoluteThickness[1.25], EdgeForm[None]}, {}, InsetBox[
         StyleBox[
          RotationBox["\<\"Massachusetts\"\>",
           BoxRotation->0.],
          StripOnInput->False,
          LineOpacity->1,
          FrontFaceOpacity->1,
          BackFaceOpacity->1,
          Opacity->1,
          FontOpacity->1], 
         Offset[{-45.65685424949238, 6.95685424949238}, \
{2.7476910682573306, 2.9438415598564305}], 
         ImageScaled[{Rational[1, 2], Rational[1, 2]}]]}], GraphicsGroupBox[{
        {GrayLevel[1], AbsoluteThickness[4], Opacity[
          NCache[
           Rational[2, 3], 0.6666666666666666]], CapForm["Butt"], JoinForm[
         "Round"], 
         BSplineCurveBox[{
          Offset[{4., 0.}, {1.4708132700839056`, 3.6}], 
           Offset[{4., 0.}, {1.4708132700839056`, 3.6}], 
           Offset[{6., 0.}, {1.4708132700839056`, 3.6}], 
           Offset[{6., 0.}, {1.4708132700839056`, 3.6}], 
           Offset[{8., 0.}, {1.4708132700839056`, 3.6}], 
           Offset[{10., 0.}, {1.4708132700839056`, 3.6}], 
           Offset[{12., 0.}, {1.4708132700839056`, 3.6}], 
           Offset[{12., 0.}, {1.4708132700839056`, 3.6}]}]}, 
        {RGBColor[0.6666666666666666, 0.6666666666666666, 0.6666666666666666],
          AbsoluteThickness[1.25], 
         BSplineCurveBox[{
          Offset[{4., 0.}, {1.4708132700839056`, 3.6}], 
           Offset[{4., 0.}, {1.4708132700839056`, 3.6}], 
           Offset[{6., 0.}, {1.4708132700839056`, 3.6}], 
           Offset[{6., 0.}, {1.4708132700839056`, 3.6}], 
           Offset[{8., 0.}, {1.4708132700839056`, 3.6}], 
           Offset[{10., 0.}, {1.4708132700839056`, 3.6}], 
           Offset[{12., 0.}, {1.4708132700839056`, 3.6}], 
           Offset[{12., 0.}, {1.4708132700839056`, 3.6}]}]}, 
        {EdgeForm[None], FaceForm[{GrayLevel[1], Opacity[
          NCache[
           Rational[2, 3], 0.6666666666666666]]}], 
         PolygonBox[{
          Offset[{59., 7.500000000000005}, {1.4708132700839056`, 3.6}], 
           Offset[{59., -7.499999999999995}, {1.4708132700839056`, 3.6}], 
           Offset[{12., -7.500000000000005}, {1.4708132700839056`, 3.6}], 
           Offset[{12., 7.499999999999995}, {1.4708132700839056`, 3.6}]}]}, 
        {RGBColor[0.6666666666666666, 0.6666666666666666, 0.6666666666666666],
          AbsoluteThickness[1.25], EdgeForm[None]}, {}, InsetBox[
         StyleBox[
          RotationBox["\<\"Maryland\"\>",
           BoxRotation->0.],
          StripOnInput->False,
          LineOpacity->1,
          FrontFaceOpacity->1,
          BackFaceOpacity->1,
          Opacity->1,
          FontOpacity->1], Offset[{35.5, 0.}, {1.4708132700839056, 3.6}], 
         ImageScaled[{Rational[1, 2], Rational[1, 2]}]]}], GraphicsGroupBox[{
        {GrayLevel[1], AbsoluteThickness[4], Opacity[
          NCache[
           Rational[2, 3], 0.6666666666666666]], CapForm["Butt"], JoinForm[
         "Round"], 
         BSplineCurveBox[{
          Offset[{-4., 4.898587196589413*^-16}, {1.314981051151927, 3.}], 
           Offset[{-4., 4.898587196589413*^-16}, {1.314981051151927, 3.}], 
           Offset[{-6., 7.347880794884119*^-16}, {1.314981051151927, 3.}], 
           Offset[{-6., 7.347880794884119*^-16}, {1.314981051151927, 3.}], 
           Offset[{-8., 9.797174393178826*^-16}, {1.314981051151927, 3.}], 
           Offset[{-10., 9.797174393178826*^-16}, {1.314981051151927, 3.}], 
           Offset[{-12., 9.797174393178826*^-16}, {1.314981051151927, 3.}], 
           Offset[{-12., 9.797174393178826*^-16}, {1.314981051151927, 3.}]}]}, 
        {RGBColor[0.6666666666666666, 0.6666666666666666, 0.6666666666666666],
          AbsoluteThickness[1.25], 
         BSplineCurveBox[{
          Offset[{-4., 4.898587196589413*^-16}, {1.314981051151927, 3.}], 
           Offset[{-4., 4.898587196589413*^-16}, {1.314981051151927, 3.}], 
           Offset[{-6., 7.347880794884119*^-16}, {1.314981051151927, 3.}], 
           Offset[{-6., 7.347880794884119*^-16}, {1.314981051151927, 3.}], 
           Offset[{-8., 9.797174393178826*^-16}, {1.314981051151927, 3.}], 
           Offset[{-10., 9.797174393178826*^-16}, {1.314981051151927, 3.}], 
           Offset[{-12., 9.797174393178826*^-16}, {1.314981051151927, 3.}], 
           Offset[{-12., 9.797174393178826*^-16}, {1.314981051151927, 3.}]}]}, 
        {EdgeForm[None], FaceForm[{GrayLevel[1], Opacity[
          NCache[
           Rational[2, 3], 0.6666666666666666]]}], 
         PolygonBox[{
          Offset[{-12., 6.500000000000004}, {1.314981051151927, 3.}], 
           Offset[{-12., -6.499999999999996}, {1.314981051151927, 3.}], 
           Offset[{-45., -6.500000000000003}, {1.314981051151927, 3.}], 
           Offset[{-45., 6.499999999999997}, {1.314981051151927, 3.}]}]}, 
        {RGBColor[0.6666666666666666, 0.6666666666666666, 0.6666666666666666],
          AbsoluteThickness[1.25], EdgeForm[None]}, {}, InsetBox[
         StyleBox[
          RotationBox["\<\"Maine\"\>",
           BoxRotation->0.],
          StripOnInput->False,
          LineOpacity->1,
          FrontFaceOpacity->1,
          BackFaceOpacity->1,
          Opacity->1,
          FontOpacity->1], 
         Offset[{-28.5, 9.797174393178826*^-16}, {1.314981051151927, 3.}], 
         ImageScaled[{Rational[1, 2], Rational[1, 2]}]]}], GraphicsGroupBox[{
        {GrayLevel[1], AbsoluteThickness[4], Opacity[
          NCache[
           Rational[2, 3], 0.6666666666666666]], CapForm["Butt"], JoinForm[
         "Round"], 
         BSplineCurveBox[{
          Offset[{2.82842712474619, -2.8284271247461907`}, {1.333817120978091,
             4.75615844014357}], 
           Offset[{2.82842712474619, -2.8284271247461907`}, {
            1.333817120978091, 4.75615844014357}], 
           Offset[{4.242640687119285, -4.242640687119286}, {1.333817120978091,
             4.75615844014357}], 
           Offset[{4.242640687119285, -4.242640687119286}, {1.333817120978091,
             4.75615844014357}], 
           Offset[{5.65685424949238, -5.6568542494923815`}, {
            1.333817120978091, 4.75615844014357}], 
           Offset[{7.65685424949238, -5.6568542494923815`}, {
            1.333817120978091, 4.75615844014357}], 
           Offset[{9.65685424949238, -5.6568542494923815`}, {
            1.333817120978091, 4.75615844014357}], 
           Offset[{9.65685424949238, -5.6568542494923815`}, {
            1.333817120978091, 4.75615844014357}]}]}, 
        {RGBColor[0.6666666666666666, 0.6666666666666666, 0.6666666666666666],
          AbsoluteThickness[1.25], 
         BSplineCurveBox[{
          Offset[{2.82842712474619, -2.8284271247461907`}, {1.333817120978091,
             4.75615844014357}], 
           Offset[{2.82842712474619, -2.8284271247461907`}, {
            1.333817120978091, 4.75615844014357}], 
           Offset[{4.242640687119285, -4.242640687119286}, {1.333817120978091,
             4.75615844014357}], 
           Offset[{4.242640687119285, -4.242640687119286}, {1.333817120978091,
             4.75615844014357}], 
           Offset[{5.65685424949238, -5.6568542494923815`}, {
            1.333817120978091, 4.75615844014357}], 
           Offset[{7.65685424949238, -5.6568542494923815`}, {
            1.333817120978091, 4.75615844014357}], 
           Offset[{9.65685424949238, -5.6568542494923815`}, {
            1.333817120978091, 4.75615844014357}], 
           Offset[{9.65685424949238, -5.6568542494923815`}, {
            1.333817120978091, 4.75615844014357}]}]}, 
        {EdgeForm[None], FaceForm[{GrayLevel[1], Opacity[
          NCache[
           Rational[2, 3], 0.6666666666666666]]}], 
         PolygonBox[{
          Offset[{57.65685424949238, -0.45685424949237596`}, {
            1.333817120978091, 4.75615844014357}], 
           Offset[{57.65685424949238, -13.456854249492377`}, {
            1.333817120978091, 4.75615844014357}], 
           Offset[{9.656854249492383, -13.456854249492388`}, {
            1.333817120978091, 4.75615844014357}], 
           Offset[{9.656854249492383, -0.4568542494923866}, {
            1.333817120978091, 4.75615844014357}]}]}, 
        {RGBColor[0.6666666666666666, 0.6666666666666666, 0.6666666666666666],
          AbsoluteThickness[1.25], EdgeForm[None]}, {}, InsetBox[
         StyleBox[
          RotationBox["\<\"Louisiana\"\>",
           BoxRotation->0.],
          StripOnInput->False,
          LineOpacity->1,
          FrontFaceOpacity->1,
          BackFaceOpacity->1,
          Opacity->1,
          FontOpacity->1], 
         Offset[{33.65685424949238, -6.956854249492381}, \
{1.333817120978091, 4.75615844014357}], 
         ImageScaled[{Rational[1, 2], Rational[1, 2]}]]}], 
      {Opacity[0], 
       {RGBColor[0.368417, 0.506779, 0.709798], PointSize[
        0.011000000000000001`], AbsoluteThickness[1.6]}, 
       {RGBColor[0.368417, 0.506779, 0.709798], PointSize[
        0.011000000000000001`], AbsoluteThickness[1.6], 
        TagBox[
         TooltipBox[PointBox[{0.9674302814024751, 4.3}],
          StyleBox[
           PaneBox[
            FrameBox[
            "\"Kentucky\"", LabelStyle -> {}, Background -> None, 
             ContentPadding -> False, LabelStyle -> {}, Frame -> True, 
             RoundingRadius -> 4, Background -> GrayLevel[1, 0.65], 
             FrameStyle -> None, FrameMargins -> 2, BaselinePosition -> 
             Automatic, LabelingSize -> DirectedInfinity[1], StripOnInput -> 
             False], FrameMargins -> 0], {}, StripOnInput -> False]],
         Annotation[#, 
          Style[
           Pane[
            Framed[
            "Kentucky", LabelStyle -> {}, Background -> None, ContentPadding -> 
             False, {LabelStyle -> {}, Frame -> True, RoundingRadius -> 4, 
              Background -> GrayLevel[1, 0.65], FrameStyle -> None, 
              FrameMargins -> 2, BaselinePosition -> Automatic, LabelingSize -> 
              DirectedInfinity[1]}], FrameMargins -> 0], {}], "Tooltip"]& ]}},
       GraphicsGroupBox[{
        {GrayLevel[1], AbsoluteThickness[4], Opacity[
          NCache[
           Rational[2, 3], 0.6666666666666666]], CapForm["Butt"], JoinForm[
         "Round"], 
         BSplineCurveBox[{
          Offset[{-4., 4.898587196589413*^-16}, {0.43135295678319374`, 3.2}], 
           Offset[{-4., 4.898587196589413*^-16}, {0.43135295678319374`, 3.2}],
            Offset[{-6., 7.347880794884119*^-16}, {0.43135295678319374`, 
            3.2}], Offset[{-6., 7.347880794884119*^-16}, {
            0.43135295678319374`, 3.2}], 
           Offset[{-8., 9.797174393178826*^-16}, {0.43135295678319374`, 3.2}],
            Offset[{-10., 9.797174393178826*^-16}, {0.43135295678319374`, 
            3.2}], Offset[{-12., 9.797174393178826*^-16}, {
            0.43135295678319374`, 3.2}], 
           Offset[{-12., 9.797174393178826*^-16}, {0.43135295678319374`, 
            3.2}]}]}, 
        {RGBColor[0.6666666666666666, 0.6666666666666666, 0.6666666666666666],
          AbsoluteThickness[1.25], 
         BSplineCurveBox[{
          Offset[{-4., 4.898587196589413*^-16}, {0.43135295678319374`, 3.2}], 
           Offset[{-4., 4.898587196589413*^-16}, {0.43135295678319374`, 3.2}],
            Offset[{-6., 7.347880794884119*^-16}, {0.43135295678319374`, 
            3.2}], Offset[{-6., 7.347880794884119*^-16}, {
            0.43135295678319374`, 3.2}], 
           Offset[{-8., 9.797174393178826*^-16}, {0.43135295678319374`, 3.2}],
            Offset[{-10., 9.797174393178826*^-16}, {0.43135295678319374`, 
            3.2}], Offset[{-12., 9.797174393178826*^-16}, {
            0.43135295678319374`, 3.2}], 
           Offset[{-12., 9.797174393178826*^-16}, {0.43135295678319374`, 
            3.2}]}]}, 
        {EdgeForm[None], FaceForm[{GrayLevel[1], Opacity[
          NCache[
           Rational[2, 3], 0.6666666666666666]]}], 
         PolygonBox[{
          Offset[{-12., 6.500000000000005}, {0.43135295678319374`, 3.2}], 
           Offset[{-12., -6.499999999999995}, {0.43135295678319374`, 3.2}], 
           Offset[{-51., -6.5000000000000036`}, {0.43135295678319374`, 3.2}], 
           Offset[{-51., 6.4999999999999964`}, {0.43135295678319374`, 
            3.2}]}]}, 
        {RGBColor[0.6666666666666666, 0.6666666666666666, 0.6666666666666666],
          AbsoluteThickness[1.25], EdgeForm[None]}, {}, InsetBox[
         StyleBox[
          RotationBox["\<\"Kansas\"\>",
           BoxRotation->0.],
          StripOnInput->False,
          LineOpacity->1,
          FrontFaceOpacity->1,
          BackFaceOpacity->1,
          Opacity->1,
          FontOpacity->1], 
         Offset[{-31.5, 9.797174393178826*^-16}, {0.43135295678319374, 3.2}], 
         ImageScaled[{Rational[1, 2], Rational[1, 2]}]]}], GraphicsGroupBox[{
        {GrayLevel[1], AbsoluteThickness[4], Opacity[
          NCache[
           Rational[2, 3], 0.6666666666666666]], CapForm["Butt"], JoinForm[
         "Round"], 
         BSplineCurveBox[{
          Offset[{-2.8284271247461907`, -2.82842712474619}, {
            0.41958752133451266`, 2.6561584401435696`}], 
           Offset[{-2.8284271247461907`, -2.82842712474619}, {
            0.41958752133451266`, 2.6561584401435696`}], 
           Offset[{-4.242640687119286, -4.242640687119285}, {
            0.41958752133451266`, 2.6561584401435696`}], 
           Offset[{-4.242640687119286, -4.242640687119285}, {
            0.41958752133451266`, 2.6561584401435696`}], 
           Offset[{-5.6568542494923815`, -5.65685424949238}, {
            0.41958752133451266`, 2.6561584401435696`}], 
           Offset[{-7.6568542494923815`, -5.65685424949238}, {
            0.41958752133451266`, 2.6561584401435696`}], 
           Offset[{-9.656854249492381, -5.65685424949238}, {
            0.41958752133451266`, 2.6561584401435696`}], 
           Offset[{-9.656854249492381, -5.65685424949238}, {
            0.41958752133451266`, 2.6561584401435696`}]}]}, 
        {RGBColor[0.6666666666666666, 0.6666666666666666, 0.6666666666666666],
          AbsoluteThickness[1.25], 
         BSplineCurveBox[{
          Offset[{-2.8284271247461907`, -2.82842712474619}, {
            0.41958752133451266`, 2.6561584401435696`}], 
           Offset[{-2.8284271247461907`, -2.82842712474619}, {
            0.41958752133451266`, 2.6561584401435696`}], 
           Offset[{-4.242640687119286, -4.242640687119285}, {
            0.41958752133451266`, 2.6561584401435696`}], 
           Offset[{-4.242640687119286, -4.242640687119285}, {
            0.41958752133451266`, 2.6561584401435696`}], 
           Offset[{-5.6568542494923815`, -5.65685424949238}, {
            0.41958752133451266`, 2.6561584401435696`}], 
           Offset[{-7.6568542494923815`, -5.65685424949238}, {
            0.41958752133451266`, 2.6561584401435696`}], 
           Offset[{-9.656854249492381, -5.65685424949238}, {
            0.41958752133451266`, 2.6561584401435696`}], 
           Offset[{-9.656854249492381, -5.65685424949238}, {
            0.41958752133451266`, 2.6561584401435696`}]}]}, 
        {EdgeForm[None], FaceForm[{GrayLevel[1], Opacity[
          NCache[
           Rational[2, 3], 0.6666666666666666]]}], 
         PolygonBox[{
          Offset[{-9.656854249492385, -0.45685424949237685`}, {
            0.41958752133451266`, 2.6561584401435696`}], 
           Offset[{-9.656854249492381, -13.456854249492377`}, {
            0.41958752133451266`, 2.6561584401435696`}], 
           Offset[{-36.65685424949238, -13.456854249492382`}, {
            0.41958752133451266`, 2.6561584401435696`}], 
           Offset[{-36.65685424949238, -0.4568542494923822}, {
            0.41958752133451266`, 2.6561584401435696`}]}]}, 
        {RGBColor[0.6666666666666666, 0.6666666666666666, 0.6666666666666666],
          AbsoluteThickness[1.25], EdgeForm[None]}, {}, InsetBox[
         StyleBox[
          RotationBox["\<\"Iowa\"\>",
           BoxRotation->0.],
          StripOnInput->False,
          LineOpacity->1,
          FrontFaceOpacity->1,
          BackFaceOpacity->1,
          Opacity->1,
          FontOpacity->1], 
         Offset[{-23.156854249492383, -6.9568542494923795}, \
{0.41958752133451266, 2.6561584401435696}], 
         ImageScaled[{Rational[1, 2], Rational[1, 2]}]]}], 
      {Opacity[0], 
       {RGBColor[0.368417, 0.506779, 0.709798], PointSize[
        0.011000000000000001`], AbsoluteThickness[1.6]}, 
       {RGBColor[0.368417, 0.506779, 0.709798], PointSize[
        0.011000000000000001`], AbsoluteThickness[1.6], 
        TagBox[
         TooltipBox[PointBox[{1.3369185070424194`, 3.3}],
          StyleBox[
           PaneBox[
            FrameBox[
            "\"Indiana\"", LabelStyle -> {}, Background -> None, 
             ContentPadding -> False, LabelStyle -> {}, Frame -> True, 
             RoundingRadius -> 4, Background -> GrayLevel[1, 0.65], 
             FrameStyle -> None, FrameMargins -> 2, BaselinePosition -> 
             Automatic, LabelingSize -> DirectedInfinity[1], StripOnInput -> 
             False], FrameMargins -> 0], {}, StripOnInput -> False]],
         Annotation[#, 
          Style[
           Pane[
            Framed[
            "Indiana", LabelStyle -> {}, Background -> None, ContentPadding -> 
             False, {LabelStyle -> {}, Frame -> True, RoundingRadius -> 4, 
              Background -> GrayLevel[1, 0.65], FrameStyle -> None, 
              FrameMargins -> 2, BaselinePosition -> Automatic, LabelingSize -> 
              DirectedInfinity[1]}], FrameMargins -> 0], {}], "Tooltip"]& ]}},
       GraphicsGroupBox[{
        {GrayLevel[1], AbsoluteThickness[4], Opacity[
          NCache[
           Rational[2, 3], 0.6666666666666666]], CapForm["Butt"], JoinForm[
         "Round"], 
         BSplineCurveBox[{
          Offset[{2.8284271247461903`, 2.82842712474619}, {
            1.6385767406767062`, 4.04384155985643}], 
           Offset[{2.8284271247461903`, 2.82842712474619}, {
            1.6385767406767062`, 4.04384155985643}], 
           Offset[{4.242640687119286, 4.242640687119285}, {
            1.6385767406767062`, 4.04384155985643}], 
           Offset[{4.242640687119286, 4.242640687119285}, {
            1.6385767406767062`, 4.04384155985643}], 
           Offset[{5.656854249492381, 5.65685424949238}, {1.6385767406767062`,
             4.04384155985643}], 
           Offset[{7.65685424949238, 5.65685424949238}, {1.6385767406767062`, 
            4.04384155985643}],
[truncated: 7,476,652 more chars]
