# Supplementary material for: Race, employment, and the pandemic: An exploration of covariate explanations of COVID-19 case fatality rate variance
Source: PLoS One. 2023 Feb 2;18(2):e0274470. doi: 10.1371/journal.pone.0274470 (PMC9894486; doi:10.1371/journal.pone.0274470)
Supplement: S1 Data — (ZIP) [file pone.0274470.s001.zip › COVID-CodeData/originalUnemployment.csv]

North Dakota	2.4	1
Vermont	2.4	1
New Hampshire	2.5	3
Utah	2.6	4
Hawaii	2.7	5
Iowa	2.7	5
Colorado	2.8	7
South Carolina	2.8	7
Virginia	2.8	7
Idaho	2.9	10
Massachusetts	2.9	10
Alabama	3.0	12
Maine	3.0	12
Nebraska	3.0	12
Florida	3.1	15
Kansas	3.2	16
Minnesota	3.2	16
Indiana	3.3	18
Missouri	3.3	18
Oklahoma	3.3	18
South Dakota	3.3	18
Wisconsin	3.3	18
Georgia	3.4	23
Tennessee	3.4	23
Arkansas	3.5	25
Montana	3.5	25
Texas	3.5	25
Maryland	3.6	28
New Jersey	3.6	28
Rhode Island	3.6	28
Wyoming	3.6	28
Connecticut	3.7	32
Oregon	3.7	32
Delaware	3.8	34
Nevada	3.9	35
North Carolina	3.9	35
California	4.0	37
Illinois	4.0	37
New York	4.0	37
Michigan	4.1	40
Ohio	4.1	40
Kentucky	4.3	42
Washington	4.3	42
Pennsylvania	4.4	44
Arizona	4.7	45
Louisiana	4.8	46
New Mexico	4.9	47
West Virginia	4.9	47
Mississippi	5.4	49
Alaska	6.1	51
