# Supplementary material for: Race, employment, and the pandemic: An exploration of covariate explanations of COVID-19 case fatality rate variance
Source: PLoS One. 2023 Feb 2;18(2):e0274470. doi: 10.1371/journal.pone.0274470 (PMC9894486; doi:10.1371/journal.pone.0274470)
Supplement: S1 Data — (ZIP) [file pone.0274470.s001.zip › COVID-CodeData/raceData.csv]

State	WhitePerc	BlackPerc	NativePerc	AsianPerc	IslanderPerc	OtherRacePerc	TwoOrMoreRacesPerc
Alabama	0.6809	0.2664	0.0052	0.0136	0.0005	0.0145	0.0189
Alaska	0.6458	0.0328	0.1489	0.0623	0.0125	0.0153	0.0823
Arizona	0.7722	0.0450	0.0450	0.0331	0.0021	0.0653	0.0373
Arkansas	0.7672	0.1532	0.0068	0.0152	0.0029	0.0279	0.0269
California	0.5970	0.0579	0.0077	0.1449	0.0040	0.1395	0.0489
Colorado	0.8400	0.0416	0.0098	0.0318	0.0015	0.0386	0.0367
Connecticut	0.7592	0.1072	0.0028	0.0451	0.0003	0.0521	0.0333
Delaware	0.6876	0.2218	0.0039	0.0387	0.0006	0.0192	0.0283
District of Columbia	0.4127	0.4631	0.0030	0.0398	0.0005	0.0498	0.0310
Florida	0.7512	0.1607	0.0028	0.0273	0.0006	0.0299	0.0274
Georgia	0.5862	0.3161	0.0036	0.0398	0.0006	0.0281	0.0256
Hawaii	0.2495	0.0183	0.0026	0.3779	0.1006	0.0123	0.2389
Idaho	0.8997	0.0069	0.0135	0.0141	0.0016	0.0347	0.0294
Illinois	0.7153	0.1420	0.0026	0.0547	0.0004	0.0593	0.0257
Indiana	0.8331	0.0940	0.0024	0.0228	0.0004	0.0219	0.0255
Iowa	0.9002	0.0371	0.0038	0.0241	0.0012	0.0124	0.0212
Kansas	0.8438	0.0585	0.0082	0.0295	0.0008	0.0246	0.0345
Kentucky	0.8695	0.0807	0.0021	0.0147	0.0007	0.0098	0.0225
Louisiana	0.6201	0.3222	0.0057	0.0173	0.0003	0.0141	0.0204
Maine	0.9431	0.0138	0.0065	0.0113	0.0003	0.0027	0.0223
Maryland	0.5554	0.2989	0.0028	0.0628	0.0005	0.0452	0.0343
Massachusetts	0.7807	0.0763	0.0022	0.0660	0.0004	0.0418	0.0326
Michigan	0.7841	0.1379	0.0054	0.0313	0.0003	0.0118	0.0292
Minnesota	0.8285	0.0641	0.0104	0.0482	0.0004	0.0187	0.0297
Mississippi	0.5841	0.3772	0.0048	0.0099	0.0002	0.0103	0.0135
Missouri	0.8216	0.1149	0.0044	0.0198	0.0013	0.0117	0.0263
Montana	0.8854	0.0050	0.0636	0.0079	0.0008	0.0067	0.0306
Nebraska	0.8706	0.0483	0.0092	0.0238	0.0007	0.0210	0.0263
Nevada	0.6559	0.0912	0.0128	0.0815	0.0067	0.1026	0.0493
New Hampshire	0.9288	0.0160	0.0015	0.0268	0.0003	0.0056	0.0210
New Jersey	0.6778	0.1346	0.0022	0.0946	0.0004	0.0629	0.0274
New Mexico	0.7481	0.0211	0.0955	0.0156	0.0008	0.0863	0.0326
New York	0.6366	0.1566	0.0041	0.0842	0.0005	0.0866	0.0315
North Carolina	0.6868	0.2144	0.0121	0.0285	0.0007	0.0309	0.0266
North Dakota	0.8658	0.0291	0.0529	0.0145	0.0011	0.0107	0.0259
Ohio	0.8130	0.1241	0.0020	0.0222	0.0003	0.0097	0.0288
Oklahoma	0.7232	0.0728	0.0762	0.0217	0.0016	0.0271	0.0775
Oregon	0.8429	0.0191	0.0116	0.0437	0.0040	0.0307	0.0480
Pennsylvania	0.8053	0.1118	0.0019	0.0341	0.0003	0.0215	0.0250
Puerto Rico	0.6593	0.1165	0.0021	0.0019	0.0001	0.1672	0.0529
Rhode Island	0.8046	0.0677	0.0050	0.0340	0.0008	0.0547	0.0333
South Carolina	0.6716	0.2677	0.0035	0.0157	0.0008	0.0176	0.0231
South Dakota	0.8427	0.0201	0.0875	0.0145	0.0006	0.0083	0.0262
Tennessee	0.7758	0.1676	0.0027	0.0175	0.0006	0.0138	0.0220
Texas	0.7397	0.1213	0.0050	0.0480	0.0009	0.0582	0.0269
Utah	0.8643	0.0119	0.0109	0.0232	0.0089	0.0504	0.0304
Vermont	0.9416	0.0136	0.0034	0.0168	0.0005	0.0039	0.0202
Virginia	0.6763	0.1918	0.0028	0.0640	0.0007	0.0265	0.0379
Washington	0.7538	0.0380	0.0128	0.0853	0.0066	0.0450	0.0585
West Virginia	0.9308	0.0369	0.0020	0.0080	0.0002	0.0044	0.0177
Wisconsin	0.8543	0.0641	0.0089	0.0279	0.0004	0.0204	0.0239
Wyoming	0.9144	0.0096	0.0244	0.0086	0.0010	0.0152	0.0267
