# Supplementary material for: Race, employment, and the pandemic: An exploration of covariate explanations of COVID-19 case fatality rate variance
Source: PLoS One. 2023 Feb 2;18(2):e0274470. doi: 10.1371/journal.pone.0274470 (PMC9894486; doi:10.1371/journal.pone.0274470)
Supplement: S1 Data — (ZIP) [file pone.0274470.s001.zip › COVID-CodeData/Over65.csv]

Alabama	16.9
Alaska	11.8
Arizona	17.5
Arkansas	17.0
California	14.3
Colorado	14.2
Connecticut	17.2
Delaware	18.7
District of Columbia	12.1
Florida	20.5
Georgia	13.9
Hawaii	18.4
Idaho	15.9
Illinois	15.6
Indiana	15.8
Iowa	17.1
Kansas	15.9
Kentucky	16.4
Louisiana	15.4
Maine	20.6
Maryland	15.4
Massachusetts	16.5
Michigan	17.2
Minnesota	15.9
Mississippi	15.9
Missouri	16.9
Montana	18.7
Nebraska	15.7
Nevada	15.7
New Hampshire	18.1
New Jersey	16.1
New Mexico	17.5
New York	16.4
North Carolina	16.3
North Dakota	15.3
Ohio	17.1
Oklahoma	15.7
Oregon	17.6
Pennsylvania	18.2
Rhode Island	17.2
South Carolina	17.7
South Dakota	16.6
Tennessee	16.4
Texas	12.6
Utah	11.1
Vermont	19.4
Virginia	15.4
Washington	15.4
West Virginia	19.9
Wisconsin	17.0
Wyoming	16.5
