# Supplementary material for: Race, employment, and the pandemic: An exploration of covariate explanations of COVID-19 case fatality rate variance
Source: PLoS One. 2023 Feb 2;18(2):e0274470. doi: 10.1371/journal.pone.0274470 (PMC9894486; doi:10.1371/journal.pone.0274470)
Supplement: S1 Data — (ZIP) [file pone.0274470.s001.zip › COVID-CodeData/PopulationsAsOf.csv]

Alabama	5030053
Alaska	736081
Arizona	7158923
Arkansas	3013756
California	39576757
Colorado	5782171
Connecticut	3608298
Delaware	990837
Florida	21570527
Georgia	10725274
Hawaii	1460137
Idaho	1841377
Illinois	12822739
Indiana	6790280
Iowa	3192406
Kansas	2940865
Kentucky	4509342
Louisiana	4661468
Maine	1363582
Maryland	6185278
Massachusetts	7033469
Michigan	10084442
Minnesota	5709752
Mississippi	2963914
Missouri	6160281
Montana	1085407
Nebraska	1963333
Nevada	3108462
New Hampshire	1379089
New Jersey	9294493
New Mexico	2120220
New York	20215751
North Carolina	10453948
North Dakota	779702
Ohio	11808848
Oklahoma	3963516
Oregon	4241500
Pennsylvania	13011844
Rhode Island	1098163
South Carolina	5124712
South Dakota	887770
Tennessee	6916897
Texas	29183290
Utah	3275252
Vermont	643503
Virginia	8654542
Washington	7715946
West Virginia	1795045
Wisconsin	5897473
Wyoming	577719
