# Supplementary material for: Race, employment, and the pandemic: An exploration of covariate explanations of COVID-19 case fatality rate variance
Source: PLoS One. 2023 Feb 2;18(2):e0274470. doi: 10.1371/journal.pone.0274470 (PMC9894486; doi:10.1371/journal.pone.0274470)
Supplement: S1 Data — (ZIP) [file pone.0274470.s001.zip › COVID-CodeData/UnemploymentAsOf.csv]

Alabama	3.8
Alaska	6.6000000000000005
Arizona	6.7
Arkansas	4.4
California	8.3
Colorado	6.4
Connecticut	8.3
Delaware	6.5
Florida	4.7
Georgia	4.5
Hawaii	9.
Idaho	3.2
Illinois	7.1
Indiana	3.9
Iowa	3.7000000000000006
Kansas	3.7000000000000006
Kentucky	5.
Louisiana	7.3
Maine	4.8
Maryland	6.200000000000001
Massachusetts	6.800000000000001
Michigan	5.1
Minnesota	4.2
Mississippi	6.3
Missouri	4.2
Montana	3.8
Nebraska	2.9
Nevada	8.1
New Hampshire	3.
New Jersey	7.7
New Mexico	8.3
New York	8.5
North Carolina	5.2
North Dakota	4.4
Ohio	4.7
Oklahoma	4.2
Oregon	6.
Pennsylvania	7.3
Rhode Island	7.1
South Carolina	5.1
South Dakota	2.9
Tennessee	5.
Texas	6.9
Utah	3.
Vermont	3.1000000000000005
Virginia	5.2
Washington	5.6
West Virginia	6.200000000000001
Wisconsin	3.8
Wyoming	5.3
